# Supplementary material for: Interplay between Histone and DNA Methylation Seen through Comparative Methylomes in Rare Mendelian Disorders
Source: Int J Mol Sci. 2021 Apr 3;22(7):3735. doi: 10.3390/ijms22073735 (PMC8038329; doi:10.3390/ijms22073735)
Supplement: Supplementary file 1 [file ijms-22-03735-s001.zip]

Archive with 7 entries (6 files):
- Velasco_Supplementary Figures S1 to S11_R1.pdf
- __MACOSX/
- __MACOSX/._Velasco_Supplementary Figures S1 to S11_R1.pdf
- Velasco_Supplementary Tables S1 to S6_Annotation of DMPs in diseases_R1.xlsx
- __MACOSX/._Velasco_Supplementary Tables S1 to S6_Annotation of DMPs in diseases_R1.xlsx
- Velasco_Supplementary Tables S7 to S10_Gene ontology enrichment analysis of DMPs in diseases_R1.xlsx
- __MACOSX/._Velasco_Supplementary Tables S7 to S10_Gene ontology enrichment analysis of DMPs in diseases_R1.xlsx
