# Supplementary material for: Interplay between Histone and DNA Methylation Seen through Comparative Methylomes in Rare Mendelian Disorders
Source: Int J Mol Sci. 2021 Apr 3;22(7):3735. doi: 10.3390/ijms22073735 (PMC8038329; doi:10.3390/ijms22073735)
Supplement: Supplementary file 1 [file ijms-22-03735-s001.zip › Velasco_Supplementary Tables S1 to S6_Annotation of DMPs in diseases_R1.xlsx]

## Sheet: ICF1-X
Supplementary Table S1: List and annotations of identified DMPs (|Δβ|≥0.2, adjPval≤0.05) in ICF1X patients
ProbeID	Chr	MAPINFO	CTL_AVG	ICF1X_AVG	deltaBeta	P.Value	adj.P.Val	Status_meth	CG	Feature	Gene	Rmsk	Imprinted_gene	ICR	ChromHMM_Gm12878	ChromHMM_H1hesc
cg08373605	8	2916814	0.322224	0.728933	0.406709	5.8333e-27	2.14241e-25	Hyper	opensea	Intron	CSMD1	#N/A	#N/A	#N/A	13_Heterochrom/lo	3_Poised_Promoter
cg17515024	1	228644963	0.179981	0.387346	0.207365	4.3316e-19	1.00241e-17	Hyper	shore	Downstream	H2AW	#N/A	#N/A	#N/A	1_Active_Promoter	1_Active_Promoter
cg01848115	21	47052151	0.157232	0.374098	0.216866	8.92706e-19	2.02643e-17	Hyper	shore	Distal Intergenic	PCBP3	LTR	#N/A	#N/A	5_Strong_Enhancer	11_Weak_Txn
cg14866032	15	98195808	0.588303	0.835555	0.247252	9.46541e-18	2.01616e-16	Hyper	shore	Distal Intergenic	LINC00923	#N/A	#N/A	#N/A	13_Heterochrom/lo	3_Poised_Promoter
cg26396721	2	214171	0.929312	0.165507	-0.763804	1.42224e-148	5.1394e-143	Hypo	island	Distal Intergenic	SH3YL1	#N/A	#N/A	#N/A	13_Heterochrom/lo	13_Heterochrom/lo
cg13924635	1	1168432	0.962264	0.287838	-0.674426	1.07515e-146	1.94258e-141	Hypo	island	Exon	B3GALT6	#N/A	#N/A	#N/A	6_Weak_Enhancer	6_Weak_Enhancer
cg12161935	2	214148	0.915005	0.182099	-0.732907	2.92766e-133	3.52645e-128	Hypo	island	Distal Intergenic	SH3YL1	#N/A	#N/A	#N/A	13_Heterochrom/lo	13_Heterochrom/lo
cg04617936	2	214353	0.94881	0.301398	-0.647412	4.53039e-125	4.09274e-120	Hypo	shore	Distal Intergenic	SH3YL1	#N/A	#N/A	#N/A	13_Heterochrom/lo	13_Heterochrom/lo
cg12647837	7	61820842	0.894222	0.282124	-0.612098	3.07491e-119	2.22229e-114	Hypo	island	Distal Intergenic	ZNF733P	#N/A	#N/A	#N/A	12_Repressed	11_Weak_Txn
cg14995055	5	140240593	0.904602	0.280933	-0.623669	2.0468e-116	1.23271e-111	Hypo	shore	3' UTR	PCDHA10	SINE	#N/A	#N/A	13_Heterochrom/lo	11_Weak_Txn
cg21103250	2	238707312	0.94175	0.399316	-0.542434	4.44766e-116	2.296e-111	Hypo	island	Promoter	RBM44	#N/A	#N/A	#N/A	13_Heterochrom/lo	13_Heterochrom/lo
cg11543883	15	45507695	0.912392	0.243287	-0.669105	9.60553e-116	4.3388e-111	Hypo	opensea	Distal Intergenic	SHF	#N/A	#N/A	#N/A	13_Heterochrom/lo	13_Heterochrom/lo
cg14784343	11	1293406	0.943526	0.563019	-0.380507	8.52187e-114	3.42162e-109	Hypo	island	Downstream	TOLLIP	#N/A	#N/A	#N/A	11_Weak_Txn	11_Weak_Txn
cg05413258	2	238707372	0.969903	0.33529	-0.634612	1.93655e-113	6.9979e-109	Hypo	island	Promoter	RBM44	#N/A	#N/A	#N/A	13_Heterochrom/lo	13_Heterochrom/lo
cg20292653	2	5847374	0.943657	0.307112	-0.636546	3.66141e-113	1.2028e-108	Hypo	island	Distal Intergenic	SOX11	#N/A	#N/A	#N/A	13_Heterochrom/lo	13_Heterochrom/lo
cg20335179	10	1068567	0.884118	0.36014	-0.523979	2.09854e-112	5.91349e-108	Hypo	opensea	Promoter	IDI2-AS1	#N/A	#N/A	#N/A	11_Weak_Txn	11_Weak_Txn
cg07890457	19	42348822	0.926638	0.335489	-0.591149	2.12739e-112	5.91349e-108	Hypo	island	Promoter	DMRTC2	#N/A	#N/A	#N/A	13_Heterochrom/lo	13_Heterochrom/lo
cg02272814	6	46655782	0.943021	0.443078	-0.499943	1.81398e-109	4.68213e-105	Hypo	island	5' UTR	TDRD6	#N/A	#N/A	#N/A	13_Heterochrom/lo	13_Heterochrom/lo
cg00361562	2	198649771	0.928436	0.207546	-0.72089	6.5713e-109	1.58306e-104	Hypo	island	Promoter	BOLL	#N/A	#N/A	#N/A	13_Heterochrom/lo	12_Repressed
cg04524933	20	49621299	0.950269	0.640764	-0.309505	3.74655e-108	8.46157e-104	Hypo	island	Exon	KCNG1	#N/A	#N/A	#N/A	13_Heterochrom/lo	8_Insulator
cg09374123	6	150379008	0.943606	0.51235	-0.431256	5.34072e-108	1.13524e-103	Hypo	island	Distal Intergenic	ULBP3	#N/A	#N/A	#N/A	13_Heterochrom/lo	13_Heterochrom/lo
cg11467141	2	132348705	0.965489	0.571449	-0.39404	1.1751e-107	2.35908e-103	Hypo	island	Distal Intergenic	CCDC74A	#N/A	#N/A	#N/A	13_Heterochrom/lo	13_Heterochrom/lo
cg03761885	2	238707879	0.950092	0.447247	-0.502845	1.55792e-107	2.96299e-103	Hypo	island	Intron	RBM44	#N/A	#N/A	#N/A	13_Heterochrom/lo	13_Heterochrom/lo
cg26297530	19	7680259	0.962301	0.615108	-0.347193	2.13509e-107	3.85767e-103	Hypo	island	Intron	CAMSAP3	#N/A	#N/A	#N/A	11_Weak_Txn	11_Weak_Txn
cg22329831	6	46655820	0.918427	0.481057	-0.43737	1.38219e-106	2.37841e-102	Hypo	island	5' UTR	TDRD6	#N/A	#N/A	#N/A	13_Heterochrom/lo	13_Heterochrom/lo
cg11308549	19	42348902	0.937145	0.567577	-0.369568	3.35901e-106	5.51731e-102	Hypo	island	Promoter	DMRTC2	#N/A	#N/A	#N/A	13_Heterochrom/lo	13_Heterochrom/lo
cg02045451	10	45939159	0.940884	0.467908	-0.472977	4.46775e-106	7.01939e-102	Hypo	island	Intron	MARCHF8	#N/A	#N/A	#N/A	13_Heterochrom/lo	13_Heterochrom/lo
cg00588262	19	42348588	0.93078	0.475072	-0.455708	5.88131e-105	8.85527e-101	Hypo	shore	Promoter	LYPD4	#N/A	#N/A	#N/A	13_Heterochrom/lo	13_Heterochrom/lo
cg16411279	5	54826768	0.945247	0.513797	-0.43145	1.13679e-104	1.64316e-100	Hypo	island	Exon	RNF138P1	#N/A	#N/A	#N/A	13_Heterochrom/lo	9_Txn_Transition
cg01603980	21	46521050	0.911759	0.432018	-0.479741	1.5471e-104	2.15022e-100	Hypo	island	Intron	ADARB1	#N/A	#N/A	#N/A	13_Heterochrom/lo	13_Heterochrom/lo
cg04392266	10	45720134	0.901559	0.124162	-0.777397	9.20171e-104	1.23153e-99	Hypo	island	Distal Intergenic	MIR3156-1	#N/A	#N/A	#N/A	13_Heterochrom/lo	13_Heterochrom/lo
cg16491185	14	106938509	0.959676	0.338125	-0.621551	1.24685e-103	1.60914e-99	Hypo	island	Promoter	LINC00221	Low_complexity	#N/A	#N/A	13_Heterochrom/lo	13_Heterochrom/lo
cg07088555	16	89315186	0.948767	0.333675	-0.615092	1.62115e-103	2.02006e-99	Hypo	island	Distal Intergenic	ZNF778	#N/A	#N/A	#N/A	13_Heterochrom/lo	12_Repressed
cg11849132	19	42348563	0.918476	0.4371	-0.481376	2.04776e-103	2.46659e-99	Hypo	shore	Promoter	LYPD4	#N/A	#N/A	#N/A	13_Heterochrom/lo	13_Heterochrom/lo
cg11031976	2	198649780	0.939547	0.256564	-0.682983	2.23502e-103	2.6053e-99	Hypo	island	Promoter	BOLL	#N/A	#N/A	#N/A	13_Heterochrom/lo	12_Repressed
cg13649728	4	128651707	0.927032	0.397969	-0.529063	7.16981e-103	8.09649e-99	Hypo	island	Exon	SLC25A31	#N/A	#N/A	#N/A	13_Heterochrom/lo	13_Heterochrom/lo
cg23677882	7	157281167	0.942221	0.628036	-0.314185	1.18224e-102	1.26964e-98	Hypo	opensea	Distal Intergenic	DNAJB6	#N/A	#N/A	#N/A	13_Heterochrom/lo	13_Heterochrom/lo
cg21557875	19	42348686	0.882576	0.514491	-0.368085	1.1946e-102	1.26964e-98	Hypo	island	Promoter	LYPD4	#N/A	#N/A	#N/A	13_Heterochrom/lo	13_Heterochrom/lo
cg12144852	7	158282601	0.932383	0.522851	-0.409532	1.40072e-102	1.44618e-98	Hypo	island	Intron	MIR595	#N/A	#N/A	#N/A	13_Heterochrom/lo	11_Weak_Txn
cg09785512	17	21934840	0.874547	0.249139	-0.625408	1.71474e-102	1.72122e-98	Hypo	island	Distal Intergenic	FLJ36000	#N/A	#N/A	#N/A	13_Heterochrom/lo	13_Heterochrom/lo
cg20169197	11	376100	0.970051	0.489136	-0.480915	1.9741e-102	1.928e-98	Hypo	island	Exon	B4GALNT4	#N/A	#N/A	#N/A	13_Heterochrom/lo	11_Weak_Txn
cg21300403	2	198650112	0.923956	0.271295	-0.652661	2.46685e-102	2.34584e-98	Hypo	island	Promoter	BOLL	#N/A	#N/A	#N/A	13_Heterochrom/lo	12_Repressed
cg07704990	5	101834577	0.899489	0.533935	-0.365554	2.60575e-102	2.41439e-98	Hypo	island	5' UTR	SLCO6A1	#N/A	#N/A	#N/A	13_Heterochrom/lo	13_Heterochrom/lo
cg22258358	20	1716510	0.958734	0.60354	-0.355195	3.50781e-102	3.16895e-98	Hypo	island	Distal Intergenic	LOC100289473	#N/A	#N/A	#N/A	11_Weak_Txn	13_Heterochrom/lo
cg15885953	21	46520883	0.968531	0.559789	-0.408742	3.94271e-102	3.47496e-98	Hypo	island	Intron	ADARB1	#N/A	#N/A	#N/A	13_Heterochrom/lo	13_Heterochrom/lo
cg21566513	13	24913084	0.967899	0.540939	-0.42696	1.18187e-101	1.01686e-97	Hypo	shore	Distal Intergenic	C1QTNF9	LTR	#N/A	#N/A	13_Heterochrom/lo	13_Heterochrom/lo
cg00522403	16	31453591	0.954343	0.626438	-0.327904	4.91806e-101	4.13299e-97	Hypo	island	Intron	ZNF843	#N/A	#N/A	#N/A	11_Weak_Txn	6_Weak_Enhancer
cg21941223	19	2926894	0.968068	0.372382	-0.595685	7.30206e-101	5.99697e-97	Hypo	island	Distal Intergenic	ZNF77	#N/A	#N/A	#N/A	11_Weak_Txn	11_Weak_Txn
cg00005083	6	46655543	0.946682	0.564586	-0.382096	1.15195e-100	9.25038e-97	Hypo	island	Promoter	TDRD6	#N/A	#N/A	#N/A	13_Heterochrom/lo	13_Heterochrom/lo
cg14255471	14	106660938	0.920441	0.397516	-0.522925	1.34592e-100	1.05731e-96	Hypo	opensea	Intron	LINC00226	LTR	#N/A	#N/A	13_Heterochrom/lo	13_Heterochrom/lo
cg11476737	10	2815189	0.930842	0.338461	-0.592381	1.5516e-100	1.19294e-96	Hypo	island	Distal Intergenic	PFKP	#N/A	#N/A	#N/A	13_Heterochrom/lo	13_Heterochrom/lo
cg08761055	2	5846917	0.93676	0.32966	-0.6071	2.2271e-100	1.67663e-96	Hypo	island	Distal Intergenic	SOX11	#N/A	#N/A	#N/A	13_Heterochrom/lo	13_Heterochrom/lo
cg09605095	2	5847414	0.880068	0.17303	-0.707038	4.26188e-100	3.143e-96	Hypo	island	Distal Intergenic	SOX11	#N/A	#N/A	#N/A	13_Heterochrom/lo	13_Heterochrom/lo
cg03961510	10	2978438	0.926707	0.372945	-0.553762	5.80385e-100	4.19455e-96	Hypo	opensea	Distal Intergenic	PFKP	#N/A	#N/A	#N/A	13_Heterochrom/lo	13_Heterochrom/lo
cg11931223	6	46655500	0.906407	0.441979	-0.464428	1.52531e-99	1.08075e-95	Hypo	island	Promoter	TDRD6	#N/A	#N/A	#N/A	13_Heterochrom/lo	13_Heterochrom/lo
cg10415616	6	100841571	0.934701	0.570837	-0.363864	2.61967e-99	1.82046e-95	Hypo	opensea	Exon	SIM1	#N/A	#N/A	#N/A	13_Heterochrom/lo	13_Heterochrom/lo
cg09871679	7	61821180	0.890366	0.269286	-0.621079	4.64485e-99	3.1669e-95	Hypo	island	Distal Intergenic	ZNF733P	#N/A	#N/A	#N/A	12_Repressed	11_Weak_Txn
cg10668096	4	123300408	0.93289	0.665781	-0.267108	9.80789e-99	6.56328e-95	Hypo	island	Promoter	ADAD1	#N/A	#N/A	#N/A	13_Heterochrom/lo	13_Heterochrom/lo
cg08850509	3	130368239	0.951607	0.531114	-0.420493	1.09046e-98	7.16447e-95	Hypo	opensea	Exon	COL6A6	#N/A	#N/A	#N/A	13_Heterochrom/lo	13_Heterochrom/lo
cg16766613	13	36700200	0.857232	0.212537	-0.644695	1.43091e-98	9.23343e-95	Hypo	opensea	Exon	DCLK1	#N/A	#N/A	#N/A	13_Heterochrom/lo	13_Heterochrom/lo
cg00108617	7	57324417	0.945483	0.602735	-0.342748	1.30067e-97	8.24574e-94	Hypo	island	Distal Intergenic	GUSBP10	#N/A	#N/A	#N/A	13_Heterochrom/lo	13_Heterochrom/lo
cg00058887	4	184909018	0.926526	0.35744	-0.569087	1.32596e-97	8.26119e-94	Hypo	opensea	Intron	STOX2	#N/A	#N/A	#N/A	13_Heterochrom/lo	3_Poised_Promoter
cg21887309	5	140209490	0.914576	0.334469	-0.580108	1.63386e-97	1.00069e-93	Hypo	island	Exon	PCDHA6	#N/A	#N/A	#N/A	13_Heterochrom/lo	11_Weak_Txn
cg03293206	16	46603015	0.905643	0.343143	-0.5625	2.41448e-97	1.45416e-93	Hypo	opensea	Promoter	ANKRD26P1	#N/A	#N/A	#N/A	13_Heterochrom/lo	13_Heterochrom/lo
cg06772007	2	214012	0.957758	0.647167	-0.310591	2.54131e-97	1.50545e-93	Hypo	island	Distal Intergenic	SH3YL1	#N/A	#N/A	#N/A	13_Heterochrom/lo	13_Heterochrom/lo
cg18628646	4	184908739	0.955753	0.359404	-0.59635	3.17254e-97	1.84907e-93	Hypo	opensea	Intron	STOX2	#N/A	#N/A	#N/A	13_Heterochrom/lo	3_Poised_Promoter
cg03206569	8	27779402	0.944899	0.669077	-0.275822	6.86708e-97	3.93886e-93	Hypo	island	Exon	MIR4287	#N/A	#N/A	#N/A	13_Heterochrom/lo	13_Heterochrom/lo
cg00571090	4	123300493	0.92334	0.581681	-0.341659	7.36719e-97	4.15969e-93	Hypo	island	Promoter	ADAD1	#N/A	#N/A	#N/A	13_Heterochrom/lo	13_Heterochrom/lo
cg02506248	12	130502267	0.916	0.418481	-0.497518	8.38229e-97	4.66003e-93	Hypo	opensea	Distal Intergenic	LINC02418	DNA	#N/A	#N/A	13_Heterochrom/lo	7_Weak_Enhancer
cg03734133	10	2964678	0.90497	0.406434	-0.498536	2.18222e-96	1.1948e-92	Hypo	opensea	Distal Intergenic	PFKP	#N/A	#N/A	#N/A	13_Heterochrom/lo	8_Insulator
cg01962727	16	46603059	0.869842	0.298846	-0.570996	2.32595e-96	1.25448e-92	Hypo	opensea	Promoter	ANKRD26P1	#N/A	#N/A	#N/A	13_Heterochrom/lo	13_Heterochrom/lo
cg21277452	6	28829340	0.954625	0.519936	-0.434689	2.93652e-96	1.56049e-92	Hypo	shelf	Exon	LINC01623	#N/A	#N/A	#N/A	13_Heterochrom/lo	13_Heterochrom/lo
cg17347810	19	42349010	0.931125	0.524533	-0.406592	3.46086e-96	1.81248e-92	Hypo	shore	Promoter	DMRTC2	#N/A	#N/A	#N/A	13_Heterochrom/lo	13_Heterochrom/lo
cg03326215	2	2328391	0.936176	0.534198	-0.401978	3.91194e-96	2.01945e-92	Hypo	opensea	Exon	MYT1L-AS1	#N/A	#N/A	#N/A	13_Heterochrom/lo	6_Weak_Enhancer
cg05982460	16	3211519	0.952665	0.42425	-0.528415	5.13963e-96	2.61585e-92	Hypo	shelf	Distal Intergenic	ZNF213	#N/A	#N/A	#N/A	11_Weak_Txn	13_Heterochrom/lo
cg05595088	16	3243426	0.839151	0.237743	-0.601408	7.39545e-96	3.71168e-92	Hypo	island	Distal Intergenic	OR1F1	#N/A	#N/A	#N/A	13_Heterochrom/lo	13_Heterochrom/lo
cg06777215	11	134211952	0.937823	0.56356	-0.374263	8.94198e-96	4.42639e-92	Hypo	island	Intron	GLB1L2	#N/A	#N/A	#N/A	13_Heterochrom/lo	13_Heterochrom/lo
cg09563325	16	34809256	0.927911	0.385724	-0.542187	9.877e-96	4.82316e-92	Hypo	island	Distal Intergenic	TP53TG3HP	#N/A	#N/A	#N/A	13_Heterochrom/lo	13_Heterochrom/lo
cg04458985	12	5021107	0.945936	0.249641	-0.696295	1.37592e-95	6.62936e-92	Hypo	island	Exon	KCNA1	#N/A	#N/A	#N/A	6_Weak_Enhancer	12_Repressed
cg07865444	8	47866659	0.902448	0.411141	-0.491307	1.4083e-95	6.69607e-92	Hypo	island	Distal Intergenic	LINC00293	#N/A	#N/A	#N/A	13_Heterochrom/lo	13_Heterochrom/lo
cg00469395	16	89315104	0.928628	0.328768	-0.599861	2.674e-95	1.2549e-91	Hypo	island	Distal Intergenic	ZNF778	#N/A	#N/A	#N/A	13_Heterochrom/lo	12_Repressed
cg12161959	2	240868337	0.877744	0.332779	-0.544965	3.25801e-95	1.50937e-91	Hypo	island	Distal Intergenic	MIR4786	#N/A	#N/A	#N/A	13_Heterochrom/lo	8_Insulator
cg16901862	12	563019	0.947664	0.524755	-0.422909	5.73436e-95	2.62299e-91	Hypo	island	Distal Intergenic	B4GALNT3	#N/A	#N/A	#N/A	13_Heterochrom/lo	13_Heterochrom/lo
cg08617346	20	1716331	0.960392	0.543429	-0.416963	6.89261e-95	3.11338e-91	Hypo	island	Distal Intergenic	LOC100289473	#N/A	#N/A	#N/A	11_Weak_Txn	13_Heterochrom/lo
cg00231812	18	14998120	0.957905	0.507368	-0.450538	8.2015e-95	3.65887e-91	Hypo	island	Distal Intergenic	ANKRD30B	Low_complexity	#N/A	#N/A	13_Heterochrom/lo	13_Heterochrom/lo
cg04696808	16	34257170	0.924202	0.326825	-0.597377	8.34807e-95	3.67884e-91	Hypo	island	Distal Intergenic	UBE2MP1	#N/A	#N/A	#N/A	13_Heterochrom/lo	13_Heterochrom/lo
cg15793573	8	27779514	0.973606	0.71486	-0.258746	1.26892e-94	5.52454e-91	Hypo	island	Exon	MIR4287	#N/A	#N/A	#N/A	13_Heterochrom/lo	13_Heterochrom/lo
cg04230868	5	41968376	0.967831	0.491645	-0.476187	2.27521e-94	9.78773e-91	Hypo	opensea	Distal Intergenic	FBXO4	#N/A	#N/A	#N/A	13_Heterochrom/lo	13_Heterochrom/lo
cg24220897	19	49164972	0.945241	0.504691	-0.440549	4.47042e-94	1.9005e-90	Hypo	island	Exon	NTN5	#N/A	#N/A	#N/A	6_Weak_Enhancer	11_Weak_Txn
cg07452842	11	92599942	0.959754	0.665995	-0.293758	5.50374e-94	2.29169e-90	Hypo	island	Exon	FAT3	#N/A	#N/A	#N/A	13_Heterochrom/lo	13_Heterochrom/lo
cg20431848	5	11931819	0.947543	0.449005	-0.498538	5.51743e-94	2.29169e-90	Hypo	opensea	Distal Intergenic	CTNND2	#N/A	#N/A	#N/A	13_Heterochrom/lo	13_Heterochrom/lo
cg05226242	5	41968441	0.94489	0.482952	-0.461938	6.85085e-94	2.8132e-90	Hypo	opensea	Distal Intergenic	FBXO4	#N/A	#N/A	#N/A	13_Heterochrom/lo	13_Heterochrom/lo
cg04377324	6	46655795	0.950251	0.601655	-0.348597	2.07784e-93	8.43648e-90	Hypo	island	5' UTR	TDRD6	#N/A	#N/A	#N/A	13_Heterochrom/lo	13_Heterochrom/lo
cg18525972	12	52749958	0.941879	0.54658	-0.3953	2.43961e-93	9.7953e-90	Hypo	opensea	Distal Intergenic	KRT85	DNA	#N/A	#N/A	12_Repressed	13_Heterochrom/lo
cg10935175	5	140614727	0.80859	0.17725	-0.63134	2.98709e-93	1.18617e-89	Hypo	shore	Exon	PCDHB18P	#N/A	#N/A	#N/A	13_Heterochrom/lo	13_Heterochrom/lo
cg25606780	3	47397852	0.932022	0.486884	-0.445138	3.08901e-93	1.2133e-89	Hypo	island	Distal Intergenic	PTPN23	#N/A	#N/A	#N/A	13_Heterochrom/lo	13_Heterochrom/lo
cg15754499	19	28400822	0.961459	0.657308	-0.304151	6.31299e-93	2.45296e-89	Hypo	island	Distal Intergenic	LINC00662	#N/A	#N/A	#N/A	13_Heterochrom/lo	13_Heterochrom/lo
cg03433510	2	198650208	0.964544	0.483905	-0.48064	6.71373e-93	2.58092e-89	Hypo	island	Promoter	BOLL	#N/A	#N/A	#N/A	13_Heterochrom/lo	12_Repressed
cg13400209	2	117813666	0.93766	0.617165	-0.320495	9.89051e-93	3.76213e-89	Hypo	opensea	Distal Intergenic	DDX18	LTR	#N/A	#N/A	13_Heterochrom/lo	13_Heterochrom/lo
cg19004594	20	43926884	0.912784	0.494234	-0.41855	1.10931e-92	4.1756e-89	Hypo	island	Exon	MATN4	#N/A	#N/A	#N/A	13_Heterochrom/lo	13_Heterochrom/lo
cg03473125	7	157550806	0.959676	0.541609	-0.418068	1.2365e-92	4.60639e-89	Hypo	island	Intron	LOC100506585	#N/A	#N/A	#N/A	13_Heterochrom/lo	13_Heterochrom/lo
cg13966557	4	184908884	0.867929	0.257547	-0.610382	1.87293e-92	6.90613e-89	Hypo	opensea	Intron	STOX2	#N/A	#N/A	#N/A	13_Heterochrom/lo	3_Poised_Promoter
cg05514418	11	15093744	0.924398	0.366506	-0.557891	1.94133e-92	7.08605e-89	Hypo	shore	Promoter	CALCB	#N/A	#N/A	#N/A	13_Heterochrom/lo	12_Repressed
cg21572914	6	28829332	0.934594	0.589416	-0.345178	2.56927e-92	9.2464e-89	Hypo	shelf	Exon	LINC01623	#N/A	#N/A	#N/A	13_Heterochrom/lo	13_Heterochrom/lo
cg26271283	5	3185755	0.883378	0.476565	-0.406813	2.58437e-92	9.2464e-89	Hypo	shelf	Distal Intergenic	LINC01019	#N/A	#N/A	#N/A	13_Heterochrom/lo	11_Weak_Txn
cg04006718	10	1068667	0.96041	0.493574	-0.466836	4.42415e-92	1.56736e-88	Hypo	opensea	Promoter	IDI2-AS1	#N/A	#N/A	#N/A	11_Weak_Txn	11_Weak_Txn
cg20971958	4	1594894	0.939728	0.46174	-0.477988	7.59873e-92	2.66589e-88	Hypo	shore	Distal Intergenic	FAM53A	#N/A	#N/A	#N/A	13_Heterochrom/lo	13_Heterochrom/lo
cg13023014	4	184908794	0.876285	0.315693	-0.560592	7.80242e-92	2.71103e-88	Hypo	opensea	Intron	STOX2	#N/A	#N/A	#N/A	13_Heterochrom/lo	3_Poised_Promoter
cg10116904	1	190068092	0.963498	0.687755	-0.275743	2.23286e-91	7.61193e-88	Hypo	opensea	Exon	BRINP3	#N/A	#N/A	#N/A	13_Heterochrom/lo	13_Heterochrom/lo
cg03866211	10	45939109	0.91486	0.42659	-0.48827	2.43883e-91	8.23639e-88	Hypo	island	Intron	MARCHF8	#N/A	#N/A	#N/A	13_Heterochrom/lo	13_Heterochrom/lo
cg17870484	5	2515708	0.857369	0.28926	-0.56811	2.73155e-91	9.13954e-88	Hypo	opensea	Distal Intergenic	IRX2	#N/A	#N/A	#N/A	13_Heterochrom/lo	13_Heterochrom/lo
cg09802627	1	228613207	0.923296	0.600753	-0.322543	2.93348e-91	9.72514e-88	Hypo	shore	Promoter	H3-4	#N/A	#N/A	#N/A	13_Heterochrom/lo	11_Weak_Txn
cg24116028	19	42348451	0.926667	0.627528	-0.299139	2.9982e-91	9.83834e-88	Hypo	shore	Promoter	LYPD4	#N/A	#N/A	#N/A	13_Heterochrom/lo	13_Heterochrom/lo
cg22550309	3	46875360	0.938806	0.441884	-0.496921	3.02208e-91	9.83834e-88	Hypo	island	Promoter	PRSS42P	#N/A	#N/A	#N/A	11_Weak_Txn	13_Heterochrom/lo
cg14968482	10	45938585	0.906209	0.464464	-0.441745	3.20733e-91	1.03482e-87	Hypo	shore	Exon	MARCHF8	#N/A	#N/A	#N/A	13_Heterochrom/lo	13_Heterochrom/lo
cg09892104	10	2815318	0.924475	0.399584	-0.524891	3.26551e-91	1.04427e-87	Hypo	island	Distal Intergenic	PFKP	#N/A	#N/A	#N/A	13_Heterochrom/lo	13_Heterochrom/lo
cg02760300	11	78780772	0.943197	0.632868	-0.31033	6.12637e-91	1.94195e-87	Hypo	island	Exon	TENM4	#N/A	#N/A	#N/A	13_Heterochrom/lo	11_Weak_Txn
cg22356117	3	182881427	0.899214	0.433878	-0.465336	1.17579e-90	3.69464e-87	Hypo	shore	Promoter	LAMP3	#N/A	#N/A	#N/A	13_Heterochrom/lo	12_Repressed
cg07734961	2	198650603	0.934656	0.477385	-0.457271	1.27821e-90	3.98184e-87	Hypo	island	Intron	BOLL	#N/A	#N/A	#N/A	6_Weak_Enhancer	3_Poised_Promoter
cg08212862	5	140530606	0.842532	0.176106	-0.666426	1.29357e-90	3.99524e-87	Hypo	shore	Exon	PCDHB6	#N/A	#N/A	#N/A	13_Heterochrom/lo	13_Heterochrom/lo
cg00771642	19	48988436	0.952705	0.517937	-0.434768	1.83214e-90	5.61068e-87	Hypo	island	Downstream	CYTH2	#N/A	#N/A	#N/A	13_Heterochrom/lo	11_Weak_Txn
cg27352295	19	3483428	0.938366	0.592765	-0.345601	2.52553e-90	7.64556e-87	Hypo	island	Distal Intergenic	SMIM24	#N/A	#N/A	#N/A	13_Heterochrom/lo	11_Weak_Txn
cg22599477	4	25507245	0.951415	0.33213	-0.619285	2.53893e-90	7.64556e-87	Hypo	island	Distal Intergenic	ANAPC4	#N/A	#N/A	#N/A	13_Heterochrom/lo	13_Heterochrom/lo
cg09796800	4	128651518	0.974135	0.46466	-0.509476	3.95215e-90	1.18029e-86	Hypo	island	Promoter	SLC25A31	#N/A	#N/A	#N/A	13_Heterochrom/lo	13_Heterochrom/lo
cg22883304	2	238707250	0.956048	0.45772	-0.498328	4.50616e-90	1.33471e-86	Hypo	island	Promoter	RBM44	#N/A	#N/A	#N/A	13_Heterochrom/lo	13_Heterochrom/lo
cg19814830	5	140735545	0.913288	0.416619	-0.496669	5.54593e-90	1.62933e-86	Hypo	shore	Exon	PCDHGA4	#N/A	#N/A	#N/A	13_Heterochrom/lo	13_Heterochrom/lo
cg24480765	11	50227079	0.895556	0.362885	-0.532671	9.90799e-90	2.88737e-86	Hypo	island	Distal Intergenic	LOC441601	#N/A	#N/A	#N/A	13_Heterochrom/lo	13_Heterochrom/lo
cg20970845	5	140241088	0.827805	0.174491	-0.653314	1.12592e-89	3.2549e-86	Hypo	shore	3' UTR	PCDHA10	#N/A	#N/A	#N/A	13_Heterochrom/lo	11_Weak_Txn
cg00944166	5	101834675	0.956897	0.663955	-0.292942	3.0081e-89	8.62703e-86	Hypo	island	Promoter	SLCO6A1	#N/A	#N/A	#N/A	13_Heterochrom/lo	13_Heterochrom/lo
cg16132555	11	189654	0.978385	0.490855	-0.48753	4.82327e-89	1.37239e-85	Hypo	opensea	Distal Intergenic	SCGB1C1	Satellite	#N/A	#N/A	7_Weak_Enhancer	14_Repetitive/CNV
cg09741519	17	1810775	0.911388	0.347555	-0.563833	4.90565e-89	1.38492e-85	Hypo	shore	Distal Intergenic	RPA1	#N/A	#N/A	#N/A	11_Weak_Txn	12_Repressed
cg27258551	16	23197740	0.906008	0.417079	-0.488929	5.22137e-89	1.46263e-85	Hypo	island	Exon	SCNN1G	#N/A	#N/A	#N/A	13_Heterochrom/lo	7_Weak_Enhancer
cg25502179	3	46875342	0.93975	0.484479	-0.455271	5.39028e-89	1.49833e-85	Hypo	island	Promoter	PRSS42P	#N/A	#N/A	#N/A	11_Weak_Txn	13_Heterochrom/lo
cg15142488	19	42348947	0.973843	0.655392	-0.318452	5.67494e-89	1.56541e-85	Hypo	shore	Promoter	DMRTC2	#N/A	#N/A	#N/A	13_Heterochrom/lo	13_Heterochrom/lo
cg09742952	11	133853958	0.950387	0.59897	-0.351417	5.97631e-89	1.63606e-85	Hypo	opensea	Distal Intergenic	IGSF9B	#N/A	#N/A	#N/A	11_Weak_Txn	13_Heterochrom/lo
cg16884822	10	1068703	0.959448	0.631797	-0.327651	6.32158e-89	1.71756e-85	Hypo	opensea	5' UTR	IDI2-AS1	#N/A	#N/A	#N/A	11_Weak_Txn	11_Weak_Txn
cg06406536	18	76766588	0.938193	0.446097	-0.492096	8.7659e-89	2.36391e-85	Hypo	island	Distal Intergenic	SALL3	#N/A	#N/A	#N/A	13_Heterochrom/lo	11_Weak_Txn
cg22533762	2	213697049	0.961751	0.710171	-0.25158	9.44488e-89	2.52814e-85	Hypo	island	Distal Intergenic	MIR4776-1	#N/A	#N/A	#N/A	13_Heterochrom/lo	13_Heterochrom/lo
cg21450652	3	46875436	0.921599	0.446486	-0.475113	1.10917e-88	2.94712e-85	Hypo	island	Promoter	PRSS42P	#N/A	#N/A	#N/A	11_Weak_Txn	13_Heterochrom/lo
cg20837681	19	50714072	0.966479	0.632955	-0.333524	1.26611e-88	3.33955e-85	Hypo	island	Intron	MYH14	#N/A	#N/A	#N/A	13_Heterochrom/lo	11_Weak_Txn
cg17229561	19	40720114	0.960304	0.654279	-0.306025	1.40799e-88	3.66035e-85	Hypo	island	Exon	TTC9B	#N/A	#N/A	#N/A	13_Heterochrom/lo	11_Weak_Txn
cg19335742	15	40566880	0.873053	0.479261	-0.393792	1.58177e-88	4.08276e-85	Hypo	opensea	Intron	ANKRD63	#N/A	#N/A	#N/A	8_Insulator	8_Insulator
cg07521193	15	27819422	0.930034	0.399642	-0.530392	1.75391e-88	4.49496e-85	Hypo	opensea	Distal Intergenic	OCA2	#N/A	#N/A	#N/A	13_Heterochrom/lo	13_Heterochrom/lo
cg12428514	10	5407119	0.902855	0.36361	-0.539245	1.94597e-88	4.95208e-85	Hypo	opensea	5' UTR	UCN3	#N/A	#N/A	#N/A	13_Heterochrom/lo	13_Heterochrom/lo
cg23210906	10	45938664	0.952428	0.609978	-0.342451	2.03249e-88	5.13608e-85	Hypo	island	Exon	MARCHF8	#N/A	#N/A	#N/A	13_Heterochrom/lo	13_Heterochrom/lo
cg09240436	19	57630594	0.928684	0.513261	-0.415424	2.19317e-88	5.50363e-85	Hypo	island	Promoter	USP29	#N/A	#N/A	#N/A	13_Heterochrom/lo	13_Heterochrom/lo
cg16889427	10	127584375	0.722802	0.319439	-0.403363	2.41313e-88	6.01383e-85	Hypo	island	Intron	DHX32	#N/A	#N/A	#N/A	15_Repetitive/CNV	15_Repetitive/CNV
cg01947695	16	34378069	0.874312	0.350901	-0.523412	2.4643e-88	6.0993e-85	Hypo	opensea	Distal Intergenic	UBE2MP1	Satellite	#N/A	#N/A	13_Heterochrom/lo	13_Heterochrom/lo
cg11838827	10	120001368	0.846722	0.204466	-0.642256	2.55034e-88	6.26931e-85	Hypo	opensea	Distal Intergenic	FAM204A	#N/A	#N/A	#N/A	8_Insulator	8_Insulator
cg25373847	17	21827866	0.858753	0.398941	-0.459812	3.02574e-88	7.3877e-85	Hypo	opensea	Distal Intergenic	FAM27E5	Satellite	#N/A	#N/A	13_Heterochrom/lo	13_Heterochrom/lo
cg23612849	10	2964740	0.853783	0.360485	-0.493299	3.8207e-88	9.26607e-85	Hypo	opensea	Distal Intergenic	PFKP	#N/A	#N/A	#N/A	13_Heterochrom/lo	8_Insulator
cg01873249	16	34442602	0.959659	0.518285	-0.441374	4.79526e-88	1.15521e-84	Hypo	shore	Distal Intergenic	UBE2MP1	#N/A	#N/A	#N/A	13_Heterochrom/lo	13_Heterochrom/lo
cg03669698	22	29707524	0.787116	0.27248	-0.514636	5.80622e-88	1.38949e-84	Hypo	island	3' UTR	RASL10A	#N/A	#N/A	#N/A	13_Heterochrom/lo	12_Repressed
cg17016890	18	45556172	0.969506	0.694891	-0.274615	6.41267e-88	1.52452e-84	Hypo	island	Exon	SMAD2	#N/A	#N/A	#N/A	13_Heterochrom/lo	13_Heterochrom/lo
cg17667595	13	112848772	0.97183	0.606179	-0.36565	7.21071e-88	1.70304e-84	Hypo	island	Distal Intergenic	SOX1	#N/A	#N/A	#N/A	13_Heterochrom/lo	13_Heterochrom/lo
cg09912005	4	123300640	0.899694	0.497151	-0.402543	7.63075e-88	1.79055e-84	Hypo	island	Promoter	ADAD1	#N/A	#N/A	#N/A	13_Heterochrom/lo	13_Heterochrom/lo
cg00028598	15	27128633	0.960248	0.431386	-0.528862	8.90222e-88	2.07542e-84	Hypo	island	Exon	GABRA5	#N/A	#N/A	#N/A	13_Heterochrom/lo	13_Heterochrom/lo
cg01310365	2	99438540	0.919336	0.458717	-0.460619	9.79626e-88	2.26921e-84	Hypo	island	Exon	MGAT4A	#N/A	#N/A	#N/A	13_Heterochrom/lo	12_Repressed
cg01244934	1	1003417	0.935609	0.409798	-0.525811	9.91405e-88	2.28187e-84	Hypo	island	Distal Intergenic	RNF223	#N/A	#N/A	#N/A	11_Weak_Txn	3_Poised_Promoter
cg06878426	6	166666287	0.937883	0.605721	-0.332162	1.14724e-87	2.62384e-84	Hypo	shore	Distal Intergenic	PRR18	#N/A	#N/A	#N/A	12_Repressed	12_Repressed
cg02552292	2	133343308	0.964996	0.691447	-0.273549	1.40092e-87	3.18387e-84	Hypo	island	Intron	LYPD1	#N/A	#N/A	#N/A	13_Heterochrom/lo	11_Weak_Txn
cg02823457	17	47583920	0.965714	0.592581	-0.373132	1.82357e-87	4.11853e-84	Hypo	island	Exon	NGFR	#N/A	#N/A	#N/A	11_Weak_Txn	11_Weak_Txn
cg26691430	6	85995946	0.9642	0.736201	-0.227999	1.98712e-87	4.46002e-84	Hypo	opensea	Distal Intergenic	NT5E	#N/A	#N/A	#N/A	13_Heterochrom/lo	13_Heterochrom/lo
cg21023520	22	43817384	0.886799	0.357546	-0.529253	2.46655e-87	5.50192e-84	Hypo	island	Intron	MPPED1	#N/A	#N/A	#N/A	13_Heterochrom/lo	13_Heterochrom/lo
cg08542473	12	52760975	0.917818	0.560888	-0.35693	2.61993e-87	5.8082e-84	Hypo	island	Exon	KRT85	#N/A	#N/A	#N/A	13_Heterochrom/lo	13_Heterochrom/lo
cg11310693	11	121028592	0.830409	0.285461	-0.544947	5.06326e-87	1.11564e-83	Hypo	island	Exon	TECTA	#N/A	#N/A	#N/A	13_Heterochrom/lo	13_Heterochrom/lo
cg10653000	12	132900938	0.915696	0.569191	-0.346505	6.64187e-87	1.45461e-83	Hypo	island	Intron	GALNT9	#N/A	#N/A	#N/A	13_Heterochrom/lo	12_Repressed
cg18026055	6	32729596	0.844534	0.23409	-0.610444	6.75048e-87	1.46949e-83	Hypo	island	Exon	HLA-DQB2	#N/A	#N/A	#N/A	12_Repressed	13_Heterochrom/lo
cg27016974	3	46875724	0.912768	0.45401	-0.458757	7.25876e-87	1.57067e-83	Hypo	island	Promoter	PRSS42P	#N/A	#N/A	#N/A	11_Weak_Txn	13_Heterochrom/lo
cg20078406	3	46875709	0.957002	0.474841	-0.482161	7.78182e-87	1.66559e-83	Hypo	island	Promoter	PRSS42P	#N/A	#N/A	#N/A	11_Weak_Txn	13_Heterochrom/lo
cg16911220	12	52695728	0.937192	0.571156	-0.366036	7.78959e-87	1.66559e-83	Hypo	island	Promoter	KRT86	#N/A	#N/A	#N/A	13_Heterochrom/lo	7_Weak_Enhancer
cg03304378	2	5847191	0.848759	0.234607	-0.614152	8.01163e-87	1.70299e-83	Hypo	island	Distal Intergenic	SOX11	#N/A	#N/A	#N/A	13_Heterochrom/lo	13_Heterochrom/lo
cg05212510	18	77623544	0.932417	0.419477	-0.51294	1.16404e-86	2.45987e-83	Hypo	island	Promoter	KCNG2	#N/A	#N/A	#N/A	13_Heterochrom/lo	13_Heterochrom/lo
cg08363684	6	761547	0.953395	0.42456	-0.528835	1.3812e-86	2.89067e-83	Hypo	opensea	Distal Intergenic	EXOC2	#N/A	#N/A	#N/A	11_Weak_Txn	13_Heterochrom/lo
cg12971867	22	50528564	0.94612	0.63837	-0.307751	1.38391e-86	2.89067e-83	Hypo	island	Promoter	MOV10L1	#N/A	#N/A	#N/A	13_Heterochrom/lo	13_Heterochrom/lo
cg22973226	1	46705909	0.965732	0.453521	-0.512211	1.40639e-86	2.90406e-83	Hypo	island	Distal Intergenic	RAD54L	#N/A	#N/A	#N/A	13_Heterochrom/lo	13_Heterochrom/lo
cg03163982	13	22058128	0.96677	0.624291	-0.34248	1.45093e-86	2.97901e-83	Hypo	island	Distal Intergenic	ZDHHC20	#N/A	#N/A	#N/A	11_Weak_Txn	11_Weak_Txn
cg26954695	19	59085561	0.928365	0.418778	-0.509587	1.92699e-86	3.93409e-83	Hypo	shore	Promoter	MZF1	#N/A	#N/A	#N/A	1_Active_Promoter	2_Weak_Promoter
cg15730879	1	190068053	0.936325	0.483961	-0.452364	1.9921e-86	4.04417e-83	Hypo	opensea	Exon	BRINP3	#N/A	#N/A	#N/A	13_Heterochrom/lo	13_Heterochrom/lo
cg13314394	2	628958	0.892462	0.203031	-0.689431	2.41866e-86	4.88272e-83	Hypo	island	Distal Intergenic	TMEM18	#N/A	#N/A	#N/A	13_Heterochrom/lo	13_Heterochrom/lo
cg25661931	3	123166561	0.957149	0.492702	-0.464447	2.63917e-86	5.29827e-83	Hypo	island	Exon	ADCY5	#N/A	#N/A	#N/A	12_Repressed	3_Poised_Promoter
cg16251255	14	106938621	0.847408	0.284931	-0.562477	4.64006e-86	9.26369e-83	Hypo	island	Exon	LINC00221	#N/A	#N/A	#N/A	13_Heterochrom/lo	13_Heterochrom/lo
cg16848708	19	48965293	0.943915	0.618293	-0.325621	5.80366e-86	1.15231e-82	Hypo	island	Exon	KCNJ14	#N/A	#N/A	#N/A	11_Weak_Txn	11_Weak_Txn
cg01702513	10	131988212	0.776824	0.289771	-0.487054	5.96244e-86	1.17737e-82	Hypo	island	Distal Intergenic	GLRX3	#N/A	#N/A	#N/A	8_Insulator	8_Insulator
cg10547527	2	198650123	0.956808	0.308734	-0.648073	6.06183e-86	1.19049e-82	Hypo	island	Promoter	BOLL	#N/A	#N/A	#N/A	13_Heterochrom/lo	12_Repressed
cg05390473	16	34741251	0.866559	0.293681	-0.572878	6.66487e-86	1.30184e-82	Hypo	island	Promoter	TP53TG3HP	#N/A	#N/A	#N/A	13_Heterochrom/lo	13_Heterochrom/lo
cg06077305	16	2903246	0.914675	0.37588	-0.538795	7.36515e-86	1.43089e-82	Hypo	island	Exon	PRSS22	#N/A	#N/A	#N/A	13_Heterochrom/lo	13_Heterochrom/lo
cg22147968	12	111757886	0.938548	0.605154	-0.333395	7.67936e-86	1.48396e-82	Hypo	island	Exon	PHETA1	#N/A	#N/A	#N/A	13_Heterochrom/lo	13_Heterochrom/lo
cg20701333	19	48965566	0.873214	0.467522	-0.405693	8.41104e-86	1.6167e-82	Hypo	island	Exon	KCNJ14	#N/A	#N/A	#N/A	11_Weak_Txn	6_Weak_Enhancer
cg07629007	6	28128373	0.959585	0.672698	-0.286887	1.03474e-85	1.97837e-82	Hypo	opensea	Promoter	ZNF192P1	#N/A	#N/A	#N/A	11_Weak_Txn	11_Weak_Txn
cg03549227	10	2964793	0.925255	0.519333	-0.405922	1.48256e-85	2.81966e-82	Hypo	opensea	Distal Intergenic	PFKP	#N/A	#N/A	#N/A	13_Heterochrom/lo	8_Insulator
cg05504055	3	46875704	0.91991	0.515394	-0.404516	1.62271e-85	3.07005e-82	Hypo	island	Promoter	PRSS42P	#N/A	#N/A	#N/A	11_Weak_Txn	13_Heterochrom/lo
cg12912758	6	1594591	0.832128	0.20806	-0.624068	1.64055e-85	3.08763e-82	Hypo	opensea	Distal Intergenic	FOXC1	#N/A	#N/A	#N/A	13_Heterochrom/lo	13_Heterochrom/lo
cg18870085	4	187985253	0.909345	0.411391	-0.497954	1.76725e-85	3.30886e-82	Hypo	island	Distal Intergenic	FAT1	#N/A	#N/A	#N/A	13_Heterochrom/lo	13_Heterochrom/lo
cg03548344	16	3245106	0.825566	0.230918	-0.594649	2.25236e-85	4.19541e-82	Hypo	shore	Distal Intergenic	OR1F1	#N/A	#N/A	#N/A	13_Heterochrom/lo	13_Heterochrom/lo
cg13707623	20	57766574	0.946098	0.595592	-0.350506	2.95074e-85	5.46808e-82	Hypo	island	Exon	ZNF831	#N/A	#N/A	#N/A	13_Heterochrom/lo	13_Heterochrom/lo
cg21287347	8	59259110	0.942662	0.349594	-0.593068	3.54299e-85	6.53209e-82	Hypo	opensea	Distal Intergenic	UBXN2B	#N/A	#N/A	#N/A	13_Heterochrom/lo	13_Heterochrom/lo
cg01390039	16	89315293	0.950681	0.485065	-0.465615	4.24639e-85	7.7892e-82	Hypo	island	Distal Intergenic	ZNF778	#N/A	#N/A	#N/A	13_Heterochrom/lo	12_Repressed
cg10030504	11	78780700	0.932914	0.556782	-0.376132	4.84873e-85	8.84915e-82	Hypo	island	Intron	TENM4	#N/A	#N/A	#N/A	13_Heterochrom/lo	11_Weak_Txn
cg07054927	19	1300085	0.832282	0.229874	-0.602408	5.85649e-85	1.06346e-81	Hypo	island	3' UTR	EFNA2	#N/A	#N/A	#N/A	13_Heterochrom/lo	13_Heterochrom/lo
cg17757848	1	166958583	0.962154	0.57414	-0.388014	7.62677e-85	1.378e-81	Hypo	island	Promoter	MAEL	#N/A	#N/A	#N/A	13_Heterochrom/lo	13_Heterochrom/lo
cg05036635	16	3243552	0.800434	0.220787	-0.579647	8.52731e-85	1.53304e-81	Hypo	island	Distal Intergenic	OR1F1	#N/A	#N/A	#N/A	13_Heterochrom/lo	13_Heterochrom/lo
cg02793415	12	5021087	0.84875	0.269632	-0.579118	1.0478e-84	1.87441e-81	Hypo	island	Exon	KCNA1	#N/A	#N/A	#N/A	6_Weak_Enhancer	12_Repressed
cg04837438	2	95403063	0.948479	0.725842	-0.222638	1.27041e-84	2.26145e-81	Hypo	shore	Distal Intergenic	FAM95A	#N/A	#N/A	#N/A	13_Heterochrom/lo	8_Insulator
cg04322111	6	32729764	0.943645	0.464847	-0.478798	1.48421e-84	2.62908e-81	Hypo	island	Intron	HLA-DQB2	#N/A	#N/A	#N/A	12_Repressed	13_Heterochrom/lo
cg03397031	1	29189308	0.886146	0.464933	-0.421213	2.54905e-84	4.49327e-81	Hypo	island	Exon	EPB41	#N/A	#N/A	#N/A	13_Heterochrom/lo	13_Heterochrom/lo
cg13750214	19	1302619	0.972628	0.762222	-0.210406	2.5795e-84	4.52488e-81	Hypo	island	Distal Intergenic	EFNA2	#N/A	#N/A	#N/A	13_Heterochrom/lo	13_Heterochrom/lo
cg02549834	19	49164913	0.963055	0.587125	-0.37593	3.38291e-84	5.90553e-81	Hypo	island	3' UTR	NTN5	#N/A	#N/A	#N/A	6_Weak_Enhancer	11_Weak_Txn
cg11447849	15	25842111	0.965623	0.582104	-0.383518	4.88317e-84	8.48354e-81	Hypo	island	Distal Intergenic	UBE3A	#N/A	#N/A	#N/A	13_Heterochrom/lo	13_Heterochrom/lo
cg15474435	3	130368058	0.950848	0.647235	-0.303613	5.44599e-84	9.41607e-81	Hypo	opensea	Exon	COL6A6	#N/A	#N/A	#N/A	13_Heterochrom/lo	13_Heterochrom/lo
cg01890726	11	134212069	0.947369	0.565861	-0.381508	8.74458e-84	1.50473e-80	Hypo	island	Intron	GLB1L2	#N/A	#N/A	#N/A	13_Heterochrom/lo	13_Heterochrom/lo
cg14848783	11	92600066	0.94005	0.588428	-0.351622	1.00988e-83	1.72952e-80	Hypo	island	Exon	FAT3	#N/A	#N/A	#N/A	13_Heterochrom/lo	13_Heterochrom/lo
cg13827556	7	155739055	0.8932	0.353922	-0.539277	1.21177e-83	2.06549e-80	Hypo	opensea	Distal Intergenic	SHH	#N/A	#N/A	#N/A	13_Heterochrom/lo	13_Heterochrom/lo
cg05122969	11	420681	0.966851	0.534098	-0.432753	1.37684e-83	2.33584e-80	Hypo	island	Intron	SIGIRR	#N/A	#N/A	#N/A	11_Weak_Txn	13_Heterochrom/lo
cg13457549	8	43127072	0.850417	0.32688	-0.523538	1.66084e-83	2.80448e-80	Hypo	island	Distal Intergenic	POTEA	#N/A	#N/A	#N/A	13_Heterochrom/lo	13_Heterochrom/lo
cg09327745	7	62574479	0.89683	0.458964	-0.437866	2.31603e-83	3.89264e-80	Hypo	shore	Distal Intergenic	ZNF733P	#N/A	#N/A	#N/A	13_Heterochrom/lo	13_Heterochrom/lo
cg08463306	8	98569431	0.961321	0.666696	-0.294625	2.39579e-83	4.00806e-80	Hypo	opensea	Distal Intergenic	MTDH	LTR	#N/A	#N/A	13_Heterochrom/lo	13_Heterochrom/lo
cg27057652	8	52322137	0.884695	0.415289	-0.469406	2.96553e-83	4.92504e-80	Hypo	island	Promoter	PXDNL	#N/A	#N/A	#N/A	13_Heterochrom/lo	13_Heterochrom/lo
cg04798397	15	41778674	0.829025	0.293064	-0.535961	2.97117e-83	4.92504e-80	Hypo	island	Distal Intergenic	ITPKA	#N/A	#N/A	#N/A	11_Weak_Txn	11_Weak_Txn
cg15816271	5	41968459	0.921228	0.488121	-0.433108	3.01972e-83	4.98266e-80	Hypo	opensea	Distal Intergenic	FBXO4	#N/A	#N/A	#N/A	13_Heterochrom/lo	13_Heterochrom/lo
cg26427818	11	15093613	0.966704	0.576725	-0.389979	3.13512e-83	5.14957e-80	Hypo	shore	Distal Intergenic	CALCB	#N/A	#N/A	#N/A	13_Heterochrom/lo	13_Heterochrom/lo
cg25696972	6	1594827	0.908492	0.350656	-0.557836	3.17473e-83	5.19103e-80	Hypo	opensea	Distal Intergenic	FOXC1	#N/A	#N/A	#N/A	13_Heterochrom/lo	13_Heterochrom/lo
cg26681183	1	148855372	0.703009	0.198268	-0.504741	3.40103e-83	5.53601e-80	Hypo	island	Distal Intergenic	PPIAL4F	#N/A	#N/A	#N/A	12_Repressed	3_Poised_Promoter
cg07762474	16	30832385	0.941466	0.524478	-0.416989	3.58539e-83	5.80992e-80	Hypo	island	Distal Intergenic	ZNF629	#N/A	#N/A	#N/A	13_Heterochrom/lo	13_Heterochrom/lo
cg03049767	11	379296	0.940353	0.438703	-0.50165	3.68487e-83	5.94448e-80	Hypo	island	Intron	B4GALNT4	#N/A	#N/A	#N/A	13_Heterochrom/lo	11_Weak_Txn
cg13480774	1	166958401	0.930939	0.54175	-0.389189	3.94217e-83	6.33129e-80	Hypo	island	Promoter	MAEL	#N/A	#N/A	#N/A	13_Heterochrom/lo	13_Heterochrom/lo
cg00627045	17	11461244	0.945008	0.425484	-0.519524	3.99998e-83	6.39571e-80	Hypo	island	Exon	SHISA6	#N/A	#N/A	#N/A	13_Heterochrom/lo	13_Heterochrom/lo
cg16453630	8	12573543	0.939699	0.567344	-0.372355	4.51681e-83	7.19026e-80	Hypo	opensea	Distal Intergenic	MIR3926-2	Satellite	#N/A	#N/A	11_Weak_Txn	11_Weak_Txn
cg00916640	12	34498372	0.855536	0.252497	-0.603039	5.40134e-83	8.56063e-80	Hypo	shore	Distal Intergenic	ALG10	#N/A	#N/A	#N/A	13_Heterochrom/lo	13_Heterochrom/lo
cg17754473	4	798611	0.862482	0.362432	-0.50005	6.04431e-83	9.53784e-80	Hypo	island	Intron	CPLX1	#N/A	#N/A	#N/A	13_Heterochrom/lo	13_Heterochrom/lo
cg11635197	11	66193993	0.788861	0.28186	-0.507	6.64567e-83	1.04412e-79	Hypo	opensea	3' UTR	NPAS4	#N/A	#N/A	#N/A	11_Weak_Txn	13_Heterochrom/lo
cg26656672	6	164393351	0.95399	0.501075	-0.452915	8.66996e-83	1.35626e-79	Hypo	island	Distal Intergenic	QKI	#N/A	#N/A	#N/A	13_Heterochrom/lo	13_Heterochrom/lo
cg25815024	2	219696567	0.864302	0.433392	-0.43091	1.02524e-82	1.59689e-79	Hypo	opensea	Promoter	PRKAG3	#N/A	#N/A	#N/A	13_Heterochrom/lo	13_Heterochrom/lo
cg03733578	1	18809059	0.813715	0.343184	-0.47053	1.04827e-82	1.62576e-79	Hypo	island	Exon	KLHDC7A	#N/A	#N/A	#N/A	11_Weak_Txn	11_Weak_Txn
cg13249256	1	166958581	0.958225	0.619255	-0.33897	1.39202e-82	2.14965e-79	Hypo	island	Promoter	MAEL	#N/A	#N/A	#N/A	13_Heterochrom/lo	13_Heterochrom/lo
cg07641839	4	128651532	0.968725	0.581047	-0.387678	1.4244e-82	2.19029e-79	Hypo	island	Promoter	SLC25A31	#N/A	#N/A	#N/A	13_Heterochrom/lo	13_Heterochrom/lo
cg22386389	2	238707268	0.973818	0.479713	-0.494105	1.84985e-82	2.83246e-79	Hypo	island	Promoter	RBM44	#N/A	#N/A	#N/A	13_Heterochrom/lo	13_Heterochrom/lo
cg00737841	10	130726624	0.840412	0.136357	-0.704055	2.00011e-82	3.04961e-79	Hypo	opensea	Distal Intergenic	MGMT	#N/A	#N/A	#N/A	13_Heterochrom/lo	13_Heterochrom/lo
cg16152072	18	76766007	0.813205	0.240012	-0.573193	2.08671e-82	3.16829e-79	Hypo	island	Distal Intergenic	SALL3	#N/A	#N/A	#N/A	13_Heterochrom/lo	11_Weak_Txn
cg11471805	17	11461316	0.941587	0.435232	-0.506355	2.47908e-82	3.74828e-79	Hypo	island	Exon	SHISA6	#N/A	#N/A	#N/A	13_Heterochrom/lo	13_Heterochrom/lo
cg10115075	16	46461709	0.860956	0.268159	-0.592797	2.64901e-82	3.98851e-79	Hypo	island	Distal Intergenic	ANKRD26P1	#N/A	#N/A	#N/A	11_Weak_Txn	13_Heterochrom/lo
cg26646567	16	46603321	0.913857	0.412713	-0.501144	2.88191e-82	4.32118e-79	Hypo	opensea	Promoter	ANKRD26P1	#N/A	#N/A	#N/A	13_Heterochrom/lo	13_Heterochrom/lo
cg02270518	6	29404728	0.844741	0.392425	-0.452316	3.4653e-82	5.17446e-79	Hypo	opensea	Intron	OR10C1	#N/A	#N/A	#N/A	13_Heterochrom/lo	8_Insulator
cg24997140	11	86572390	0.917783	0.466375	-0.451407	3.88781e-82	5.78146e-79	Hypo	opensea	Intron	OR7E2P	Satellite	#N/A	#N/A	13_Heterochrom/lo	13_Heterochrom/lo
cg26056583	4	128651564	0.957517	0.57874	-0.378776	4.21119e-82	6.23669e-79	Hypo	island	Promoter	SLC25A31	#N/A	#N/A	#N/A	13_Heterochrom/lo	13_Heterochrom/lo
cg14495732	20	49620899	0.835865	0.327901	-0.507964	4.30531e-82	6.35006e-79	Hypo	island	Exon	KCNG1	#N/A	#N/A	#N/A	13_Heterochrom/lo	13_Heterochrom/lo
cg01006332	1	228613260	0.95569	0.743936	-0.211754	4.59318e-82	6.7471e-79	Hypo	shore	Promoter	H3-4	#N/A	#N/A	#N/A	13_Heterochrom/lo	11_Weak_Txn
cg14608581	2	70122240	0.750537	0.118236	-0.632301	4.88453e-82	7.14603e-79	Hypo	opensea	Exon	SNRNP27	#N/A	#N/A	#N/A	4_Strong_Enhancer	6_Weak_Enhancer
cg26657235	6	150378972	0.944823	0.663	-0.281823	5.26538e-82	7.67214e-79	Hypo	island	Distal Intergenic	ULBP3	#N/A	#N/A	#N/A	13_Heterochrom/lo	13_Heterochrom/lo
cg16685608	14	52211579	0.845579	0.233706	-0.611874	5.56112e-82	8.07053e-79	Hypo	opensea	Distal Intergenic	FRMD6	Satellite	#N/A	#N/A	13_Heterochrom/lo	13_Heterochrom/lo
cg01628528	13	24882594	0.89182	0.330761	-0.561059	5.6943e-82	8.23075e-79	Hypo	island	Promoter	C1QTNF9	#N/A	#N/A	#N/A	11_Weak_Txn	11_Weak_Txn
cg01067216	14	102051021	0.818788	0.20894	-0.609848	5.7683e-82	8.3045e-79	Hypo	island	Distal Intergenic	DIO3	#N/A	#N/A	#N/A	13_Heterochrom/lo	13_Heterochrom/lo
cg20391058	2	2295451	0.958938	0.602435	-0.356503	6.70481e-82	9.61446e-79	Hypo	opensea	Intron	MYT1L-AS1	#N/A	#N/A	#N/A	13_Heterochrom/lo	6_Weak_Enhancer
cg01880321	2	11733080	0.947641	0.567405	-0.380236	6.97057e-82	9.95604e-79	Hypo	island	Exon	GREB1	#N/A	#N/A	#N/A	13_Heterochrom/lo	11_Weak_Txn
cg15107871	6	761581	0.926067	0.357281	-0.568786	7.09696e-82	1.00967e-78	Hypo	opensea	Distal Intergenic	EXOC2	#N/A	#N/A	#N/A	11_Weak_Txn	13_Heterochrom/lo
cg07997877	17	1810853	0.907745	0.380786	-0.526959	1.01621e-81	1.44006e-78	Hypo	shore	Distal Intergenic	RPA1	#N/A	#N/A	#N/A	11_Weak_Txn	12_Repressed
cg14459772	7	99140791	0.948295	0.730478	-0.217817	1.07898e-81	1.52305e-78	Hypo	island	Distal Intergenic	FAM200A	#N/A	#N/A	#N/A	11_Weak_Txn	11_Weak_Txn
cg13654797	12	130502199	0.834047	0.413632	-0.420415	1.20141e-81	1.68926e-78	Hypo	opensea	Distal Intergenic	LINC02418	DNA	#N/A	#N/A	13_Heterochrom/lo	11_Weak_Txn
cg15148691	6	29404733	0.804062	0.29391	-0.510152	1.20703e-81	1.69059e-78	Hypo	opensea	Intron	OR10C1	#N/A	#N/A	#N/A	13_Heterochrom/lo	8_Insulator
cg10165008	19	14043911	0.968355	0.71228	-0.256075	1.23387e-81	1.7215e-78	Hypo	island	Exon	PODNL1	#N/A	#N/A	#N/A	11_Weak_Txn	11_Weak_Txn
cg20456564	4	123300410	0.926146	0.589809	-0.336338	1.28625e-81	1.78768e-78	Hypo	island	Promoter	ADAD1	#N/A	#N/A	#N/A	13_Heterochrom/lo	13_Heterochrom/lo
cg09088406	15	27819306	0.905772	0.420499	-0.485273	1.31407e-81	1.81936e-78	Hypo	opensea	Distal Intergenic	OCA2	SINE	#N/A	#N/A	13_Heterochrom/lo	13_Heterochrom/lo
cg00209398	7	4347881	0.946645	0.567397	-0.379248	1.61492e-81	2.22735e-78	Hypo	island	Distal Intergenic	SDK1	#N/A	#N/A	#N/A	13_Heterochrom/lo	13_Heterochrom/lo
cg00982548	2	198649783	0.916599	0.229597	-0.687002	1.65648e-81	2.27599e-78	Hypo	island	Promoter	BOLL	#N/A	#N/A	#N/A	13_Heterochrom/lo	12_Repressed
cg23429749	14	102050815	0.856785	0.228834	-0.627951	2.03373e-81	2.78374e-78	Hypo	island	Distal Intergenic	DIO3	#N/A	#N/A	#N/A	13_Heterochrom/lo	13_Heterochrom/lo
cg01042202	5	140242159	0.779548	0.190626	-0.588921	2.16062e-81	2.93797e-78	Hypo	island	3' UTR	PCDHA11	#N/A	#N/A	#N/A	13_Heterochrom/lo	11_Weak_Txn
cg09887415	2	629016	0.731029	0.133994	-0.597035	2.16267e-81	2.93797e-78	Hypo	island	Distal Intergenic	TMEM18	#N/A	#N/A	#N/A	13_Heterochrom/lo	13_Heterochrom/lo
cg22198853	6	1594411	0.856301	0.139087	-0.717214	2.28485e-81	3.09232e-78	Hypo	opensea	Distal Intergenic	FOXC1	#N/A	#N/A	#N/A	13_Heterochrom/lo	13_Heterochrom/lo
cg05192145	16	30832346	0.956538	0.592181	-0.364357	2.59425e-81	3.49797e-78	Hypo	island	Distal Intergenic	ZNF629	#N/A	#N/A	#N/A	13_Heterochrom/lo	13_Heterochrom/lo
cg11032038	16	33965322	0.731138	0.22088	-0.510259	2.79657e-81	3.75675e-78	Hypo	island	Distal Intergenic	LINC00273	#N/A	#N/A	#N/A	15_Repetitive/CNV	15_Repetitive/CNV
cg12545931	7	99141212	0.958295	0.739092	-0.219203	4.23553e-81	5.6687e-78	Hypo	shore	Downstream	FAM200A	#N/A	#N/A	#N/A	11_Weak_Txn	11_Weak_Txn
cg24854181	5	6823241	0.868753	0.343216	-0.525537	4.37058e-81	5.82785e-78	Hypo	island	Distal Intergenic	MIR4278	#N/A	#N/A	#N/A	13_Heterochrom/lo	7_Weak_Enhancer
cg27477504	17	22191976	0.958774	0.606868	-0.351906	4.89227e-81	6.49951e-78	Hypo	island	Distal Intergenic	MTRNR2L1	#N/A	#N/A	#N/A	13_Heterochrom/lo	13_Heterochrom/lo
cg27310219	7	81240445	0.868916	0.361809	-0.507107	4.9183e-81	6.51016e-78	Hypo	island	Intron	HGF	#N/A	#N/A	#N/A	13_Heterochrom/lo	13_Heterochrom/lo
cg03303655	17	47583854	0.874173	0.461238	-0.412935	5.39015e-81	7.10869e-78	Hypo	island	Exon	NGFR	#N/A	#N/A	#N/A	11_Weak_Txn	11_Weak_Txn
cg11840984	3	138762690	0.936112	0.55894	-0.377172	5.74673e-81	7.55139e-78	Hypo	island	Exon	PRR23C	#N/A	#N/A	#N/A	13_Heterochrom/lo	13_Heterochrom/lo
cg20955328	3	126062648	0.919139	0.460966	-0.458173	5.79752e-81	7.59053e-78	Hypo	island	Exon	KLF15	#N/A	#N/A	#N/A	13_Heterochrom/lo	11_Weak_Txn
cg22952917	15	69325449	0.910302	0.367099	-0.543203	6.04399e-81	7.88465e-78	Hypo	island	Exon	NOX5	#N/A	#N/A	#N/A	13_Heterochrom/lo	13_Heterochrom/lo
cg07472199	16	31453477	0.901798	0.546739	-0.35506	6.6244e-81	8.61074e-78	Hypo	island	Intron	ZNF843	#N/A	#N/A	#N/A	11_Weak_Txn	6_Weak_Enhancer
cg13821602	3	46875768	0.978136	0.725632	-0.252504	6.82197e-81	8.83577e-78	Hypo	island	Promoter	PRSS42P	#N/A	#N/A	#N/A	11_Weak_Txn	13_Heterochrom/lo
cg12492942	6	27510966	0.957669	0.516433	-0.441236	8.38136e-81	1.08167e-77	Hypo	opensea	Distal Intergenic	ZNF184	#N/A	#N/A	#N/A	11_Weak_Txn	12_Repressed
cg22325715	17	40951156	0.958915	0.591796	-0.367119	8.83177e-81	1.13574e-77	Hypo	shore	Exon	CNTD1	#N/A	#N/A	#N/A	2_Weak_Promoter	12_Repressed
cg24462001	1	244952339	0.957652	0.643261	-0.314391	8.87861e-81	1.13772e-77	Hypo	opensea	Distal Intergenic	COX20	#N/A	#N/A	#N/A	13_Heterochrom/lo	11_Weak_Txn
cg24453604	1	8362413	0.921041	0.568985	-0.352055	9.16064e-81	1.16971e-77	Hypo	opensea	Distal Intergenic	SLC45A1	#N/A	#N/A	#N/A	11_Weak_Txn	13_Heterochrom/lo
cg23221010	11	117651424	0.942486	0.741953	-0.200534	9.33794e-81	1.18815e-77	Hypo	island	5' UTR	DSCAML1	#N/A	#N/A	#N/A	12_Repressed	13_Heterochrom/lo
cg09682129	4	123300788	0.951393	0.746837	-0.204556	1.25173e-80	1.5871e-77	Hypo	island	5' UTR	ADAD1	#N/A	#N/A	#N/A	13_Heterochrom/lo	13_Heterochrom/lo
cg26317111	1	64669415	0.962458	0.595696	-0.366761	1.34563e-80	1.7002e-77	Hypo	opensea	Promoter	UBE2U	#N/A	#N/A	#N/A	13_Heterochrom/lo	13_Heterochrom/lo
cg00665816	9	72131278	0.964666	0.630405	-0.334261	1.38815e-80	1.7478e-77	Hypo	island	Exon	FAM189A2	#N/A	#N/A	#N/A	13_Heterochrom/lo	13_Heterochrom/lo
cg01468907	16	84852577	0.918477	0.530618	-0.387859	1.40567e-80	1.76372e-77	Hypo	shore	Promoter	CRISPLD2	LINE	#N/A	#N/A	12_Repressed	3_Poised_Promoter
cg26013028	1	182921660	0.851858	0.398576	-0.453282	1.45427e-80	1.81839e-77	Hypo	shore	Intron	SHCBP1L	#N/A	#N/A	#N/A	12_Repressed	13_Heterochrom/lo
cg09328356	16	29913162	0.963307	0.64638	-0.316927	1.67648e-80	2.089e-77	Hypo	island	Exon	ASPHD1	#N/A	#N/A	#N/A	11_Weak_Txn	2_Weak_Promoter
cg14188428	19	19625761	0.954251	0.718714	-0.235536	2.09811e-80	2.60539e-77	Hypo	island	Exon	TSSK6	#N/A	#N/A	#N/A	11_Weak_Txn	11_Weak_Txn
cg07200871	17	1040975	0.950729	0.538475	-0.412254	2.74368e-80	3.39539e-77	Hypo	opensea	Intron	ABR	DNA	#N/A	#N/A	2_Weak_Promoter	11_Weak_Txn
cg24024505	6	28829401	0.968668	0.661408	-0.30726	3.23025e-80	3.98389e-77	Hypo	shelf	Exon	LINC01623	#N/A	#N/A	#N/A	13_Heterochrom/lo	13_Heterochrom/lo
cg00853687	1	161948059	0.949978	0.727749	-0.222229	3.94999e-80	4.85498e-77	Hypo	opensea	Distal Intergenic	OLFML2B	LTR	#N/A	#N/A	13_Heterochrom/lo	13_Heterochrom/lo
cg16362232	11	430036	0.862945	0.266341	-0.596603	4.05623e-80	4.96866e-77	Hypo	shore	Promoter	ANO9	#N/A	#N/A	#N/A	11_Weak_Txn	13_Heterochrom/lo
cg01455766	16	3211341	0.812604	0.291095	-0.521509	4.7603e-80	5.81141e-77	Hypo	shore	Distal Intergenic	ZNF213	#N/A	#N/A	#N/A	11_Weak_Txn	13_Heterochrom/lo
cg23542590	3	56717769	0.90128	0.588524	-0.312756	5.68291e-80	6.91438e-77	Hypo	shore	Promoter	TASOR	#N/A	#N/A	#N/A	6_Weak_Enhancer	12_Repressed
cg25152411	6	166666078	0.952749	0.62651	-0.32624	5.86626e-80	7.11351e-77	Hypo	shore	Distal Intergenic	PRR18	#N/A	#N/A	#N/A	12_Repressed	12_Repressed
cg26929573	12	34548136	0.866183	0.474504	-0.391679	6.97325e-80	8.42759e-77	Hypo	opensea	Distal Intergenic	ALG10	Satellite	#N/A	#N/A	13_Heterochrom/lo	13_Heterochrom/lo
cg08709360	1	1003376	0.908788	0.296847	-0.611941	7.474e-80	9.00266e-77	Hypo	island	Distal Intergenic	RNF223	#N/A	#N/A	#N/A	11_Weak_Txn	3_Poised_Promoter
cg14496523	13	42028600	0.905367	0.560077	-0.34529	8.64106e-80	1.03738e-76	Hypo	shelf	Distal Intergenic	RGCC	Satellite	#N/A	#N/A	13_Heterochrom/lo	12_Repressed
cg02600973	20	49626861	0.948346	0.693023	-0.255323	9.13868e-80	1.09349e-76	Hypo	shore	Exon	KCNG1	#N/A	#N/A	#N/A	13_Heterochrom/lo	11_Weak_Txn
cg03742273	1	2772664	0.948836	0.680955	-0.267881	1.10943e-79	1.32311e-76	Hypo	island	Distal Intergenic	TTC34	#N/A	#N/A	#N/A	13_Heterochrom/lo	13_Heterochrom/lo
cg03606898	19	2926882	0.923743	0.423011	-0.500732	1.17062e-79	1.39149e-76	Hypo	island	Distal Intergenic	ZNF77	#N/A	#N/A	#N/A	11_Weak_Txn	11_Weak_Txn
cg09129186	11	102638494	0.941978	0.554624	-0.387355	1.1893e-79	1.40907e-76	Hypo	opensea	Downstream	MMP10	#N/A	#N/A	#N/A	13_Heterochrom/lo	13_Heterochrom/lo
cg17474222	19	7680053	0.918135	0.59203	-0.326105	1.29808e-79	1.53292e-76	Hypo	shore	Exon	CAMSAP3	#N/A	#N/A	#N/A	11_Weak_Txn	11_Weak_Txn
cg14264125	7	158512597	0.881468	0.35741	-0.524058	1.32543e-79	1.56012e-76	Hypo	opensea	Distal Intergenic	NCAPG2	#N/A	#N/A	#N/A	13_Heterochrom/lo	13_Heterochrom/lo
cg17091733	15	41778394	0.965692	0.725197	-0.240495	1.4226e-79	1.66906e-76	Hypo	island	Distal Intergenic	ITPKA	#N/A	#N/A	#N/A	11_Weak_Txn	11_Weak_Txn
cg11649665	12	34464939	0.925133	0.49061	-0.434523	2.11278e-79	2.47078e-76	Hypo	opensea	Distal Intergenic	ALG10	Satellite	#N/A	#N/A	13_Heterochrom/lo	13_Heterochrom/lo
cg11333375	1	2316488	0.944531	0.65204	-0.292491	2.30918e-79	2.69175e-76	Hypo	island	Exon	MORN1	#N/A	#N/A	#N/A	11_Weak_Txn	11_Weak_Txn
cg08333858	6	6058413	0.933826	0.648439	-0.285387	2.34262e-79	2.72195e-76	Hypo	island	Distal Intergenic	NRN1	#N/A	#N/A	#N/A	13_Heterochrom/lo	13_Heterochrom/lo
cg03444184	11	49456196	0.92521	0.616561	-0.308649	2.37652e-79	2.75248e-76	Hypo	island	Distal Intergenic	LOC440040	#N/A	#N/A	#N/A	7_Weak_Enhancer	1_Active_Promoter
cg24298860	11	92600238	0.922922	0.549764	-0.373159	2.49842e-79	2.88443e-76	Hypo	island	Exon	FAT3	#N/A	#N/A	#N/A	13_Heterochrom/lo	13_Heterochrom/lo
cg07501052	11	134212605	0.915011	0.563956	-0.351055	4.07318e-79	4.68752e-76	Hypo	island	Intron	GLB1L2	#N/A	#N/A	#N/A	13_Heterochrom/lo	13_Heterochrom/lo
cg11917579	10	2815429	0.935089	0.516725	-0.418364	4.21199e-79	4.83187e-76	Hypo	island	Distal Intergenic	PFKP	#N/A	#N/A	#N/A	13_Heterochrom/lo	13_Heterochrom/lo
cg19561908	19	2859106	0.89043	0.416085	-0.474345	5.06559e-79	5.79272e-76	Hypo	island	3' UTR	ZNF556	#N/A	#N/A	#N/A	13_Heterochrom/lo	13_Heterochrom/lo
cg18067644	22	46932066	0.978721	0.745494	-0.233227	5.58101e-79	6.36198e-76	Hypo	island	Exon	CELSR1	#N/A	#N/A	#N/A	13_Heterochrom/lo	3_Poised_Promoter
cg21969792	4	1594995	0.846206	0.347712	-0.498494	6.9882e-79	7.94104e-76	Hypo	shore	Distal Intergenic	FAM53A	#N/A	#N/A	#N/A	13_Heterochrom/lo	13_Heterochrom/lo
cg13567725	17	21226435	0.564224	0.299935	-0.264289	7.07433e-79	8.01371e-76	Hypo	opensea	Distal Intergenic	MAP2K3	#N/A	#N/A	#N/A	3_Poised_Promoter	3_Poised_Promoter
cg08426066	6	46655514	0.878988	0.540192	-0.338795	7.43749e-79	8.39877e-76	Hypo	island	Promoter	TDRD6	#N/A	#N/A	#N/A	13_Heterochrom/lo	13_Heterochrom/lo
cg04753475	13	112848826	0.94835	0.438865	-0.509486	8.2745e-79	9.31484e-76	Hypo	island	Distal Intergenic	SOX1	#N/A	#N/A	#N/A	13_Heterochrom/lo	13_Heterochrom/lo
cg18155407	19	33210662	0.919229	0.363771	-0.555458	9.80432e-79	1.10027e-75	Hypo	island	Promoter	TDRD12	#N/A	#N/A	#N/A	13_Heterochrom/lo	8_Insulator
cg17842621	2	132348627	0.96211	0.641548	-0.320562	1.12369e-78	1.25412e-75	Hypo	island	Distal Intergenic	CCDC74A	#N/A	#N/A	#N/A	13_Heterochrom/lo	13_Heterochrom/lo
cg13033070	5	3188312	0.92263	0.482587	-0.440043	1.12447e-78	1.25412e-75	Hypo	island	Distal Intergenic	LINC01019	#N/A	#N/A	#N/A	13_Heterochrom/lo	11_Weak_Txn
cg03296575	16	3211656	0.917596	0.492165	-0.425431	1.27086e-78	1.41303e-75	Hypo	shelf	Distal Intergenic	ZNF213	#N/A	#N/A	#N/A	11_Weak_Txn	13_Heterochrom/lo
cg01741924	16	31453406	0.883057	0.510092	-0.372964	1.27959e-78	1.41838e-75	Hypo	island	Intron	ZNF843	#N/A	#N/A	#N/A	11_Weak_Txn	6_Weak_Enhancer
cg00435606	17	16257223	0.821356	0.263001	-0.558354	1.54909e-78	1.71186e-75	Hypo	shore	Promoter	CENPV	#N/A	#N/A	#N/A	2_Weak_Promoter	2_Weak_Promoter
cg06888406	10	2978514	0.880302	0.543003	-0.337299	1.84399e-78	2.03153e-75	Hypo	opensea	Distal Intergenic	PFKP	#N/A	#N/A	#N/A	13_Heterochrom/lo	13_Heterochrom/lo
cg24404533	11	1036766	0.918242	0.384507	-0.533735	1.89314e-78	2.07934e-75	Hypo	island	Promoter	MUC6	#N/A	#N/A	#N/A	13_Heterochrom/lo	11_Weak_Txn
cg10890710	7	129402790	0.957287	0.59479	-0.362498	2.81719e-78	3.07559e-75	Hypo	island	Distal Intergenic	RNA5SP244	#N/A	#N/A	#N/A	13_Heterochrom/lo	11_Weak_Txn
cg11932091	12	8717391	0.922568	0.669889	-0.252679	2.85322e-78	3.10553e-75	Hypo	opensea	Distal Intergenic	CLEC4E	#N/A	#N/A	#N/A	13_Heterochrom/lo	6_Weak_Enhancer
cg00040427	19	14044197	0.943944	0.581232	-0.362712	2.93145e-78	3.1811e-75	Hypo	island	Exon	PODNL1	#N/A	#N/A	#N/A	11_Weak_Txn	11_Weak_Txn
cg04741281	16	89269422	0.959733	0.616381	-0.343352	3.13019e-78	3.3866e-75	Hypo	shore	Distal Intergenic	SLC22A31	LINE	#N/A	#N/A	12_Repressed	12_Repressed
cg12140527	2	92261248	0.845078	0.305779	-0.539299	3.27166e-78	3.52908e-75	Hypo	island	Distal Intergenic	ACTR3BP2	#N/A	#N/A	#N/A	13_Heterochrom/lo	13_Heterochrom/lo
cg25628743	9	37787599	0.956003	0.707854	-0.248149	3.30259e-78	3.55184e-75	Hypo	island	Distal Intergenic	EXOSC3	#N/A	#N/A	#N/A	11_Weak_Txn	13_Heterochrom/lo
cg26507637	16	46603021	0.896726	0.398727	-0.497998	3.54662e-78	3.80297e-75	Hypo	opensea	Promoter	ANKRD26P1	#N/A	#N/A	#N/A	13_Heterochrom/lo	13_Heterochrom/lo
cg01511814	17	73662545	0.93826	0.652199	-0.286062	3.58698e-78	3.83487e-75	Hypo	shore	Exon	RECQL5	#N/A	#N/A	#N/A	4_Strong_Enhancer	2_Weak_Promoter
cg13362320	15	101327580	0.845607	0.436485	-0.409122	3.6136e-78	3.85194e-75	Hypo	opensea	Distal Intergenic	ALDH1A3	DNA	#N/A	#N/A	13_Heterochrom/lo	13_Heterochrom/lo
cg23238315	7	156259194	0.793108	0.241061	-0.552047	3.82028e-78	4.04836e-75	Hypo	opensea	Distal Intergenic	LOC285889	#N/A	#N/A	#N/A	13_Heterochrom/lo	13_Heterochrom/lo
cg06776159	5	140783647	0.806208	0.250742	-0.555466	4.8536e-78	5.12834e-75	Hypo	shelf	Exon	PCDHGA9	#N/A	#N/A	#N/A	13_Heterochrom/lo	13_Heterochrom/lo
cg02128053	8	27779656	0.959548	0.692059	-0.267489	5.21314e-78	5.49217e-75	Hypo	island	Exon	MIR4287	#N/A	#N/A	#N/A	13_Heterochrom/lo	13_Heterochrom/lo
cg23401601	13	100578634	0.892855	0.482823	-0.410032	5.73503e-78	6.02443e-75	Hypo	opensea	Distal Intergenic	ZIC5	#N/A	#N/A	#N/A	13_Heterochrom/lo	7_Weak_Enhancer
cg21219373	19	45885940	0.93121	0.492182	-0.439028	5.9252e-78	6.20616e-75	Hypo	island	Exon	PPP1R13L	#N/A	#N/A	#N/A	13_Heterochrom/lo	13_Heterochrom/lo
cg26522157	19	49003082	0.927182	0.554411	-0.372771	6.79891e-78	7.10072e-75	Hypo	island	Exon	LMTK3	#N/A	#N/A	#N/A	11_Weak_Txn	11_Weak_Txn
cg01796478	17	56738942	0.856968	0.519141	-0.337827	7.3004e-78	7.58099e-75	Hypo	island	Intron	TEX14	#N/A	#N/A	#N/A	13_Heterochrom/lo	11_Weak_Txn
cg07139533	16	33817992	0.899545	0.355789	-0.543755	7.30073e-78	7.58099e-75	Hypo	island	Distal Intergenic	LINC00273	#N/A	#N/A	#N/A	13_Heterochrom/lo	13_Heterochrom/lo
cg27565473	3	47398007	0.894679	0.469475	-0.425204	8.05825e-78	8.34361e-75	Hypo	island	Distal Intergenic	PTPN23	#N/A	#N/A	#N/A	13_Heterochrom/lo	13_Heterochrom/lo
cg01215328	16	34208792	0.942565	0.347233	-0.595333	8.74574e-78	9.02958e-75	Hypo	island	Distal Intergenic	UBE2MP1	#N/A	#N/A	#N/A	13_Heterochrom/lo	13_Heterochrom/lo
cg04220922	16	34430382	0.938337	0.645051	-0.293286	8.86601e-78	9.12768e-75	Hypo	shore	Distal Intergenic	UBE2MP1	#N/A	#N/A	#N/A	13_Heterochrom/lo	13_Heterochrom/lo
cg11218842	10	5406907	0.875953	0.447633	-0.428319	9.74822e-78	1.00074e-74	Hypo	opensea	Promoter	UCN3	#N/A	#N/A	#N/A	13_Heterochrom/lo	13_Heterochrom/lo
cg23392963	18	45555933	0.898783	0.509123	-0.38966	1.23234e-77	1.26152e-74	Hypo	island	Exon	SMAD2	#N/A	#N/A	#N/A	13_Heterochrom/lo	13_Heterochrom/lo
cg06159057	19	1484118	0.964126	0.595464	-0.368662	1.39312e-77	1.42208e-74	Hypo	island	Promoter	PCSK4	#N/A	#N/A	#N/A	11_Weak_Txn	13_Heterochrom/lo
cg15131316	1	18809030	0.923168	0.520596	-0.402571	1.4639e-77	1.49013e-74	Hypo	island	Exon	KLHDC7A	#N/A	#N/A	#N/A	11_Weak_Txn	11_Weak_Txn
cg03541791	6	28829396	0.947801	0.6241	-0.323701	1.68278e-77	1.70811e-74	Hypo	shelf	Exon	LINC01623	#N/A	#N/A	#N/A	13_Heterochrom/lo	13_Heterochrom/lo
cg15497724	19	51774377	0.880181	0.450532	-0.429649	1.71017e-77	1.73105e-74	Hypo	shore	Distal Intergenic	SIGLECL1	#N/A	#N/A	#N/A	13_Heterochrom/lo	13_Heterochrom/lo
cg06217323	3	75445502	0.774647	0.171161	-0.603486	1.74415e-77	1.76052e-74	Hypo	island	Distal Intergenic	FAM86DP	#N/A	#N/A	#N/A	13_Heterochrom/lo	11_Weak_Txn
cg22145666	2	234663900	0.865849	0.521603	-0.344246	1.91012e-77	1.92267e-74	Hypo	island	Promoter	LOC100286922	#N/A	#N/A	#N/A	13_Heterochrom/lo	13_Heterochrom/lo
cg18727948	4	53233	0.707333	0.307906	-0.399427	1.96729e-77	1.97472e-74	Hypo	island	Promoter	ZNF718	#N/A	#N/A	#N/A	14_Repetitive/CNV	1_Active_Promoter
cg05078817	14	95477480	0.877162	0.461786	-0.415376	2.02217e-77	2.02418e-74	Hypo	opensea	Distal Intergenic	DICER1	#N/A	#N/A	#N/A	12_Repressed	13_Heterochrom/lo
cg19219503	10	37414802	0.963629	0.565783	-0.397846	2.24362e-77	2.23964e-74	Hypo	shore	Promoter	ANKRD30A	#N/A	#N/A	#N/A	13_Heterochrom/lo	13_Heterochrom/lo
cg16395457	7	81240667	0.914615	0.585092	-0.329524	2.59784e-77	2.5861e-74	Hypo	island	Intron	HGF	#N/A	#N/A	#N/A	13_Heterochrom/lo	13_Heterochrom/lo
cg09564741	19	49164931	0.957233	0.677221	-0.280013	3.00719e-77	2.98537e-74	Hypo	island	3' UTR	NTN5	#N/A	#N/A	#N/A	6_Weak_Enhancer	11_Weak_Txn
cg04030659	6	22570704	0.948266	0.699139	-0.249126	3.18059e-77	3.14887e-74	Hypo	island	3' UTR	HDGFL1	#N/A	#N/A	#N/A	13_Heterochrom/lo	13_Heterochrom/lo
cg18217346	13	20966171	0.969288	0.686143	-0.283146	3.1902e-77	3.14975e-74	Hypo	island	Distal Intergenic	MIR4499	#N/A	#N/A	#N/A	13_Heterochrom/lo	11_Weak_Txn
cg01252513	12	111758092	0.909909	0.56852	-0.341389	4.16783e-77	4.10377e-74	Hypo	island	Exon	PHETA1	#N/A	#N/A	#N/A	13_Heterochrom/lo	13_Heterochrom/lo
cg18805182	5	98175760	0.951083	0.664365	-0.286717	4.7137e-77	4.62864e-74	Hypo	opensea	Distal Intergenic	CHD1	LTR	#N/A	#N/A	8_Insulator	8_Insulator
cg27059840	13	112849220	0.922448	0.3505	-0.571948	5.98475e-77	5.86082e-74	Hypo	island	Distal Intergenic	SOX1	#N/A	#N/A	#N/A	13_Heterochrom/lo	13_Heterochrom/lo
cg16989143	6	6058663	0.933127	0.613142	-0.319985	6.36516e-77	6.2165e-74	Hypo	island	Distal Intergenic	NRN1	#N/A	#N/A	#N/A	13_Heterochrom/lo	13_Heterochrom/lo
cg06796096	1	231475193	0.734469	0.244919	-0.48955	6.40869e-77	6.22799e-74	Hypo	shore	Intron	SPRTN	#N/A	#N/A	#N/A	1_Active_Promoter	2_Weak_Promoter
cg14250427	9	108585239	0.954319	0.686776	-0.267544	6.41139e-77	6.22799e-74	Hypo	opensea	Distal Intergenic	TMEM38B	Satellite	#N/A	#N/A	13_Heterochrom/lo	13_Heterochrom/lo
cg11258452	12	119594454	0.855864	0.172291	-0.683573	6.508e-77	6.30489e-74	Hypo	shelf	Exon	HSPB8	#N/A	#N/A	#N/A	13_Heterochrom/lo	8_Insulator
cg08381504	3	46792357	0.89262	0.336034	-0.556586	7.15848e-77	6.91653e-74	Hypo	island	Intron	PRSS45P	#N/A	#N/A	#N/A	11_Weak_Txn	13_Heterochrom/lo
cg03846107	12	34061681	0.875392	0.468383	-0.407009	7.35069e-77	7.0833e-74	Hypo	opensea	Distal Intergenic	ALG10	#N/A	#N/A	#N/A	13_Heterochrom/lo	13_Heterochrom/lo
cg05970777	16	34490033	0.820569	0.301968	-0.518601	7.51987e-77	7.22705e-74	Hypo	opensea	Distal Intergenic	UBE2MP1	#N/A	#N/A	#N/A	13_Heterochrom/lo	13_Heterochrom/lo
cg05148717	6	28829171	0.972463	0.715136	-0.257328	7.7963e-77	7.47284e-74	Hypo	shelf	Exon	LINC01623	#N/A	#N/A	#N/A	13_Heterochrom/lo	13_Heterochrom/lo
cg14303972	12	34752640	0.904239	0.455083	-0.449156	8.06715e-77	7.70842e-74	Hypo	opensea	Distal Intergenic	ALG10	Satellite	#N/A	#N/A	13_Heterochrom/lo	13_Heterochrom/lo
cg10927727	2	130986183	0.93847	0.597334	-0.341136	8.08474e-77	7.70842e-74	Hypo	island	Distal Intergenic	TUBA3E	#N/A	#N/A	#N/A	13_Heterochrom/lo	13_Heterochrom/lo
cg13115376	7	63391680	0.835659	0.351203	-0.484455	1.08553e-76	1.03228e-73	Hypo	island	Distal Intergenic	LINC01005	#N/A	#N/A	#N/A	13_Heterochrom/lo	13_Heterochrom/lo
cg07316943	10	1068490	0.787725	0.252936	-0.534788	1.12057e-76	1.0628e-73	Hypo	opensea	Promoter	IDI2-AS1	#N/A	#N/A	#N/A	11_Weak_Txn	11_Weak_Txn
cg07042338	17	26990202	0.885134	0.5237	-0.361434	1.1258e-76	1.06496e-73	Hypo	shore	Intron	SUPT6H	#N/A	#N/A	#N/A	1_Active_Promoter	2_Weak_Promoter
cg02670903	15	69325340	0.9198	0.51761	-0.40219	1.13392e-76	1.06985e-73	Hypo	island	Intron	NOX5	#N/A	#N/A	#N/A	13_Heterochrom/lo	12_Repressed
cg06491573	3	126062601	0.934689	0.555025	-0.379664	1.15362e-76	1.0856e-73	Hypo	island	Exon	KLF15	#N/A	#N/A	#N/A	13_Heterochrom/lo	11_Weak_Txn
cg25808157	2	11733209	0.948042	0.655021	-0.29302	1.16935e-76	1.09755e-73	Hypo	island	Exon	GREB1	#N/A	#N/A	#N/A	13_Heterochrom/lo	11_Weak_Txn
cg01013317	19	2817363	0.913034	0.552468	-0.360566	1.26811e-76	1.18716e-73	Hypo	shelf	Distal Intergenic	ZNF554	#N/A	#N/A	#N/A	11_Weak_Txn	6_Weak_Enhancer
cg00493304	2	48844908	0.871242	0.362863	-0.508379	1.29847e-76	1.21244e-73	Hypo	island	Promoter	GTF2A1L	#N/A	#N/A	#N/A	13_Heterochrom/lo	13_Heterochrom/lo
cg11540016	10	2978126	0.927352	0.490988	-0.436364	1.30669e-76	1.21697e-73	Hypo	opensea	Distal Intergenic	PFKP	#N/A	#N/A	#N/A	13_Heterochrom/lo	13_Heterochrom/lo
cg14339848	3	126062402	0.902597	0.620096	-0.282501	1.33437e-76	1.23955e-73	Hypo	shore	3' UTR	KLF15	#N/A	#N/A	#N/A	13_Heterochrom/lo	11_Weak_Txn
cg13526644	11	76751777	0.944821	0.542134	-0.402687	1.41571e-76	1.31174e-73	Hypo	island	3' UTR	B3GNT6	#N/A	#N/A	#N/A	13_Heterochrom/lo	12_Repressed
cg13337615	7	6210236	0.926473	0.452281	-0.474192	1.4725e-76	1.36088e-73	Hypo	island	Exon	CYTH3	#N/A	#N/A	#N/A	11_Weak_Txn	11_Weak_Txn
cg04395970	8	23583662	0.853303	0.327225	-0.526078	1.84543e-76	1.70118e-73	Hypo	shore	Distal Intergenic	NKX2-6	#N/A	#N/A	#N/A	12_Repressed	12_Repressed
cg23388085	6	1595741	0.932068	0.417172	-0.514896	1.97472e-76	1.81573e-73	Hypo	shelf	Distal Intergenic	FOXC1	#N/A	#N/A	#N/A	13_Heterochrom/lo	12_Repressed
cg26869412	10	3023801	0.964537	0.639385	-0.325152	2.09289e-76	1.91951e-73	Hypo	opensea	Distal Intergenic	PFKP	#N/A	#N/A	#N/A	7_Weak_Enhancer	7_Weak_Enhancer
cg17355809	1	231475345	0.811423	0.308198	-0.503225	2.28144e-76	2.08684e-73	Hypo	shore	Intron	SPRTN	#N/A	#N/A	#N/A	1_Active_Promoter	2_Weak_Promoter
cg16311773	6	167313693	0.953	0.439145	-0.513855	2.2869e-76	2.08684e-73	Hypo	island	Distal Intergenic	RPS6KA2	#N/A	#N/A	#N/A	13_Heterochrom/lo	11_Weak_Txn
cg04303590	6	116890539	0.91112	0.584227	-0.326892	2.49706e-76	2.27288e-73	Hypo	shore	Distal Intergenic	RWDD1	#N/A	#N/A	#N/A	6_Weak_Enhancer	11_Weak_Txn
cg08819022	22	18531447	0.778264	0.179869	-0.598395	2.62373e-76	2.38218e-73	Hypo	island	Distal Intergenic	LINC01634	#N/A	#N/A	#N/A	6_Weak_Enhancer	13_Heterochrom/lo
cg07632391	1	18809604	0.95337	0.685399	-0.267971	3.39628e-76	3.07588e-73	Hypo	island	Exon	KLHDC7A	#N/A	#N/A	#N/A	11_Weak_Txn	11_Weak_Txn
cg03943674	18	77643329	0.856134	0.342265	-0.513869	3.63242e-76	3.28152e-73	Hypo	island	Intron	KCNG2	#N/A	#N/A	#N/A	13_Heterochrom/lo	13_Heterochrom/lo
cg25786388	13	100578831	0.917048	0.582639	-0.334409	4.37019e-76	3.93817e-73	Hypo	opensea	Distal Intergenic	ZIC5	#N/A	#N/A	#N/A	13_Heterochrom/lo	7_Weak_Enhancer
cg09193477	7	158188683	0.928706	0.641272	-0.287433	5.36944e-76	4.8266e-73	Hypo	opensea	Intron	MIR595	#N/A	#N/A	#N/A	13_Heterochrom/lo	8_Insulator
cg20758593	5	169659863	0.950993	0.657851	-0.293142	6.82104e-76	6.11624e-73	Hypo	island	Promoter	C5orf58	#N/A	#N/A	#N/A	13_Heterochrom/lo	13_Heterochrom/lo
cg16306259	6	1595099	0.947561	0.458763	-0.488798	7.09411e-76	6.34535e-73	Hypo	shelf	Distal Intergenic	FOXC1	#N/A	#N/A	#N/A	13_Heterochrom/lo	13_Heterochrom/lo
cg10753073	1	64669599	0.957837	0.521074	-0.436763	7.60233e-76	6.78313e-73	Hypo	opensea	5' UTR	UBE2U	#N/A	#N/A	#N/A	13_Heterochrom/lo	13_Heterochrom/lo
cg26091183	17	78387382	0.896973	0.543385	-0.353589	8.29019e-76	7.37866e-73	Hypo	shore	Intron	ENDOV	SINE	#N/A	#N/A	12_Repressed	12_Repressed
cg11210069	5	140761259	0.716063	0.129193	-0.58687	8.80177e-76	7.81474e-73	Hypo	shore	Promoter	PCDHGA7	#N/A	#N/A	#N/A	13_Heterochrom/lo	13_Heterochrom/lo
cg17339327	6	31939025	0.943794	0.546048	-0.397746	9.13061e-76	8.08683e-73	Hypo	shore	Promoter	STK19	#N/A	#N/A	#N/A	1_Active_Promoter	6_Weak_Enhancer
cg25108325	1	64669472	0.94521	0.484196	-0.461014	9.52536e-76	8.41583e-73	Hypo	opensea	Promoter	UBE2U	#N/A	#N/A	#N/A	13_Heterochrom/lo	13_Heterochrom/lo
cg03167954	22	29707782	0.940474	0.537533	-0.402942	9.57491e-76	8.43897e-73	Hypo	island	3' UTR	RASL10A	#N/A	#N/A	#N/A	13_Heterochrom/lo	12_Repressed
cg19692584	10	96161889	0.924656	0.614523	-0.310133	1.04636e-75	9.18989e-73	Hypo	shore	Promoter	TBC1D12	#N/A	#N/A	#N/A	2_Weak_Promoter	6_Weak_Enhancer
cg19243717	1	8362655	0.883298	0.494525	-0.388772	1.04778e-75	9.18989e-73	Hypo	opensea	Distal Intergenic	SLC45A1	#N/A	#N/A	#N/A	7_Weak_Enhancer	13_Heterochrom/lo
cg01995289	8	145939351	0.626708	0.119766	-0.506943	1.15238e-75	1.00829e-72	Hypo	island	Distal Intergenic	ARHGAP39	#N/A	#N/A	#N/A	13_Heterochrom/lo	13_Heterochrom/lo
cg09571950	3	46792364	0.890085	0.379272	-0.510813	1.18683e-75	1.03592e-72	Hypo	island	Intron	PRSS45P	#N/A	#N/A	#N/A	11_Weak_Txn	13_Heterochrom/lo
cg03871120	18	76069223	0.936005	0.573223	-0.362782	1.19552e-75	1.041e-72	Hypo	island	Distal Intergenic	SALL3	#N/A	#N/A	#N/A	13_Heterochrom/lo	13_Heterochrom/lo
cg01944593	16	48530677	0.894918	0.506131	-0.388787	1.25007e-75	1.08587e-72	Hypo	island	Distal Intergenic	SIAH1	#N/A	#N/A	#N/A	13_Heterochrom/lo	13_Heterochrom/lo
cg07036745	5	6573024	0.89101	0.516147	-0.374862	1.29411e-75	1.12143e-72	Hypo	opensea	Distal Intergenic	LINC01018	#N/A	#N/A	#N/A	13_Heterochrom/lo	13_Heterochrom/lo
cg27118929	15	69325271	0.840686	0.359438	-0.481248	1.58823e-75	1.37302e-72	Hypo	shore	Intron	NOX5	#N/A	#N/A	#N/A	13_Heterochrom/lo	12_Repressed
cg20194050	6	31939280	0.76261	0.267571	-0.495039	1.68768e-75	1.45551e-72	Hypo	shore	Exon	STK19	#N/A	#N/A	#N/A	1_Active_Promoter	4_Strong_Enhancer
cg26960988	5	140728617	0.877411	0.318093	-0.559318	1.70025e-75	1.45967e-72	Hypo	shelf	Promoter	PCDHGB1	#N/A	#N/A	#N/A	13_Heterochrom/lo	13_Heterochrom/lo
cg01893629	12	34494825	0.945755	0.419261	-0.526494	1.70058e-75	1.45967e-72	Hypo	island	Distal Intergenic	ALG10	#N/A	#N/A	#N/A	13_Heterochrom/lo	13_Heterochrom/lo
cg02992224	11	93822294	0.902151	0.55294	-0.349211	1.73901e-75	1.48912e-72	Hypo	island	Intron	PANX1	#N/A	#N/A	#N/A	13_Heterochrom/lo	13_Heterochrom/lo
cg26456563	19	40728617	0.93771	0.582547	-0.355164	1.79584e-75	1.53415e-72	Hypo	island	3' UTR	CNTD2	#N/A	#N/A	#N/A	13_Heterochrom/lo	11_Weak_Txn
cg16234335	5	140188119	0.852903	0.449495	-0.403408	1.81597e-75	1.54768e-72	Hypo	island	Exon	PCDHA4	#N/A	#N/A	#N/A	13_Heterochrom/lo	6_Weak_Enhancer
cg03330558	15	31516127	0.728355	0.19515	-0.533205	1.90832e-75	1.62256e-72	Hypo	opensea	Intron	LOC283710	#N/A	#N/A	#N/A	9_Txn_Transition	7_Weak_Enhancer
cg23638640	22	25160033	0.882071	0.363273	-0.518798	1.9788e-75	1.67854e-72	Hypo	island	Promoter	TOP1P2	#N/A	#N/A	#N/A	13_Heterochrom/lo	11_Weak_Txn
cg11261667	19	15132411	0.899489	0.490765	-0.408724	1.98942e-75	1.68359e-72	Hypo	island	Intron	CCDC105	#N/A	#N/A	#N/A	13_Heterochrom/lo	13_Heterochrom/lo
cg13982318	9	72131655	0.891363	0.353062	-0.5383	2.01387e-75	1.70031e-72	Hypo	island	Exon	FAM189A2	#N/A	#N/A	#N/A	13_Heterochrom/lo	13_Heterochrom/lo
cg24682986	2	11101247	0.887222	0.375378	-0.511844	2.0744e-75	1.74733e-72	Hypo	island	Distal Intergenic	KCNF1	#N/A	#N/A	#N/A	13_Heterochrom/lo	13_Heterochrom/lo
cg19772114	6	28829321	0.9296	0.578444	-0.351156	2.20082e-75	1.8495e-72	Hypo	shelf	Exon	LINC01623	#N/A	#N/A	#N/A	13_Heterochrom/lo	13_Heterochrom/lo
cg07014308	6	31691597	0.88514	0.597187	-0.287953	2.59988e-75	2.17979e-72	Hypo	island	Exon	MPIG6B	#N/A	#N/A	#N/A	13_Heterochrom/lo	11_Weak_Txn
cg06826243	4	187985472	0.914209	0.44636	-0.467849	2.60848e-75	2.18194e-72	Hypo	island	Distal Intergenic	FAT1	#N/A	#N/A	#N/A	13_Heterochrom/lo	13_Heterochrom/lo
cg27280266	8	59259265	0.866381	0.308389	-0.557992	2.85892e-75	2.3859e-72	Hypo	opensea	Distal Intergenic	UBXN2B	#N/A	#N/A	#N/A	13_Heterochrom/lo	13_Heterochrom/lo
cg17774102	6	28829640	0.967579	0.621591	-0.345988	3.25866e-75	2.71324e-72	Hypo	shelf	Exon	LINC01623	#N/A	#N/A	#N/A	13_Heterochrom/lo	13_Heterochrom/lo
cg05521089	10	65733092	0.858201	0.473023	-0.385178	3.33128e-75	2.76733e-72	Hypo	shore	Distal Intergenic	REEP3	#N/A	#N/A	#N/A	13_Heterochrom/lo	13_Heterochrom/lo
cg25982965	6	44253910	0.924709	0.499279	-0.42543	3.49465e-75	2.89638e-72	Hypo	island	Exon	TCTE1	#N/A	#N/A	#N/A	13_Heterochrom/lo	12_Repressed
cg18836174	18	11724	0.715326	0.221501	-0.493825	4.14e-75	3.4234e-72	Hypo	island	Distal Intergenic	ROCK1P1	#N/A	#N/A	#N/A	8_Insulator	8_Insulator
cg06717221	19	1790921	0.742856	0.158279	-0.584576	4.33344e-75	3.57518e-72	Hypo	shore	Intron	ATP8B3	LTR	#N/A	#N/A	13_Heterochrom/lo	12_Repressed
cg00224807	2	238065650	0.876436	0.284325	-0.592111	4.39711e-75	3.61944e-72	Hypo	opensea	Distal Intergenic	COPS8	#N/A	#N/A	#N/A	11_Weak_Txn	13_Heterochrom/lo
cg19247654	18	76617506	0.915468	0.367834	-0.547635	5.18572e-75	4.25122e-72	Hypo	island	Distal Intergenic	SALL3	#N/A	#N/A	#N/A	13_Heterochrom/lo	13_Heterochrom/lo
cg16135695	10	1889970	0.938851	0.528152	-0.410699	5.18815e-75	4.25122e-72	Hypo	opensea	Distal Intergenic	ADARB2	#N/A	#N/A	#N/A	13_Heterochrom/lo	13_Heterochrom/lo
cg07735920	10	2815547	0.955646	0.621076	-0.33457	5.26237e-75	4.30227e-72	Hypo	shore	Distal Intergenic	PFKP	#N/A	#N/A	#N/A	13_Heterochrom/lo	13_Heterochrom/lo
cg13520532	10	135273122	0.806476	0.362489	-0.443987	5.72522e-75	4.67011e-72	Hypo	island	Exon	SCART1	#N/A	#N/A	#N/A	13_Heterochrom/lo	13_Heterochrom/lo
cg11244180	1	64669412	0.923098	0.585554	-0.337544	5.98336e-75	4.86969e-72	Hypo	opensea	Promoter	UBE2U	#N/A	#N/A	#N/A	13_Heterochrom/lo	13_Heterochrom/lo
cg02915720	7	99558185	0.866486	0.287528	-0.578958	6.24835e-75	5.07393e-72	Hypo	opensea	Distal Intergenic	AZGP1	Satellite	#N/A	#N/A	13_Heterochrom/lo	13_Heterochrom/lo
cg01086526	5	3188191	0.957731	0.506411	-0.45132	6.48676e-75	5.25572e-72	Hypo	island	Distal Intergenic	LINC01019	#N/A	#N/A	#N/A	13_Heterochrom/lo	11_Weak_Txn
cg07112091	14	106936070	0.835372	0.239299	-0.596073	6.72219e-75	5.43429e-72	Hypo	shore	Intron	LINC00221	#N/A	#N/A	#N/A	13_Heterochrom/lo	13_Heterochrom/lo
cg13077050	11	33680332	0.949686	0.54733	-0.402356	6.86068e-75	5.53386e-72	Hypo	island	Exon	C11orf91	#N/A	#N/A	#N/A	7_Weak_Enhancer	8_Insulator
cg11044010	21	28516018	0.933541	0.629962	-0.303579	6.95893e-75	5.6006e-72	Hypo	island	Distal Intergenic	ADAMTS5	#N/A	#N/A	#N/A	13_Heterochrom/lo	13_Heterochrom/lo
cg01050225	16	7703947	0.895786	0.468678	-0.427108	7.30128e-75	5.86307e-72	Hypo	island	3' UTR	RBFOX1	#N/A	#N/A	#N/A	13_Heterochrom/lo	11_Weak_Txn
cg05887027	16	33936627	0.897438	0.436457	-0.460981	9.97207e-75	7.99002e-72	Hypo	island	Distal Intergenic	LINC00273	#N/A	#N/A	#N/A	14_Repetitive/CNV	14_Repetitive/CNV
cg08460080	15	27215448	0.763231	0.318705	-0.444526	1.04371e-74	8.32462e-72	Hypo	shore	Promoter	GABRG3	SINE	#N/A	#N/A	13_Heterochrom/lo	3_Poised_Promoter
cg15862358	12	65516002	0.863302	0.401335	-0.461967	1.0447e-74	8.32462e-72	Hypo	shore	Promoter	WIF1	#N/A	#N/A	#N/A	12_Repressed	12_Repressed
cg27645294	17	21795257	0.84373	0.314374	-0.529356	1.04588e-74	8.32462e-72	Hypo	opensea	Distal Intergenic	FAM27E5	Satellite	#N/A	#N/A	13_Heterochrom/lo	13_Heterochrom/lo
cg26864950	19	1395365	0.948268	0.662935	-0.285333	1.04934e-74	8.33383e-72	Hypo	island	3' UTR	GAMT	#N/A	#N/A	#N/A	11_Weak_Txn	11_Weak_Txn
cg02999013	19	36195455	0.709178	0.287703	-0.421475	1.10562e-74	8.76157e-72	Hypo	island	Distal Intergenic	ZBTB32	#N/A	#N/A	#N/A	11_Weak_Txn	12_Repressed
cg06322988	3	138725189	0.937254	0.599912	-0.337341	1.19256e-74	9.4298e-72	Hypo	island	Promoter	PRR23A	#N/A	#N/A	#N/A	13_Heterochrom/lo	13_Heterochrom/lo
cg14789551	2	130345405	0.881894	0.463638	-0.418256	1.36136e-74	1.0741e-71	Hypo	shore	Distal Intergenic	PLAC9P1	#N/A	#N/A	#N/A	13_Heterochrom/lo	12_Repressed
cg06276860	16	34741304	0.911783	0.493187	-0.418596	1.38732e-74	1.0922e-71	Hypo	island	Promoter	TP53TG3HP	#N/A	#N/A	#N/A	13_Heterochrom/lo	13_Heterochrom/lo
cg21516302	2	131085498	0.885152	0.392398	-0.492754	1.43012e-74	1.12345e-71	Hypo	opensea	Distal Intergenic	CCDC115	LTR	#N/A	#N/A	13_Heterochrom/lo	6_Weak_Enhancer
cg17339956	3	44283355	0.983118	0.736809	-0.246309	1.47963e-74	1.15982e-71	Hypo	island	Promoter	TOPAZ1	#N/A	#N/A	#N/A	13_Heterochrom/lo	13_Heterochrom/lo
cg17085280	18	31018457	0.927321	0.559359	-0.367962	1.92117e-74	1.50267e-71	Hypo	shelf	Intron	CCDC178	#N/A	#N/A	#N/A	13_Heterochrom/lo	13_Heterochrom/lo
cg26115216	3	138739916	0.780077	0.231155	-0.548922	1.96e-74	1.52972e-71	Hypo	island	Promoter	PRR23B	#N/A	#N/A	#N/A	8_Insulator	8_Insulator
cg16273152	2	238708018	0.967263	0.709661	-0.257602	2.10847e-74	1.64206e-71	Hypo	island	Intron	RBM44	#N/A	#N/A	#N/A	13_Heterochrom/lo	13_Heterochrom/lo
cg08091579	8	108768010	0.928974	0.662667	-0.266308	2.20015e-74	1.70977e-71	Hypo	opensea	Distal Intergenic	ANGPT1	LTR	#N/A	#N/A	8_Insulator	8_Insulator
cg22373508	12	133196647	0.60052	0.189493	-0.411028	2.28691e-74	1.77338e-71	Hypo	shore	Exon	P2RX2	#N/A	#N/A	#N/A	11_Weak_Txn	12_Repressed
cg26587715	2	238707236	0.969102	0.60026	-0.368842	2.75489e-74	2.1317e-71	Hypo	island	Promoter	RBM44	#N/A	#N/A	#N/A	13_Heterochrom/lo	13_Heterochrom/lo
cg04669422	19	42348625	0.964522	0.570706	-0.393815	2.88255e-74	2.22571e-71	Hypo	shore	Promoter	LYPD4	#N/A	#N/A	#N/A	13_Heterochrom/lo	13_Heterochrom/lo
cg17258364	17	1810542	0.93371	0.493795	-0.439915	3.43385e-74	2.64574e-71	Hypo	shore	Distal Intergenic	RPA1	#N/A	#N/A	#N/A	11_Weak_Txn	12_Repressed
cg01301252	5	140724683	0.833875	0.308395	-0.52548	3.49648e-74	2.68826e-71	Hypo	shore	Exon	PCDHGA3	#N/A	#N/A	#N/A	13_Heterochrom/lo	13_Heterochrom/lo
cg22086566	7	3989097	0.891118	0.597481	-0.293637	3.64734e-74	2.7983e-71	Hypo	opensea	Intron	SDK1	#N/A	#N/A	#N/A	13_Heterochrom/lo	11_Weak_Txn
cg18038625	10	15017145	0.856053	0.459268	-0.396785	4.3372e-74	3.32052e-71	Hypo	opensea	Intron	MEIG1	Satellite	#N/A	#N/A	13_Heterochrom/lo	13_Heterochrom/lo
cg14095593	7	157306549	0.920367	0.549087	-0.37128	5.25377e-74	4.01374e-71	Hypo	opensea	Distal Intergenic	MIR153-2	#N/A	#N/A	#N/A	13_Heterochrom/lo	7_Weak_Enhancer
cg09113440	10	18999313	0.878326	0.473538	-0.404787	5.33783e-74	4.06935e-71	Hypo	island	Distal Intergenic	ARL5B	#N/A	#N/A	#N/A	13_Heterochrom/lo	13_Heterochrom/lo
cg07953935	19	3482933	0.945808	0.730127	-0.215681	5.4939e-74	4.17952e-71	Hypo	island	Distal Intergenic	SMIM24	#N/A	#N/A	#N/A	13_Heterochrom/lo	11_Weak_Txn
cg06132342	12	52761153	0.879332	0.530912	-0.34842	6.07636e-74	4.61291e-71	Hypo	shore	Exon	KRT85	#N/A	#N/A	#N/A	13_Heterochrom/lo	13_Heterochrom/lo
cg21241151	9	16310954	0.843847	0.413924	-0.429924	6.15042e-74	4.65935e-71	Hypo	opensea	Distal Intergenic	C9orf92	#N/A	#N/A	#N/A	13_Heterochrom/lo	7_Weak_Enhancer
cg04711063	7	34118464	0.928892	0.566739	-0.362153	6.32697e-74	4.78307e-71	Hypo	island	Intron	BMPER	#N/A	#N/A	#N/A	13_Heterochrom/lo	13_Heterochrom/lo
cg13589810	11	129613654	0.901042	0.571275	-0.329767	6.34022e-74	4.78308e-71	Hypo	opensea	Distal Intergenic	TMEM45B	#N/A	#N/A	#N/A	13_Heterochrom/lo	13_Heterochrom/lo
cg15750303	2	18765848	0.850865	0.300363	-0.550503	6.54261e-74	4.91591e-71	Hypo	island	Exon	NT5C1B-RDH14	#N/A	#N/A	#N/A	13_Heterochrom/lo	13_Heterochrom/lo
cg10001374	11	134254128	0.847719	0.431461	-0.416258	6.54573e-74	4.91591e-71	Hypo	island	Intron	B3GAT1	#N/A	#N/A	#N/A	13_Heterochrom/lo	11_Weak_Txn
cg19600871	5	140268005	0.837195	0.408288	-0.428906	7.55088e-74	5.64923e-71	Hypo	shelf	Intron	PCDHA13	DNA	#N/A	#N/A	13_Heterochrom/lo	13_Heterochrom/lo
cg17571919	6	28829328	0.944597	0.670602	-0.273995	8.22284e-74	6.13925e-71	Hypo	shelf	Exon	LINC01623	#N/A	#N/A	#N/A	13_Heterochrom/lo	13_Heterochrom/lo
cg08572336	19	51165404	0.84897	0.335109	-0.513861	8.39772e-74	6.25689e-71	Hypo	island	Exon	C19orf81	#N/A	#N/A	#N/A	13_Heterochrom/lo	13_Heterochrom/lo
cg14848685	6	138613022	0.919585	0.58179	-0.337795	8.4975e-74	6.31821e-71	Hypo	island	Exon	PBOV1	#N/A	#N/A	#N/A	13_Heterochrom/lo	13_Heterochrom/lo
cg09413176	7	61821762	0.949586	0.497986	-0.4516	8.75796e-74	6.49849e-71	Hypo	island	Distal Intergenic	ZNF733P	#N/A	#N/A	#N/A	12_Repressed	11_Weak_Txn
cg03215599	6	1598921	0.944904	0.539316	-0.405588	8.799e-74	6.51557e-71	Hypo	shore	Distal Intergenic	FOXC1	#N/A	#N/A	#N/A	13_Heterochrom/lo	11_Weak_Txn
cg15671083	10	5406959	0.894923	0.456084	-0.438839	9.04534e-74	6.68429e-71	Hypo	opensea	Promoter	UCN3	#N/A	#N/A	#N/A	13_Heterochrom/lo	13_Heterochrom/lo
cg19167793	15	25842536	0.828726	0.403338	-0.425388	9.11925e-74	6.72515e-71	Hypo	shore	Distal Intergenic	UBE3A	#N/A	#N/A	#N/A	13_Heterochrom/lo	13_Heterochrom/lo
cg22265452	2	213697031	0.921687	0.639037	-0.28265	9.59273e-74	7.04915e-71	Hypo	island	Distal Intergenic	MIR4776-1	#N/A	#N/A	#N/A	13_Heterochrom/lo	13_Heterochrom/lo
cg26019584	19	1302689	0.921061	0.594738	-0.326323	9.59761e-74	7.04915e-71	Hypo	island	Distal Intergenic	EFNA2	#N/A	#N/A	#N/A	13_Heterochrom/lo	13_Heterochrom/lo
cg08431893	21	44864600	0.762401	0.123241	-0.63916	9.82087e-74	7.1985e-71	Hypo	island	Distal Intergenic	LINC00319	#N/A	#N/A	#N/A	11_Weak_Txn	11_Weak_Txn
cg01218150	13	20965971	0.973169	0.744462	-0.228707	1.30688e-73	9.53157e-71	Hypo	island	Distal Intergenic	MIR4499	#N/A	#N/A	#N/A	13_Heterochrom/lo	11_Weak_Txn
cg10056520	4	1188617	0.851896	0.383232	-0.468665	1.3083e-73	9.53157e-71	Hypo	island	Intron	LOC100130872	#N/A	#N/A	#N/A	11_Weak_Txn	13_Heterochrom/lo
cg01875838	19	10947446	0.763593	0.282533	-0.48106	1.46715e-73	1.06673e-70	Hypo	shore	Promoter	TMED1	SINE	#N/A	#N/A	1_Active_Promoter	2_Weak_Promoter
cg08657341	7	81240603	0.753022	0.267297	-0.485725	1.49105e-73	1.08194e-70	Hypo	island	Intron	HGF	#N/A	#N/A	#N/A	13_Heterochrom/lo	13_Heterochrom/lo
cg24949907	3	56717804	0.881069	0.507845	-0.373224	1.49426e-73	1.08209e-70	Hypo	shore	Promoter	TASOR	#N/A	#N/A	#N/A	6_Weak_Enhancer	12_Repressed
cg27349333	10	5406971	0.955239	0.611165	-0.344073	1.61516e-73	1.1673e-70	Hypo	opensea	Promoter	UCN3	#N/A	#N/A	#N/A	13_Heterochrom/lo	13_Heterochrom/lo
cg04237338	17	56739120	0.962406	0.73866	-0.223746	1.63531e-73	1.17951e-70	Hypo	shore	Intron	TEX14	SINE	#N/A	#N/A	13_Heterochrom/lo	11_Weak_Txn
cg11423130	13	112630656	0.960952	0.556703	-0.404249	1.74946e-73	1.25933e-70	Hypo	island	Distal Intergenic	SOX1	Simple_repeat	#N/A	#N/A	13_Heterochrom/lo	13_Heterochrom/lo
cg23017261	5	140431882	0.935304	0.649896	-0.285409	1.90773e-73	1.37053e-70	Hypo	opensea	Exon	PCDHB1	#N/A	#N/A	#N/A	13_Heterochrom/lo	3_Poised_Promoter
cg00373275	3	46875226	0.949808	0.538294	-0.411514	1.95443e-73	1.40129e-70	Hypo	island	Promoter	PRSS42P	#N/A	#N/A	#N/A	11_Weak_Txn	13_Heterochrom/lo
cg26733975	7	56551640	0.794843	0.240088	-0.554755	1.99385e-73	1.42672e-70	Hypo	island	Distal Intergenic	DKFZp434L192	#N/A	#N/A	#N/A	13_Heterochrom/lo	13_Heterochrom/lo
cg13198885	18	72802535	0.9678	0.722576	-0.245224	2.12277e-73	1.51597e-70	Hypo	shelf	Distal Intergenic	ZADH2	#N/A	#N/A	#N/A	13_Heterochrom/lo	7_Weak_Enhancer
cg22352634	1	64669491	0.931485	0.560962	-0.370523	2.23361e-73	1.59198e-70	Hypo	opensea	Promoter	UBE2U	#N/A	#N/A	#N/A	13_Heterochrom/lo	13_Heterochrom/lo
cg24564491	21	46238804	0.911546	0.692084	-0.219461	2.27913e-73	1.62123e-70	Hypo	island	Promoter	SUMO3	#N/A	#N/A	#N/A	6_Weak_Enhancer	3_Poised_Promoter
cg27321439	20	44656559	0.789655	0.224392	-0.565263	2.28863e-73	1.62479e-70	Hypo	shore	Promoter	SLC12A5	#N/A	#N/A	#N/A	12_Repressed	12_Repressed
cg02152233	1	29189789	0.868516	0.317532	-0.550983	2.32492e-73	1.64732e-70	Hypo	island	Exon	EPB41	#N/A	#N/A	#N/A	13_Heterochrom/lo	13_Heterochrom/lo
cg25691239	21	10991412	0.9571	0.389361	-0.567739	2.51299e-73	1.77709e-70	Hypo	island	Promoter	TPTE	#N/A	#N/A	#N/A	13_Heterochrom/lo	13_Heterochrom/lo
cg12887581	10	130726406	0.783738	0.262999	-0.520738	2.74853e-73	1.93985e-70	Hypo	opensea	Distal Intergenic	MGMT	#N/A	#N/A	#N/A	13_Heterochrom/lo	13_Heterochrom/lo
cg23012310	14	102050627	0.841138	0.22369	-0.617448	2.79949e-73	1.97197e-70	Hypo	shore	Distal Intergenic	DIO3	#N/A	#N/A	#N/A	13_Heterochrom/lo	13_Heterochrom/lo
cg26983317	4	128651500	0.988703	0.625298	-0.363405	2.82525e-73	1.98625e-70	Hypo	island	Promoter	SLC25A31	#N/A	#N/A	#N/A	13_Heterochrom/lo	13_Heterochrom/lo
cg02161906	16	34586894	0.904376	0.430902	-0.473474	3.19694e-73	2.24319e-70	Hypo	island	Distal Intergenic	LINC01566	#N/A	#N/A	#N/A	13_Heterochrom/lo	13_Heterochrom/lo
cg03673989	11	380069	0.916059	0.222198	-0.693861	3.24089e-73	2.26962e-70	Hypo	island	Intron	B4GALNT4	#N/A	#N/A	#N/A	13_Heterochrom/lo	11_Weak_Txn
cg06746997	6	110301179	0.855856	0.375816	-0.48004	3.53681e-73	2.47207e-70	Hypo	island	Exon	GPR6	#N/A	#N/A	#N/A	13_Heterochrom/lo	3_Poised_Promoter
cg25126021	6	138613217	0.953154	0.648123	-0.305031	3.81466e-73	2.66112e-70	Hypo	island	Intron	PBOV1	#N/A	#N/A	#N/A	13_Heterochrom/lo	13_Heterochrom/lo
cg24202448	10	7568106	0.894546	0.459213	-0.435333	3.91585e-73	2.72645e-70	Hypo	opensea	Distal Intergenic	ITIH5	#N/A	#N/A	#N/A	13_Heterochrom/lo	8_Insulator
cg23136742	2	26950956	0.837487	0.322399	-0.515088	3.92875e-73	2.72834e-70	Hypo	island	Exon	KCNK3	#N/A	#N/A	#N/A	13_Heterochrom/lo	13_Heterochrom/lo
cg00888801	5	140806126	0.868083	0.428275	-0.439807	3.93894e-73	2.72834e-70	Hypo	shore	5' UTR	PCDHGB8P	#N/A	#N/A	#N/A	13_Heterochrom/lo	11_Weak_Txn
cg10235181	7	157306340	0.837103	0.407247	-0.429856	3.94122e-73	2.72834e-70	Hypo	opensea	Distal Intergenic	MIR153-2	#N/A	#N/A	#N/A	13_Heterochrom/lo	7_Weak_Enhancer
cg00913032	2	2328447	0.807621	0.308248	-0.499372	3.98187e-73	2.75122e-70	Hypo	opensea	Exon	MYT1L-AS1	#N/A	#N/A	#N/A	13_Heterochrom/lo	6_Weak_Enhancer
cg06674527	15	65369928	0.944993	0.566528	-0.378465	4.08141e-73	2.81461e-70	Hypo	island	Exon	KBTBD13	#N/A	#N/A	#N/A	13_Heterochrom/lo	8_Insulator
cg04142955	6	31939181	0.574757	0.128146	-0.446611	4.14043e-73	2.84987e-70	Hypo	shore	Exon	STK19	#N/A	#N/A	#N/A	1_Active_Promoter	6_Weak_Enhancer
cg03564754	9	131580109	0.950345	0.707329	-0.243015	4.1515e-73	2.85206e-70	Hypo	shore	Promoter	ENDOG	SINE	#N/A	#N/A	2_Weak_Promoter	13_Heterochrom/lo
cg27660756	19	57103802	0.943634	0.564658	-0.378977	4.63873e-73	3.18073e-70	Hypo	shelf	Distal Intergenic	ZNF71	LINE	#N/A	#N/A	13_Heterochrom/lo	13_Heterochrom/lo
cg12068734	2	132348567	0.909415	0.530258	-0.379157	5.0076e-73	3.42716e-70	Hypo	island	Distal Intergenic	CCDC74A	#N/A	#N/A	#N/A	13_Heterochrom/lo	13_Heterochrom/lo
cg27435138	19	49576955	0.934365	0.607663	-0.326703	5.0348e-73	3.43927e-70	Hypo	shore	Promoter	KCNA7	#N/A	#N/A	#N/A	13_Heterochrom/lo	12_Repressed
cg03690334	19	14043817	0.873317	0.543092	-0.330225	5.16747e-73	3.52309e-70	Hypo	island	Exon	PODNL1	#N/A	#N/A	#N/A	11_Weak_Txn	11_Weak_Txn
cg24127506	14	102050490	0.872091	0.358463	-0.513627	5.17702e-73	3.52309e-70	Hypo	shore	Distal Intergenic	DIO3	#N/A	#N/A	#N/A	13_Heterochrom/lo	13_Heterochrom/lo
cg18867912	19	33623072	0.946185	0.713419	-0.232766	5.68905e-73	3.86426e-70	Hypo	island	Promoter	WDR88	#N/A	#N/A	#N/A	11_Weak_Txn	11_Weak_Txn
cg15859390	4	184908510	0.85879	0.451227	-0.407563	5.80952e-73	3.93273e-70	Hypo	opensea	Intron	STOX2	#N/A	#N/A	#N/A	13_Heterochrom/lo	6_Weak_Enhancer
cg05655707	11	18477254	0.872094	0.385252	-0.486842	5.8116e-73	3.93273e-70	Hypo	shore	Promoter	LDHAL6A	#N/A	#N/A	#N/A	13_Heterochrom/lo	13_Heterochrom/lo
cg05688348	4	53146	0.66605	0.27129	-0.39476	6.32833e-73	4.27439e-70	Hypo	shore	Promoter	ZNF595	#N/A	#N/A	#N/A	14_Repetitive/CNV	2_Weak_Promoter
cg02959725	3	148664701	0.892634	0.503766	-0.388868	6.36997e-73	4.29449e-70	Hypo	opensea	Distal Intergenic	GYG1	#N/A	#N/A	#N/A	13_Heterochrom/lo	13_Heterochrom/lo
cg21765032	19	3293547	0.926093	0.700148	-0.225946	6.39441e-73	4.2983e-70	Hypo	island	3' UTR	CELF5	#N/A	#N/A	#N/A	13_Heterochrom/lo	11_Weak_Txn
cg06065872	5	140775631	0.940352	0.472017	-0.468335	6.39941e-73	4.2983e-70	Hypo	shore	Intron	PCDHGB5	#N/A	#N/A	#N/A	13_Heterochrom/lo	11_Weak_Txn
cg17158564	10	5406890	0.867675	0.434595	-0.43308	6.68482e-73	4.47449e-70	Hypo	opensea	Promoter	UCN3	#N/A	#N/A	#N/A	13_Heterochrom/lo	13_Heterochrom/lo
cg19968790	14	106663383	0.929491	0.555294	-0.374198	6.98076e-73	4.66277e-70	Hypo	opensea	Intron	LINC00226	LTR	#N/A	#N/A	13_Heterochrom/lo	13_Heterochrom/lo
cg04944682	2	92262463	0.735697	0.16558	-0.570117	7.63841e-73	5.09264e-70	Hypo	island	Distal Intergenic	ACTR3BP2	#N/A	#N/A	#N/A	13_Heterochrom/lo	13_Heterochrom/lo
cg00514665	16	7703812	0.913171	0.409503	-0.503667	7.65332e-73	5.09318e-70	Hypo	island	Intron	RBFOX1	#N/A	#N/A	#N/A	13_Heterochrom/lo	11_Weak_Txn
cg07875335	2	48844728	0.854667	0.395707	-0.45896	8.00633e-73	5.31503e-70	Hypo	shore	Promoter	GTF2A1L	#N/A	#N/A	#N/A	13_Heterochrom/lo	13_Heterochrom/lo
cg08633345	10	106340169	0.833328	0.568628	-0.2647	8.01611e-73	5.31503e-70	Hypo	opensea	Distal Intergenic	SORCS3	#N/A	#N/A	#N/A	13_Heterochrom/lo	13_Heterochrom/lo
cg04788926	18	76617198	0.859337	0.386528	-0.472809	8.04518e-73	5.32454e-70	Hypo	island	Distal Intergenic	SALL3	#N/A	#N/A	#N/A	13_Heterochrom/lo	13_Heterochrom/lo
cg26124560	17	78064152	0.947572	0.697775	-0.249797	8.11904e-73	5.3636e-70	Hypo	opensea	Exon	CCDC40	Simple_repeat	#N/A	#N/A	13_Heterochrom/lo	13_Heterochrom/lo
cg05665555	6	167314962	0.958593	0.481487	-0.477106	9.06792e-73	5.97951e-70	Hypo	island	Distal Intergenic	RPS6KA2	#N/A	#N/A	#N/A	13_Heterochrom/lo	11_Weak_Txn
cg11539296	5	140216145	0.799839	0.297276	-0.502563	1.00265e-72	6.59959e-70	Hypo	island	Exon	PCDHA7	#N/A	#N/A	#N/A	13_Heterochrom/lo	11_Weak_Txn
cg17512539	6	29404724	0.736734	0.246258	-0.490476	1.00569e-72	6.60753e-70	Hypo	opensea	Intron	OR10C1	#N/A	#N/A	#N/A	13_Heterochrom/lo	8_Insulator
cg05697873	10	10337312	0.94361	0.732159	-0.211451	1.08048e-72	7.08606e-70	Hypo	opensea	Distal Intergenic	SFTA1P	#N/A	#N/A	#N/A	13_Heterochrom/lo	7_Weak_Enhancer
cg24640610	5	15554487	0.932846	0.673742	-0.259104	1.10552e-72	7.23713e-70	Hypo	opensea	Intron	FBXL7	#N/A	#N/A	#N/A	13_Heterochrom/lo	5_Strong_Enhancer
cg25491456	19	18319564	0.901263	0.543215	-0.358048	1.24248e-72	8.11158e-70	Hypo	shore	3' UTR	RAB3A	#N/A	#N/A	#N/A	8_Insulator	8_Insulator
cg12444736	13	112630712	0.898958	0.380158	-0.5188	1.24359e-72	8.11158e-70	Hypo	island	Distal Intergenic	SOX1	#N/A	#N/A	#N/A	13_Heterochrom/lo	13_Heterochrom/lo
cg23155333	19	35323673	0.909935	0.579389	-0.330545	1.39671e-72	9.09395e-70	Hypo	island	Promoter	LINC01801	#N/A	#N/A	#N/A	13_Heterochrom/lo	13_Heterochrom/lo
cg01823663	2	176121918	0.898644	0.571986	-0.326658	1.42904e-72	9.28774e-70	Hypo	opensea	Distal Intergenic	ATP5MC3	LTR	#N/A	#N/A	13_Heterochrom/lo	13_Heterochrom/lo
cg26342985	2	628881	0.772973	0.174313	-0.59866	1.53369e-72	9.94996e-70	Hypo	shore	Distal Intergenic	TMEM18	#N/A	#N/A	#N/A	13_Heterochrom/lo	13_Heterochrom/lo
cg04752716	19	58728865	0.788296	0.289042	-0.499254	1.82707e-72	1.18109e-69	Hypo	shore	Distal Intergenic	ZNF544	#N/A	#N/A	#N/A	13_Heterochrom/lo	11_Weak_Txn
cg23475278	4	128651543	0.96718	0.719706	-0.247474	1.8994e-72	1.22565e-69	Hypo	island	Promoter	SLC25A31	#N/A	#N/A	#N/A	13_Heterochrom/lo	13_Heterochrom/lo
cg15742840	17	21935133	0.808942	0.310941	-0.498001	2.31053e-72	1.48829e-69	Hypo	shore	Distal Intergenic	FLJ36000	#N/A	#N/A	#N/A	13_Heterochrom/lo	13_Heterochrom/lo
cg25453625	7	4347751	0.685312	0.125778	-0.559535	2.35104e-72	1.51169e-69	Hypo	island	Distal Intergenic	SDK1	#N/A	#N/A	#N/A	13_Heterochrom/lo	13_Heterochrom/lo
cg11958040	5	9119117	0.918256	0.576959	-0.341297	2.5268e-72	1.62181e-69	Hypo	opensea	Exon	MIR4636	#N/A	#N/A	#N/A	13_Heterochrom/lo	13_Heterochrom/lo
cg24317190	7	54900936	0.932629	0.506023	-0.426606	2.76361e-72	1.77067e-69	Hypo	island	Distal Intergenic	SEC61G	#N/A	#N/A	#N/A	13_Heterochrom/lo	13_Heterochrom/lo
cg15006101	5	140627399	0.726124	0.271936	-0.454188	2.93994e-72	1.87699e-69	Hypo	shore	Exon	PCDHB15	#N/A	#N/A	#N/A	13_Heterochrom/lo	13_Heterochrom/lo
cg26784527	1	228613102	0.945794	0.59099	-0.354803	3.15418e-72	2.01021e-69	Hypo	island	Promoter	H3-4	#N/A	#N/A	#N/A	13_Heterochrom/lo	11_Weak_Txn
cg25327122	6	32729782	0.96262	0.618308	-0.344312	4.04736e-72	2.56588e-69	Hypo	island	Intron	HLA-DQB2	#N/A	#N/A	#N/A	12_Repressed	13_Heterochrom/lo
cg00145969	1	190068180	0.935772	0.577638	-0.358135	4.30169e-72	2.72234e-69	Hypo	opensea	Exon	BRINP3	#N/A	#N/A	#N/A	13_Heterochrom/lo	13_Heterochrom/lo
cg10665844	19	5687946	0.857382	0.520072	-0.33731	4.69726e-72	2.96748e-69	Hypo	island	Exon	RPL36	#N/A	#N/A	#N/A	8_Insulator	11_Weak_Txn
cg26377508	17	1810626	0.933497	0.664669	-0.268828	5.02415e-72	3.16845e-69	Hypo	shore	Distal Intergenic	RPA1	#N/A	#N/A	#N/A	11_Weak_Txn	12_Repressed
cg08051013	7	47092955	0.929271	0.618027	-0.311244	5.34095e-72	3.36237e-69	Hypo	island	Distal Intergenic	TNS3	#N/A	#N/A	#N/A	13_Heterochrom/lo	13_Heterochrom/lo
cg01622439	13	62515965	0.91014	0.622181	-0.287959	6.12827e-72	3.85132e-69	Hypo	opensea	Distal Intergenic	PCDH20	#N/A	#N/A	#N/A	13_Heterochrom/lo	13_Heterochrom/lo
cg04508332	16	89916780	0.967212	0.763109	-0.204103	6.56379e-72	4.11785e-69	Hypo	island	Promoter	SPIRE2	#N/A	#N/A	#N/A	13_Heterochrom/lo	11_Weak_Txn
cg15348609	12	132197061	0.804345	0.442124	-0.36222	6.771e-72	4.24049e-69	Hypo	shore	5' UTR	SFSWAP	#N/A	#N/A	#N/A	2_Weak_Promoter	2_Weak_Promoter
cg00811961	19	51685227	0.924385	0.364595	-0.559789	7.64679e-72	4.78068e-69	Hypo	island	Distal Intergenic	SIGLEC17P	#N/A	#N/A	#N/A	13_Heterochrom/lo	3_Poised_Promoter
cg24483346	11	82115222	0.947203	0.637267	-0.309936	7.90186e-72	4.93162e-69	Hypo	opensea	Distal Intergenic	FAM181B	LTR	#N/A	#N/A	13_Heterochrom/lo	13_Heterochrom/lo
cg03775416	19	19368775	0.797242	0.227114	-0.570127	8.90436e-72	5.54771e-69	Hypo	island	Exon	HAPLN4	#N/A	#N/A	#N/A	13_Heterochrom/lo	11_Weak_Txn
cg12604352	17	44073915	0.915602	0.577707	-0.337896	1.03607e-71	6.44393e-69	Hypo	opensea	Exon	STH	#N/A	#N/A	#N/A	13_Heterochrom/lo	11_Weak_Txn
cg22115892	4	177198411	0.940445	0.71104	-0.229405	1.04683e-71	6.4997e-69	Hypo	opensea	Distal Intergenic	ASB5	#N/A	#N/A	#N/A	12_Repressed	8_Insulator
cg14905731	17	16523434	0.946259	0.602011	-0.344248	1.21031e-71	7.50179e-69	Hypo	shelf	Downstream	ZNF624	#N/A	#N/A	#N/A	11_Weak_Txn	13_Heterochrom/lo
cg03596681	1	244952394	0.912646	0.595867	-0.316779	1.36219e-71	8.42877e-69	Hypo	opensea	Distal Intergenic	COX20	#N/A	#N/A	#N/A	13_Heterochrom/lo	7_Weak_Enhancer
cg24785225	15	25068757	0.617389	0.335971	-0.281418	1.42685e-71	8.81378e-69	Hypo	opensea	Promoter	SNRPN	#N/A	SNRPN	mat	13_Heterochrom/lo	7_Weak_Enhancer
cg25428177	4	1039554	0.939095	0.583546	-0.355549	1.46359e-71	9.0099e-69	Hypo	shelf	Distal Intergenic	FGFRL1	#N/A	#N/A	#N/A	13_Heterochrom/lo	12_Repressed
cg10218531	3	166528650	0.934633	0.703649	-0.230984	1.50382e-71	9.24179e-69	Hypo	opensea	Distal Intergenic	ZBBX	#N/A	#N/A	#N/A	13_Heterochrom/lo	13_Heterochrom/lo
cg08289130	16	3210357	0.773919	0.124781	-0.649138	1.56516e-71	9.60245e-69	Hypo	shore	Distal Intergenic	ZNF213	#N/A	#N/A	#N/A	2_Weak_Promoter	13_Heterochrom/lo
cg22345519	18	76766747	0.920121	0.595984	-0.324137	1.57885e-71	9.67005e-69	Hypo	island	Distal Intergenic	SALL3	#N/A	#N/A	#N/A	13_Heterochrom/lo	13_Heterochrom/lo
cg05702052	10	124714365	0.840237	0.387747	-0.45249	1.59462e-71	9.75011e-69	Hypo	shore	Promoter	C10orf88	#N/A	#N/A	#N/A	2_Weak_Promoter	12_Repressed
cg07603991	17	11461103	0.957183	0.621578	-0.335605	1.64601e-71	1.00473e-68	Hypo	island	Exon	SHISA6	#N/A	#N/A	#N/A	13_Heterochrom/lo	13_Heterochrom/lo
cg23123165	7	54901015	0.898718	0.568396	-0.330322	1.88314e-71	1.14754e-68	Hypo	island	Distal Intergenic	SEC61G	#N/A	#N/A	#N/A	13_Heterochrom/lo	13_Heterochrom/lo
cg26714388	12	34488729	0.968088	0.555274	-0.412815	1.90655e-71	1.15984e-68	Hypo	island	Distal Intergenic	ALG10	#N/A	#N/A	#N/A	13_Heterochrom/lo	13_Heterochrom/lo
cg08887921	16	34489904	0.812981	0.3452	-0.467781	1.94753e-71	1.18279e-68	Hypo	opensea	Distal Intergenic	UBE2MP1	#N/A	#N/A	#N/A	13_Heterochrom/lo	13_Heterochrom/lo
cg00662963	3	138739722	0.692485	0.290745	-0.40174	1.95715e-71	1.18663e-68	Hypo	island	Promoter	PRR23B	#N/A	#N/A	#N/A	8_Insulator	8_Insulator
cg06644844	10	37414506	0.928768	0.571194	-0.357574	1.98274e-71	1.20014e-68	Hypo	island	Promoter	ANKRD30A	#N/A	#N/A	#N/A	13_Heterochrom/lo	13_Heterochrom/lo
cg13895323	22	50528641	0.954623	0.645718	-0.308905	1.99545e-71	1.20581e-68	Hypo	island	Promoter	MOV10L1	#N/A	#N/A	#N/A	13_Heterochrom/lo	13_Heterochrom/lo
cg00448720	13	24883014	0.846693	0.411562	-0.435131	2.19342e-71	1.32323e-68	Hypo	shore	Promoter	C1QTNF9	#N/A	#N/A	#N/A	13_Heterochrom/lo	11_Weak_Txn
cg27418402	3	64008161	0.906256	0.522107	-0.38415	2.27667e-71	1.36978e-68	Hypo	shore	Exon	PSMD6	#N/A	#N/A	#N/A	1_Active_Promoter	2_Weak_Promoter
cg19568845	11	66194068	0.841166	0.425322	-0.415844	2.27818e-71	1.36978e-68	Hypo	opensea	3' UTR	NPAS4	#N/A	#N/A	#N/A	11_Weak_Txn	13_Heterochrom/lo
cg10503007	2	11796989	0.807639	0.292106	-0.515532	2.48435e-71	1.49127e-68	Hypo	island	Downstream	NTSR2	#N/A	#N/A	#N/A	13_Heterochrom/lo	13_Heterochrom/lo
cg04337854	6	105585762	0.92469	0.657246	-0.267444	2.61983e-71	1.56998e-68	Hypo	shore	Exon	BVES-AS1	#N/A	#N/A	#N/A	12_Repressed	3_Poised_Promoter
cg04566147	16	34778087	0.835562	0.370434	-0.465128	2.80032e-71	1.67537e-68	Hypo	island	Distal Intergenic	TP53TG3HP	#N/A	#N/A	#N/A	13_Heterochrom/lo	13_Heterochrom/lo
cg22735953	19	40719835	0.97505	0.733773	-0.241277	2.82131e-71	1.68513e-68	Hypo	island	Exon	TTC9B	#N/A	#N/A	#N/A	13_Heterochrom/lo	11_Weak_Txn
cg19241593	4	25678041	0.955073	0.638789	-0.316284	2.89738e-71	1.72771e-68	Hypo	island	Exon	SLC34A2	#N/A	#N/A	#N/A	13_Heterochrom/lo	13_Heterochrom/lo
cg03857640	16	46607688	0.842712	0.4105	-0.432212	2.91812e-71	1.73722e-68	Hypo	opensea	Distal Intergenic	ANKRD26P1	#N/A	#N/A	#N/A	11_Weak_Txn	11_Weak_Txn
cg21532564	3	126062822	0.921513	0.687752	-0.233761	3.14196e-71	1.86739e-68	Hypo	island	Intron	KLF15	#N/A	#N/A	#N/A	13_Heterochrom/lo	11_Weak_Txn
cg10589848	17	37559351	0.923013	0.580978	-0.342035	3.63091e-71	2.15092e-68	Hypo	shore	Promoter	FBXL20	#N/A	#N/A	#N/A	11_Weak_Txn	11_Weak_Txn
cg04571189	2	10638072	0.677012	0.17519	-0.501822	5.00135e-71	2.95791e-68	Hypo	opensea	Distal Intergenic	ODC1	#N/A	#N/A	pat	13_Heterochrom/lo	13_Heterochrom/lo
cg01134643	10	5406948	0.939187	0.610234	-0.328953	5.9501e-71	3.51327e-68	Hypo	opensea	Promoter	UCN3	#N/A	#N/A	#N/A	13_Heterochrom/lo	13_Heterochrom/lo
cg13384212	6	166190016	0.783124	0.317793	-0.465331	6.80315e-71	4.01041e-68	Hypo	opensea	Distal Intergenic	PDE10A	#N/A	#N/A	#N/A	13_Heterochrom/lo	6_Weak_Enhancer
cg18512313	14	70700886	0.871902	0.432292	-0.43961	6.91503e-71	4.06972e-68	Hypo	island	Distal Intergenic	ADAM21P1	Low_complexity	#N/A	#N/A	13_Heterochrom/lo	13_Heterochrom/lo
cg22692868	5	140796045	0.907342	0.621389	-0.285953	7.00035e-71	4.11323e-68	Hypo	shore	Promoter	PCDHGB7	#N/A	#N/A	#N/A	13_Heterochrom/lo	11_Weak_Txn
cg03277550	16	90038083	0.896526	0.56616	-0.330365	7.13319e-71	4.18448e-68	Hypo	shore	Promoter	AFG3L1P	#N/A	#N/A	#N/A	2_Weak_Promoter	2_Weak_Promoter
cg14418119	18	76765786	0.958774	0.71156	-0.247213	7.26072e-71	4.2524e-68	Hypo	island	Distal Intergenic	SALL3	#N/A	#N/A	#N/A	13_Heterochrom/lo	11_Weak_Txn
cg09313258	1	117318232	0.95541	0.683469	-0.271941	8.82067e-71	5.15765e-68	Hypo	opensea	Distal Intergenic	CD2	#N/A	#N/A	#N/A	11_Weak_Txn	13_Heterochrom/lo
cg11295942	19	6707296	0.955318	0.567543	-0.387775	9.96659e-71	5.81828e-68	Hypo	island	Intron	C3	#N/A	#N/A	#N/A	13_Heterochrom/lo	13_Heterochrom/lo
cg26480228	12	48921775	0.918992	0.626097	-0.292895	1.00103e-70	5.8344e-68	Hypo	island	Exon	OR8S1	#N/A	#N/A	#N/A	13_Heterochrom/lo	13_Heterochrom/lo
cg06186727	7	152591343	0.843971	0.511721	-0.33225	1.01649e-70	5.91494e-68	Hypo	island	Distal Intergenic	ACTR3B	#N/A	#N/A	#N/A	8_Insulator	13_Heterochrom/lo
cg12187165	7	6542473	0.92515	0.6438	-0.281351	1.0339e-70	6.0066e-68	Hypo	shore	Exon	DAGLB	#N/A	#N/A	#N/A	13_Heterochrom/lo	6_Weak_Enhancer
cg20382920	13	62516113	0.94867	0.745255	-0.203415	1.03807e-70	6.01736e-68	Hypo	opensea	Distal Intergenic	PCDH20	Satellite	#N/A	#N/A	13_Heterochrom/lo	13_Heterochrom/lo
cg18987833	3	11746765	0.81013	0.334379	-0.475751	1.03909e-70	6.01736e-68	Hypo	island	Intron	VGLL4	#N/A	#N/A	#N/A	11_Weak_Txn	11_Weak_Txn
cg25530735	5	6572733	0.871138	0.527445	-0.343693	1.08936e-70	6.29839e-68	Hypo	opensea	Distal Intergenic	LINC01018	LTR	#N/A	#N/A	13_Heterochrom/lo	13_Heterochrom/lo
cg16040995	10	135273684	0.887342	0.451111	-0.43623	1.09848e-70	6.341e-68	Hypo	island	Intron	SCART1	#N/A	#N/A	#N/A	13_Heterochrom/lo	13_Heterochrom/lo
cg12275487	18	76397672	0.782403	0.495271	-0.287132	1.25704e-70	7.23314e-68	Hypo	island	Distal Intergenic	SALL3	#N/A	#N/A	#N/A	13_Heterochrom/lo	11_Weak_Txn
cg10777495	19	7680231	0.944485	0.645747	-0.298738	1.34252e-70	7.71274e-68	Hypo	island	Intron	CAMSAP3	#N/A	#N/A	#N/A	11_Weak_Txn	11_Weak_Txn
cg11799387	10	1068528	0.946308	0.609365	-0.336943	1.50137e-70	8.61166e-68	Hypo	opensea	Promoter	IDI2-AS1	#N/A	#N/A	#N/A	11_Weak_Txn	11_Weak_Txn
cg10002131	19	53794492	0.922193	0.560824	-0.361369	1.64042e-70	9.39429e-68	Hypo	island	5' UTR	BIRC8	#N/A	#N/A	#N/A	13_Heterochrom/lo	13_Heterochrom/lo
cg10285526	16	34787199	0.835926	0.2789	-0.557026	2.0895e-70	1.19094e-67	Hypo	island	Distal Intergenic	TP53TG3HP	#N/A	#N/A	#N/A	13_Heterochrom/lo	13_Heterochrom/lo
cg10384570	19	41947118	0.889394	0.599564	-0.28983	2.33961e-70	1.3314e-67	Hypo	shore	Promoter	DMAC2	LINE	#N/A	#N/A	13_Heterochrom/lo	13_Heterochrom/lo
cg20674480	1	60539898	0.930943	0.574173	-0.35677	2.36303e-70	1.34261e-67	Hypo	shore	Promoter	C1orf87	SINE	#N/A	#N/A	13_Heterochrom/lo	6_Weak_Enhancer
cg03812562	4	190597513	0.858748	0.585093	-0.273655	2.77003e-70	1.57139e-67	Hypo	opensea	Distal Intergenic	FRG1	#N/A	#N/A	#N/A	11_Weak_Txn	11_Weak_Txn
cg08515989	16	29912904	0.911732	0.525338	-0.386394	2.77558e-70	1.57207e-67	Hypo	island	Exon	ASPHD1	#N/A	#N/A	#N/A	11_Weak_Txn	2_Weak_Promoter
cg04286337	6	32063501	0.83086	0.557513	-0.273348	2.94066e-70	1.66297e-67	Hypo	shore	Exon	TNXB	#N/A	#N/A	#N/A	13_Heterochrom/lo	12_Repressed
cg16977735	10	530714	0.733441	0.118414	-0.615027	3.00373e-70	1.69598e-67	Hypo	island	Intron	DIP2C	#N/A	#N/A	#N/A	2_Weak_Promoter	6_Weak_Enhancer
cg04810284	4	79971177	0.940283	0.681972	-0.258311	3.02963e-70	1.70793e-67	Hypo	opensea	Intron	LINC01088	#N/A	#N/A	#N/A	13_Heterochrom/lo	13_Heterochrom/lo
cg24278165	8	23083551	0.952752	0.379469	-0.573283	3.05266e-70	1.71823e-67	Hypo	shore	Exon	LOC389641	#N/A	#N/A	#N/A	3_Poised_Promoter	6_Weak_Enhancer
cg27277859	19	51165632	0.871975	0.497016	-0.374959	3.23071e-70	1.81563e-67	Hypo	island	Exon	C19orf81	#N/A	#N/A	#N/A	13_Heterochrom/lo	13_Heterochrom/lo
cg27635859	2	92263464	0.768775	0.319965	-0.448809	3.24132e-70	1.81876e-67	Hypo	shore	Distal Intergenic	ACTR3BP2	#N/A	#N/A	#N/A	13_Heterochrom/lo	13_Heterochrom/lo
cg09165554	16	33935224	0.870003	0.457258	-0.412746	3.49895e-70	1.96027e-67	Hypo	shore	Distal Intergenic	LINC00273	#N/A	#N/A	#N/A	14_Repetitive/CNV	14_Repetitive/CNV
cg27421267	10	530836	0.747323	0.112993	-0.634329	3.74984e-70	2.09733e-67	Hypo	island	Exon	DIP2C	#N/A	#N/A	#N/A	2_Weak_Promoter	6_Weak_Enhancer
cg04634417	5	140220803	0.888882	0.281428	-0.607454	3.75519e-70	2.09733e-67	Hypo	shore	Promoter	PCDHA8	#N/A	#N/A	#N/A	13_Heterochrom/lo	8_Insulator
cg12079381	21	31310920	0.866767	0.478731	-0.388036	3.98924e-70	2.22461e-67	Hypo	shore	Intron	GRIK1	#N/A	#N/A	#N/A	13_Heterochrom/lo	3_Poised_Promoter
cg03564727	19	49577206	0.864339	0.470538	-0.393801	3.9971e-70	2.22556e-67	Hypo	shore	Promoter	KCNA7	#N/A	#N/A	#N/A	8_Insulator	8_Insulator
cg26034799	9	5185804	0.892632	0.449491	-0.443141	4.20789e-70	2.33932e-67	Hypo	shore	Promoter	INSL6	#N/A	#N/A	#N/A	13_Heterochrom/lo	13_Heterochrom/lo
cg15907392	12	34494852	0.925717	0.472183	-0.453534	4.43174e-70	2.45998e-67	Hypo	island	Distal Intergenic	ALG10	#N/A	#N/A	#N/A	13_Heterochrom/lo	13_Heterochrom/lo
cg15490801	14	30054523	0.789296	0.367485	-0.421811	5.32014e-70	2.94859e-67	Hypo	opensea	Intron	MIR548AI	#N/A	#N/A	#N/A	13_Heterochrom/lo	7_Weak_Enhancer
cg19632664	12	34447816	0.887666	0.506557	-0.381109	5.37064e-70	2.97202e-67	Hypo	opensea	Distal Intergenic	ALG10	Satellite	#N/A	#N/A	13_Heterochrom/lo	13_Heterochrom/lo
cg18983789	10	133457589	0.978445	0.691794	-0.286651	6.02117e-70	3.32692e-67	Hypo	shore	Distal Intergenic	LINC01164	#N/A	#N/A	#N/A	13_Heterochrom/lo	13_Heterochrom/lo
cg10714510	6	32729465	0.785413	0.1536	-0.631813	6.10337e-70	3.36719e-67	Hypo	island	Exon	HLA-DQB2	#N/A	#N/A	#N/A	12_Repressed	13_Heterochrom/lo
cg14877896	2	74743839	0.797239	0.346828	-0.450412	6.49258e-70	3.57645e-67	Hypo	shore	3' UTR	TLX2	#N/A	#N/A	#N/A	3_Poised_Promoter	3_Poised_Promoter
cg07482574	19	50979287	0.93612	0.726866	-0.209253	6.70841e-70	3.68972e-67	Hypo	shore	Promoter	EMC10	#N/A	#N/A	#N/A	13_Heterochrom/lo	6_Weak_Enhancer
cg21450784	19	519609	0.887428	0.353761	-0.533666	6.9593e-70	3.82189e-67	Hypo	island	3' UTR	TPGS1	#N/A	#N/A	#N/A	13_Heterochrom/lo	13_Heterochrom/lo
cg25594486	19	51165441	0.786943	0.326727	-0.460216	7.2761e-70	3.98981e-67	Hypo	island	Exon	C19orf81	#N/A	#N/A	#N/A	13_Heterochrom/lo	13_Heterochrom/lo
cg16599007	12	121647205	0.958361	0.61904	-0.33932	8.32205e-70	4.55644e-67	Hypo	shore	Promoter	P2RX4	#N/A	#N/A	#N/A	6_Weak_Enhancer	12_Repressed
cg04852143	11	115024403	0.907622	0.654522	-0.2531	1.00686e-69	5.50434e-67	Hypo	shore	Distal Intergenic	CADM1	#N/A	#N/A	#N/A	13_Heterochrom/lo	13_Heterochrom/lo
cg00153707	9	135584293	0.917061	0.464947	-0.452113	1.04263e-69	5.69132e-67	Hypo	island	Distal Intergenic	DDX31	#N/A	#N/A	#N/A	13_Heterochrom/lo	13_Heterochrom/lo
cg03514381	6	99842368	0.874636	0.477763	-0.396873	1.09983e-69	5.99448e-67	Hypo	shore	Promoter	COQ3	#N/A	#N/A	#N/A	6_Weak_Enhancer	2_Weak_Promoter
cg00922796	2	1843136	0.946999	0.553923	-0.393076	1.19689e-69	6.51368e-67	Hypo	island	5' UTR	MYT1L	#N/A	#N/A	#N/A	13_Heterochrom/lo	8_Insulator
cg05706437	1	214926917	0.926002	0.615202	-0.3108	1.20849e-69	6.56692e-67	Hypo	opensea	Distal Intergenic	CENPF	LTR	#N/A	#N/A	13_Heterochrom/lo	7_Weak_Enhancer
cg09115646	10	2978687	0.964595	0.723862	-0.240733	1.21074e-69	6.56925e-67	Hypo	opensea	Distal Intergenic	PFKP	#N/A	#N/A	#N/A	13_Heterochrom/lo	13_Heterochrom/lo
cg19319928	1	117317982	0.852921	0.459376	-0.393545	1.39176e-69	7.52883e-67	Hypo	opensea	Distal Intergenic	CD2	#N/A	#N/A	#N/A	11_Weak_Txn	13_Heterochrom/lo
cg03168029	11	1221398	0.914583	0.581719	-0.332864	1.45388e-69	7.85311e-67	Hypo	shore	Intron	MUC5B	#N/A	#N/A	#N/A	13_Heterochrom/lo	13_Heterochrom/lo
cg24692872	1	19181150	0.928867	0.586046	-0.342821	1.57349e-69	8.48651e-67	Hypo	island	Exon	TAS1R2	#N/A	#N/A	#N/A	13_Heterochrom/lo	13_Heterochrom/lo
cg14925024	1	228291705	0.728281	0.200725	-0.527556	1.59467e-69	8.58793e-67	Hypo	shore	Promoter	C1orf35	#N/A	#N/A	#N/A	2_Weak_Promoter	2_Weak_Promoter
cg03060590	7	155348125	0.940863	0.630243	-0.310619	1.66675e-69	8.9627e-67	Hypo	opensea	Distal Intergenic	CNPY1	#N/A	#N/A	#N/A	13_Heterochrom/lo	13_Heterochrom/lo
cg04478080	8	31041911	0.819546	0.396547	-0.422999	1.75335e-69	9.41437e-67	Hypo	opensea	Distal Intergenic	WRN	Unknown	#N/A	#N/A	11_Weak_Txn	6_Weak_Enhancer
cg09562655	3	185704206	0.937315	0.651531	-0.285784	1.78016e-69	9.54414e-67	Hypo	opensea	Distal Intergenic	NMRAL2P	#N/A	#N/A	#N/A	13_Heterochrom/lo	13_Heterochrom/lo
cg08088566	11	430123	0.965194	0.503219	-0.461976	1.95124e-69	1.04459e-66	Hypo	shore	Promoter	ANO9	#N/A	#N/A	#N/A	11_Weak_Txn	13_Heterochrom/lo
cg08224787	11	50227265	0.951127	0.483536	-0.467591	2.25333e-69	1.20453e-66	Hypo	island	Distal Intergenic	LOC441601	#N/A	#N/A	#N/A	13_Heterochrom/lo	13_Heterochrom/lo
cg07856962	21	44864361	0.737675	0.160279	-0.577396	2.56018e-69	1.36653e-66	Hypo	island	Distal Intergenic	LINC00319	#N/A	#N/A	#N/A	6_Weak_Enhancer	11_Weak_Txn
cg25965498	3	11746491	0.86052	0.365783	-0.494737	2.75405e-69	1.46785e-66	Hypo	shore	Intron	VGLL4	#N/A	#N/A	#N/A	11_Weak_Txn	11_Weak_Txn
cg19011911	11	376863	0.951972	0.623362	-0.328611	2.83308e-69	1.50774e-66	Hypo	island	Exon	B4GALNT4	#N/A	#N/A	#N/A	13_Heterochrom/lo	11_Weak_Txn
cg06644660	1	117317838	0.959098	0.721501	-0.237597	2.9601e-69	1.56841e-66	Hypo	opensea	Distal Intergenic	CD2	#N/A	#N/A	#N/A	11_Weak_Txn	13_Heterochrom/lo
cg18472159	5	3188172	0.975097	0.54599	-0.429107	2.96947e-69	1.57107e-66	Hypo	island	Distal Intergenic	LINC01019	#N/A	#N/A	#N/A	13_Heterochrom/lo	11_Weak_Txn
cg02705011	18	76752660	0.902742	0.508173	-0.394569	3.41893e-69	1.80623e-66	Hypo	island	Promoter	SALL3	#N/A	#N/A	#N/A	13_Heterochrom/lo	11_Weak_Txn
cg21817287	5	40066956	0.932442	0.542409	-0.390032	3.45681e-69	1.82357e-66	Hypo	opensea	Distal Intergenic	PTGER4	#N/A	#N/A	#N/A	13_Heterochrom/lo	13_Heterochrom/lo
cg23434943	11	121028754	0.932169	0.630328	-0.301842	4.06125e-69	2.13931e-66	Hypo	island	Exon	TECTA	#N/A	#N/A	#N/A	13_Heterochrom/lo	13_Heterochrom/lo
cg20265528	2	105853269	0.890748	0.508403	-0.382345	4.08452e-69	2.14844e-66	Hypo	island	Distal Intergenic	GPR45	#N/A	#N/A	#N/A	13_Heterochrom/lo	11_Weak_Txn
cg24684816	18	12093809	0.974885	0.673015	-0.30187	4.17149e-69	2.191e-66	Hypo	island	Promoter	ANKRD62	#N/A	#N/A	#N/A	13_Heterochrom/lo	13_Heterochrom/lo
cg19141132	2	219080920	0.945791	0.703196	-0.242595	4.37428e-69	2.29418e-66	Hypo	shore	Promoter	ARPC2	#N/A	#N/A	#N/A	13_Heterochrom/lo	13_Heterochrom/lo
cg23411932	8	1150991	0.905132	0.660703	-0.244429	4.48656e-69	2.34965e-66	Hypo	island	Distal Intergenic	LOC286083	#N/A	#N/A	#N/A	13_Heterochrom/lo	13_Heterochrom/lo
cg05972386	2	48844763	0.866477	0.444088	-0.422388	4.85947e-69	2.54126e-66	Hypo	island	Promoter	GTF2A1L	#N/A	#N/A	#N/A	13_Heterochrom/lo	13_Heterochrom/lo
cg23590273	21	44105265	0.83528	0.310097	-0.525182	4.98421e-69	2.60273e-66	Hypo	island	Intron	PDE9A	#N/A	#N/A	#N/A	13_Heterochrom/lo	11_Weak_Txn
cg02914827	10	127462707	0.634966	0.114635	-0.520332	5.16046e-69	2.69088e-66	Hypo	island	Exon	MMP21	Low_complexity	#N/A	#N/A	11_Weak_Txn	13_Heterochrom/lo
cg19075377	13	112770169	0.888464	0.477565	-0.4109	5.36493e-69	2.79346e-66	Hypo	opensea	Distal Intergenic	SOX1	#N/A	#N/A	#N/A	13_Heterochrom/lo	12_Repressed
cg27034568	16	34760531	0.899753	0.526871	-0.372882	6.68489e-69	3.46577e-66	Hypo	opensea	Distal Intergenic	TP53TG3HP	#N/A	#N/A	#N/A	13_Heterochrom/lo	13_Heterochrom/lo
cg04573661	4	57254799	0.770758	0.300119	-0.47064	6.7214e-69	3.47971e-66	Hypo	shore	Promoter	AASDH	DNA	#N/A	#N/A	1_Active_Promoter	6_Weak_Enhancer
cg12781086	7	34118554	0.863489	0.469803	-0.393686	6.87538e-69	3.55433e-66	Hypo	island	Exon	BMPER	#N/A	#N/A	#N/A	13_Heterochrom/lo	13_Heterochrom/lo
cg17267260	5	12322	0.748222	0.225217	-0.523005	7.15119e-69	3.69164e-66	Hypo	opensea	Distal Intergenic	PLEKHG4B	Satellite	#N/A	#N/A	11_Weak_Txn	13_Heterochrom/lo
cg01764713	17	34839287	0.851505	0.420758	-0.430747	7.6831e-69	3.96057e-66	Hypo	shore	Distal Intergenic	ZNHIT3	#N/A	#N/A	#N/A	6_Weak_Enhancer	3_Poised_Promoter
cg20738735	5	13810195	0.853288	0.375325	-0.477964	8.14934e-69	4.19493e-66	Hypo	island	Exon	DNAH5	#N/A	#N/A	#N/A	13_Heterochrom/lo	13_Heterochrom/lo
cg11167637	1	64669432	0.974379	0.652797	-0.321582	8.35322e-69	4.29376e-66	Hypo	opensea	Promoter	UBE2U	#N/A	#N/A	#N/A	13_Heterochrom/lo	13_Heterochrom/lo
cg19093890	2	240868184	0.930954	0.6345	-0.296454	8.64529e-69	4.43757e-66	Hypo	shore	Distal Intergenic	MIR4786	#N/A	#N/A	#N/A	13_Heterochrom/lo	13_Heterochrom/lo
cg03602143	19	56347870	0.938778	0.63518	-0.303599	9.45038e-69	4.84394e-66	Hypo	opensea	Promoter	NLRP4	#N/A	#N/A	#N/A	13_Heterochrom/lo	13_Heterochrom/lo
cg22535729	8	55533955	0.916541	0.525998	-0.390542	9.67461e-69	4.95185e-66	Hypo	island	Exon	RP1	#N/A	#N/A	#N/A	13_Heterochrom/lo	13_Heterochrom/lo
cg00152611	4	123300380	0.948249	0.674466	-0.273783	1.01145e-68	5.16969e-66	Hypo	shore	Promoter	ADAD1	#N/A	#N/A	#N/A	13_Heterochrom/lo	13_Heterochrom/lo
cg02478349	5	179499824	0.928233	0.633583	-0.29465	1.06466e-68	5.43396e-66	Hypo	shore	Promoter	RNF130	DNA	#N/A	#N/A	12_Repressed	12_Repressed
cg05088221	16	35030232	0.938705	0.563941	-0.374764	1.11287e-68	5.67203e-66	Hypo	opensea	Distal Intergenic	LINC02167	#N/A	#N/A	#N/A	13_Heterochrom/lo	13_Heterochrom/lo
cg25225517	22	49812267	0.970754	0.576131	-0.394623	1.17966e-68	6.00397e-66	Hypo	island	Intron	C22orf34	#N/A	#N/A	#N/A	13_Heterochrom/lo	13_Heterochrom/lo
cg21478967	18	76069690	0.801107	0.395207	-0.4059	1.27866e-68	6.49868e-66	Hypo	island	Distal Intergenic	SALL3	#N/A	#N/A	#N/A	13_Heterochrom/lo	13_Heterochrom/lo
cg14466863	4	1188421	0.836943	0.507199	-0.329744	1.4542e-68	7.37009e-66	Hypo	island	Intron	LOC100130872	#N/A	#N/A	#N/A	11_Weak_Txn	13_Heterochrom/lo
cg21154964	7	43484715	0.966353	0.627393	-0.33896	1.49793e-68	7.5811e-66	Hypo	island	Exon	LUARIS	#N/A	#N/A	#N/A	13_Heterochrom/lo	11_Weak_Txn
cg24737193	18	12778029	0.902286	0.514269	-0.388017	1.54189e-68	7.79267e-66	Hypo	island	Distal Intergenic	PSMG2	#N/A	#N/A	#N/A	13_Heterochrom/lo	3_Poised_Promoter
cg02462812	5	140501535	0.804784	0.300009	-0.504775	1.61701e-68	8.16092e-66	Hypo	shore	Promoter	PCDHB4	#N/A	#N/A	#N/A	13_Heterochrom/lo	6_Weak_Enhancer
cg18104354	10	106390703	0.82866	0.287379	-0.541281	1.62905e-68	8.21019e-66	Hypo	opensea	Distal Intergenic	SORCS3	#N/A	#N/A	#N/A	13_Heterochrom/lo	13_Heterochrom/lo
cg01957150	6	170451590	0.911124	0.525014	-0.38611	1.70799e-68	8.59607e-66	Hypo	island	Distal Intergenic	LOC154449	#N/A	#N/A	#N/A	13_Heterochrom/lo	13_Heterochrom/lo
cg16249711	14	55907501	0.897402	0.653768	-0.243634	1.95506e-68	9.82583e-66	Hypo	shore	Promoter	TBPL2	#N/A	#N/A	#N/A	13_Heterochrom/lo	6_Weak_Enhancer
cg10650853	12	132676840	0.877576	0.567018	-0.310558	2.09093e-68	1.04941e-65	Hypo	shore	Distal Intergenic	GALNT9	#N/A	#N/A	#N/A	13_Heterochrom/lo	12_Repressed
cg17299921	11	68773204	0.905832	0.601078	-0.304755	2.16291e-68	1.08403e-65	Hypo	shore	Exon	MRGPRF	Low_complexity	#N/A	#N/A	13_Heterochrom/lo	11_Weak_Txn
cg27327312	4	187422091	0.910259	0.481538	-0.42872	2.18996e-68	1.09607e-65	Hypo	island	Exon	F11-AS1	#N/A	#N/A	#N/A	13_Heterochrom/lo	13_Heterochrom/lo
cg06758559	16	53576222	0.868752	0.482214	-0.386537	2.21031e-68	1.10472e-65	Hypo	opensea	Distal Intergenic	AKTIP	#N/A	#N/A	#N/A	13_Heterochrom/lo	7_Weak_Enhancer
cg21430666	1	228613073	0.959677	0.724236	-0.235441	2.22657e-68	1.11132e-65	Hypo	island	Promoter	H3-4	#N/A	#N/A	#N/A	13_Heterochrom/lo	11_Weak_Txn
cg26389888	2	178973147	0.857221	0.525789	-0.331432	2.25875e-68	1.12582e-65	Hypo	shelf	Promoter	PDE11A	#N/A	#N/A	#N/A	13_Heterochrom/lo	13_Heterochrom/lo
cg16591875	15	23932864	0.916419	0.622401	-0.294017	2.47677e-68	1.23279e-65	Hypo	shore	Promoter	NDN	#N/A	#N/A	#N/A	13_Heterochrom/lo	6_Weak_Enhancer
cg23314297	18	77643260	0.942292	0.560688	-0.381604	2.49855e-68	1.24192e-65	Hypo	island	Intron	KCNG2	#N/A	#N/A	#N/A	13_Heterochrom/lo	13_Heterochrom/lo
cg02534450	5	2418750	0.918177	0.656479	-0.261698	2.80038e-68	1.39003e-65	Hypo	opensea	Distal Intergenic	IRX2	#N/A	#N/A	#N/A	13_Heterochrom/lo	13_Heterochrom/lo
cg23858650	12	130502255	0.859136	0.392579	-0.466556	2.83332e-68	1.40445e-65	Hypo	opensea	Distal Intergenic	LINC02418	DNA	#N/A	#N/A	13_Heterochrom/lo	7_Weak_Enhancer
cg16659497	16	34659664	0.809125	0.302216	-0.506909	2.85349e-68	1.41251e-65	Hypo	island	Distal Intergenic	FRG2DP	#N/A	#N/A	#N/A	13_Heterochrom/lo	13_Heterochrom/lo
cg23224666	6	127796287	0.958292	0.736981	-0.221311	2.91104e-68	1.43903e-65	Hypo	island	Intron	SOGA3	#N/A	#N/A	#N/A	13_Heterochrom/lo	13_Heterochrom/lo
cg09672912	16	32452725	0.892222	0.561762	-0.33046	3.23993e-68	1.59942e-65	Hypo	opensea	Distal Intergenic	LOC390705	#N/A	#N/A	#N/A	13_Heterochrom/lo	13_Heterochrom/lo
cg07338552	18	74062638	0.922506	0.575776	-0.34673	3.31706e-68	1.63527e-65	Hypo	island	Distal Intergenic	ZNF516	#N/A	#N/A	#N/A	11_Weak_Txn	11_Weak_Txn
cg08104023	16	34777881	0.723408	0.383896	-0.339512	3.41271e-68	1.68013e-65	Hypo	island	Distal Intergenic	TP53TG3HP	#N/A	#N/A	#N/A	13_Heterochrom/lo	13_Heterochrom/lo
cg08772345	8	56367723	0.973694	0.720314	-0.25338	3.49708e-68	1.71932e-65	Hypo	opensea	Exon	SBF1P1	#N/A	#N/A	#N/A	13_Heterochrom/lo	13_Heterochrom/lo
cg08836375	6	164393796	0.949367	0.569868	-0.379499	3.5315e-68	1.73389e-65	Hypo	island	Distal Intergenic	QKI	#N/A	#N/A	#N/A	13_Heterochrom/lo	13_Heterochrom/lo
cg02696670	1	64669384	0.966793	0.680842	-0.285951	3.73827e-68	1.83291e-65	Hypo	opensea	Promoter	UBE2U	#N/A	#N/A	#N/A	13_Heterochrom/lo	13_Heterochrom/lo
cg03986562	16	7703893	0.916825	0.408588	-0.508238	3.97214e-68	1.94494e-65	Hypo	island	Exon	RBFOX1	#N/A	#N/A	#N/A	13_Heterochrom/lo	11_Weak_Txn
cg25033719	8	47092995	0.936594	0.637601	-0.298993	4.14098e-68	2.02487e-65	Hypo	opensea	Distal Intergenic	LINC00293	Satellite	#N/A	#N/A	13_Heterochrom/lo	13_Heterochrom/lo
cg04336814	15	27019697	0.864501	0.354493	-0.510009	4.39065e-68	2.14359e-65	Hypo	shore	Promoter	GABRB3	#N/A	#N/A	#N/A	13_Heterochrom/lo	6_Weak_Enhancer
cg25053386	11	1036754	0.848119	0.388805	-0.459314	4.39562e-68	2.14359e-65	Hypo	island	Promoter	MUC6	#N/A	#N/A	#N/A	13_Heterochrom/lo	11_Weak_Txn
cg09435668	17	22194163	0.739561	0.215256	-0.524306	4.57228e-68	2.22673e-65	Hypo	shelf	Distal Intergenic	MTRNR2L1	#N/A	#N/A	#N/A	8_Insulator	13_Heterochrom/lo
cg26284540	7	97588511	0.808305	0.352009	-0.456296	4.58807e-68	2.23141e-65	Hypo	opensea	Intron	CCZ1P-OR7E38P	Satellite	#N/A	#N/A	13_Heterochrom/lo	11_Weak_Txn
cg22999786	15	34628769	0.919361	0.572865	-0.346496	4.81358e-68	2.33795e-65	Hypo	shore	5' UTR	SLC12A6	#N/A	#N/A	#N/A	1_Active_Promoter	6_Weak_Enhancer
cg19776945	5	8870544	0.905916	0.635137	-0.270779	5.148e-68	2.49702e-65	Hypo	opensea	Intron	MIR4636	LTR	#N/A	#N/A	13_Heterochrom/lo	7_Weak_Enhancer
cg23303108	8	23083578	0.927714	0.373294	-0.554421	5.24888e-68	2.54254e-65	Hypo	shore	Exon	LOC389641	#N/A	#N/A	#N/A	3_Poised_Promoter	6_Weak_Enhancer
cg13601275	5	140516095	0.879503	0.364106	-0.515397	5.59897e-68	2.70848e-65	Hypo	shore	Exon	PCDHB5	#N/A	#N/A	#N/A	13_Heterochrom/lo	11_Weak_Txn
cg26725891	15	23932412	0.537466	0.186614	-0.350852	6.01399e-68	2.90536e-65	Hypo	island	Promoter	NDN	#N/A	NDN	mat	13_Heterochrom/lo	2_Weak_Promoter
cg11350504	13	113121280	0.861485	0.478057	-0.383428	6.50577e-68	3.13874e-65	Hypo	shore	Distal Intergenic	SPACA7	#N/A	#N/A	#N/A	13_Heterochrom/lo	11_Weak_Txn
cg02898499	16	1831468	0.872154	0.585685	-0.286469	6.73916e-68	3.24701e-65	Hypo	shore	5' UTR	SPSB3	#N/A	#N/A	#N/A	2_Weak_Promoter	2_Weak_Promoter
cg24742614	2	223917590	0.87473	0.568029	-0.306701	6.94557e-68	3.342e-65	Hypo	island	Exon	KCNE4	#N/A	#N/A	#N/A	13_Heterochrom/lo	11_Weak_Txn
cg09284655	14	70317228	0.858968	0.400296	-0.458672	7.7498e-68	3.72402e-65	Hypo	island	Distal Intergenic	SMOC1	#N/A	#N/A	#N/A	13_Heterochrom/lo	13_Heterochrom/lo
cg02400458	15	80624605	0.964903	0.68994	-0.274963	7.82016e-68	3.75284e-65	Hypo	opensea	Intron	LINC00927	#N/A	#N/A	#N/A	13_Heterochrom/lo	13_Heterochrom/lo
cg21176398	9	140771599	0.572784	0.160233	-0.41255	8.22336e-68	3.94109e-65	Hypo	island	Promoter	CACNA1B	#N/A	#N/A	#N/A	12_Repressed	3_Poised_Promoter
cg00966255	16	10479562	0.929575	0.684018	-0.245557	8.92328e-68	4.27087e-65	Hypo	shore	Promoter	ATF7IP2	#N/A	#N/A	#N/A	2_Weak_Promoter	11_Weak_Txn
cg25503695	4	798983	0.973079	0.73209	-0.240989	9.60872e-68	4.59285e-65	Hypo	island	Intron	CPLX1	#N/A	#N/A	#N/A	13_Heterochrom/lo	13_Heterochrom/lo
cg02587606	10	77352231	0.837443	0.393007	-0.444436	1.04075e-67	4.96807e-65	Hypo	opensea	Distal Intergenic	ZNF503-AS2	#N/A	#N/A	#N/A	13_Heterochrom/lo	13_Heterochrom/lo
cg04534697	6	164393434	0.909515	0.470724	-0.43879	1.12479e-67	5.36217e-65	Hypo	island	Distal Intergenic	QKI	#N/A	#N/A	#N/A	13_Heterochrom/lo	13_Heterochrom/lo
cg23289779	8	26720681	0.839005	0.397306	-0.441699	1.12954e-67	5.37775e-65	Hypo	shore	3' UTR	ADRA1A	#N/A	#N/A	#N/A	12_Repressed	12_Repressed
cg16345366	10	15038146	0.837724	0.345124	-0.492601	1.15113e-67	5.47331e-65	Hypo	opensea	Intron	DCLRE1C	Satellite	#N/A	#N/A	13_Heterochrom/lo	13_Heterochrom/lo
cg26783353	5	140684147	0.96183	0.729691	-0.232139	1.18173e-67	5.6114e-65	Hypo	shore	Promoter	SLC25A2	#N/A	#N/A	#N/A	13_Heterochrom/lo	13_Heterochrom/lo
cg21155767	14	95374525	0.779255	0.381234	-0.39802	1.48107e-67	7.02361e-65	Hypo	opensea	Distal Intergenic	GSC	#N/A	#N/A	#N/A	13_Heterochrom/lo	13_Heterochrom/lo
cg02475600	12	34503594	0.808104	0.424657	-0.383447	1.64574e-67	7.79428e-65	Hypo	island	Distal Intergenic	ALG10	#N/A	#N/A	#N/A	13_Heterochrom/lo	13_Heterochrom/lo
cg08581040	4	39172577	0.947674	0.607937	-0.339737	1.87863e-67	8.87398e-65	Hypo	shore	Distal Intergenic	WDR19	#N/A	#N/A	#N/A	13_Heterochrom/lo	13_Heterochrom/lo
cg03540794	5	2112109	0.926007	0.69519	-0.230817	1.92665e-67	9.08892e-65	Hypo	island	Distal Intergenic	IRX4	#N/A	#N/A	#N/A	13_Heterochrom/lo	13_Heterochrom/lo
cg01517500	2	10637974	0.897682	0.627538	-0.270143	2.08283e-67	9.81289e-65	Hypo	opensea	Distal Intergenic	ODC1	#N/A	#N/A	pat	13_Heterochrom/lo	13_Heterochrom/lo
cg22235293	6	31691539	0.869743	0.569791	-0.299952	2.09089e-67	9.83807e-65	Hypo	island	Exon	MPIG6B	#N/A	#N/A	#N/A	13_Heterochrom/lo	11_Weak_Txn
cg09937849	16	318717	0.827141	0.516859	-0.310282	2.10132e-67	9.87425e-65	Hypo	island	3' UTR	RGS11	#N/A	#N/A	#N/A	13_Heterochrom/lo	11_Weak_Txn
cg06872272	10	37414768	0.938493	0.549976	-0.388517	2.10721e-67	9.88906e-65	Hypo	island	Promoter	ANKRD30A	#N/A	#N/A	#N/A	13_Heterochrom/lo	13_Heterochrom/lo
cg05373877	12	130621615	0.821281	0.441373	-0.379908	2.19644e-67	1.02944e-64	Hypo	shore	Distal Intergenic	FZD10-AS1	#N/A	#N/A	#N/A	13_Heterochrom/lo	3_Poised_Promoter
cg03288922	2	118616237	0.797966	0.144795	-0.653171	2.29589e-67	1.07467e-64	Hypo	shore	Distal Intergenic	DDX18	#N/A	#N/A	#N/A	13_Heterochrom/lo	3_Poised_Promoter
cg02470697	2	48844916	0.861051	0.406465	-0.454587	2.35422e-67	1.10054e-64	Hypo	island	Promoter	GTF2A1L	#N/A	#N/A	#N/A	13_Heterochrom/lo	13_Heterochrom/lo
cg05383657	12	34757822	0.773493	0.260952	-0.512541	2.4974e-67	1.16597e-64	Hypo	opensea	Distal Intergenic	ALG10	Satellite	#N/A	#N/A	13_Heterochrom/lo	13_Heterochrom/lo
cg18437193	8	1497307	0.956096	0.741778	-0.214317	2.67464e-67	1.2471e-64	Hypo	island	Exon	DLGAP2	#N/A	#N/A	#N/A	13_Heterochrom/lo	11_Weak_Txn
cg06678577	6	27236622	0.887951	0.439399	-0.448552	2.84165e-67	1.32327e-64	Hypo	opensea	Distal Intergenic	PRSS16	#N/A	#N/A	#N/A	12_Repressed	12_Repressed
cg08280204	3	125411477	0.834816	0.544666	-0.29015	3.25779e-67	1.5151e-64	Hypo	opensea	Distal Intergenic	OSBPL11	Satellite	#N/A	#N/A	13_Heterochrom/lo	11_Weak_Txn
cg00406022	6	31691696	0.881249	0.597731	-0.283519	3.3654e-67	1.56313e-64	Hypo	island	Exon	MPIG6B	#N/A	#N/A	#N/A	13_Heterochrom/lo	11_Weak_Txn
cg13694435	3	125457383	0.764862	0.457763	-0.307099	3.53692e-67	1.64069e-64	Hypo	opensea	Distal Intergenic	MIR548I1	Satellite	#N/A	#N/A	13_Heterochrom/lo	13_Heterochrom/lo
cg11239168	5	140614552	0.762671	0.262977	-0.499695	3.69657e-67	1.71255e-64	Hypo	shore	Exon	PCDHB18P	#N/A	#N/A	#N/A	13_Heterochrom/lo	13_Heterochrom/lo
cg02195151	16	1069622	0.884319	0.481126	-0.403193	3.73395e-67	1.72765e-64	Hypo	island	Distal Intergenic	SOX8	#N/A	#N/A	#N/A	13_Heterochrom/lo	13_Heterochrom/lo
cg05169312	5	154316775	0.905947	0.675067	-0.23088	3.78002e-67	1.74673e-64	Hypo	shore	Intron	GEMIN5	#N/A	#N/A	#N/A	2_Weak_Promoter	2_Weak_Promoter
cg00984540	7	155589293	0.895201	0.500218	-0.394983	3.89177e-67	1.79607e-64	Hypo	island	Distal Intergenic	SHH	#N/A	#N/A	#N/A	11_Weak_Txn	12_Repressed
cg19241352	1	166958389	0.976353	0.650496	-0.325857	3.93589e-67	1.81412e-64	Hypo	island	Promoter	MAEL	#N/A	#N/A	#N/A	13_Heterochrom/lo	13_Heterochrom/lo
cg09961397	6	70991205	0.891054	0.511962	-0.379092	4.04826e-67	1.86353e-64	Hypo	shore	Promoter	COL9A1	#N/A	#N/A	#N/A	12_Repressed	12_Repressed
cg09451320	12	132639764	0.943128	0.623083	-0.320045	4.08061e-67	1.87604e-64	Hypo	island	Distal Intergenic	NOC4L	#N/A	#N/A	#N/A	11_Weak_Txn	11_Weak_Txn
cg03447699	2	2547117	0.823667	0.392017	-0.43165	4.21242e-67	1.93417e-64	Hypo	opensea	Distal Intergenic	MYT1L	#N/A	#N/A	#N/A	13_Heterochrom/lo	8_Insulator
cg08012217	17	11461572	0.954272	0.454635	-0.499638	4.37386e-67	2.00575e-64	Hypo	shore	Exon	SHISA6	#N/A	#N/A	#N/A	13_Heterochrom/lo	13_Heterochrom/lo
cg25625370	12	130343575	0.950855	0.472389	-0.478466	4.43811e-67	2.03264e-64	Hypo	island	Intron	TMEM132D	#N/A	#N/A	#N/A	13_Heterochrom/lo	11_Weak_Txn
cg09732405	4	187422005	0.912392	0.501902	-0.41049	4.5784e-67	2.09424e-64	Hypo	shore	Exon	F11-AS1	#N/A	#N/A	#N/A	13_Heterochrom/lo	13_Heterochrom/lo
cg04603355	19	35264987	0.874229	0.528276	-0.345953	6.23225e-67	2.83995e-64	Hypo	shore	Promoter	ZNF599	#N/A	#N/A	#N/A	13_Heterochrom/lo	13_Heterochrom/lo
cg24029819	7	157550679	0.647353	0.10519	-0.542162	6.29323e-67	2.86413e-64	Hypo	island	Intron	LOC100506585	#N/A	#N/A	#N/A	13_Heterochrom/lo	13_Heterochrom/lo
cg15969149	10	77352287	0.871613	0.537414	-0.334199	6.44855e-67	2.93112e-64	Hypo	opensea	Distal Intergenic	ZNF503-AS2	#N/A	#N/A	#N/A	13_Heterochrom/lo	13_Heterochrom/lo
cg14113035	2	240868431	0.84286	0.423651	-0.419209	7.16927e-67	3.25462e-64	Hypo	island	Distal Intergenic	MIR4786	#N/A	#N/A	#N/A	13_Heterochrom/lo	8_Insulator
cg00741731	19	42348676	0.928573	0.619032	-0.309541	7.52116e-67	3.41009e-64	Hypo	island	Promoter	LYPD4	#N/A	#N/A	#N/A	13_Heterochrom/lo	13_Heterochrom/lo
cg09658720	10	48396538	0.913332	0.650795	-0.262537	7.97555e-67	3.61157e-64	Hypo	opensea	Distal Intergenic	RBP3	LINE	#N/A	#N/A	13_Heterochrom/lo	13_Heterochrom/lo
cg26077729	2	114737688	0.900587	0.492381	-0.408206	8.251e-67	3.73163e-64	Hypo	island	Promoter	LOC100499194	#N/A	#N/A	#N/A	8_Insulator	8_Insulator
cg00486525	2	150444762	0.898227	0.531001	-0.367226	8.43662e-67	3.80669e-64	Hypo	opensea	Promoter	MMADHC	LINE	#N/A	#N/A	2_Weak_Promoter	6_Weak_Enhancer
cg02443658	16	28986829	0.593315	0.214591	-0.378724	8.43804e-67	3.80669e-64	Hypo	shore	Exon	SPNS1	#N/A	#N/A	#N/A	2_Weak_Promoter	2_Weak_Promoter
cg17221738	3	150690403	0.889354	0.568935	-0.320418	9.14947e-67	4.1225e-64	Hypo	opensea	Promoter	CLRN1-AS1	#N/A	#N/A	#N/A	13_Heterochrom/lo	6_Weak_Enhancer
cg06312469	10	101088672	0.763831	0.406617	-0.357214	9.36468e-67	4.21421e-64	Hypo	shore	Promoter	CNNM1	#N/A	#N/A	#N/A	12_Repressed	3_Poised_Promoter
cg01718065	19	51774429	0.845067	0.437167	-0.4079	9.83284e-67	4.41938e-64	Hypo	island	Distal Intergenic	SIGLECL1	#N/A	#N/A	#N/A	13_Heterochrom/lo	13_Heterochrom/lo
cg02968918	4	184908541	0.813436	0.372202	-0.441234	1.01269e-66	4.54592e-64	Hypo	opensea	Intron	STOX2	#N/A	#N/A	#N/A	13_Heterochrom/lo	6_Weak_Enhancer
cg17819168	15	23807180	0.784571	0.382866	-0.401704	1.03742e-66	4.65113e-64	Hypo	opensea	Promoter	MIR4508	SINE	MIR4508	mat	13_Heterochrom/lo	13_Heterochrom/lo
cg06099446	3	138647868	0.970818	0.768999	-0.201818	1.06155e-66	4.75342e-64	Hypo	island	Distal Intergenic	FOXL2	#N/A	#N/A	#N/A	13_Heterochrom/lo	13_Heterochrom/lo
cg15445037	20	60348161	0.92281	0.517449	-0.405361	1.08923e-66	4.87134e-64	Hypo	island	Exon	CDH4	#N/A	#N/A	#N/A	13_Heterochrom/lo	13_Heterochrom/lo
cg19583379	17	78387643	0.818392	0.445899	-0.372493	1.17943e-66	5.26819e-64	Hypo	shore	Promoter	ENDOV	LTR	#N/A	#N/A	12_Repressed	12_Repressed
cg00943382	7	156786185	0.643633	0.313972	-0.329661	1.18429e-66	5.2834e-64	Hypo	opensea	Downstream	MNX1	#N/A	#N/A	#N/A	13_Heterochrom/lo	13_Heterochrom/lo
cg20269185	3	70048926	0.95647	0.740419	-0.216051	1.18931e-66	5.29923e-64	Hypo	opensea	Exon	MITF	LTR	#N/A	#N/A	13_Heterochrom/lo	13_Heterochrom/lo
cg13827487	7	2705311	0.850123	0.445512	-0.404611	1.23049e-66	5.47596e-64	Hypo	shelf	Distal Intergenic	AMZ1	LINE	#N/A	#N/A	13_Heterochrom/lo	13_Heterochrom/lo
cg22413749	7	62693610	0.952745	0.7038	-0.248946	1.34078e-66	5.95945e-64	Hypo	opensea	Distal Intergenic	ZNF733P	#N/A	#N/A	#N/A	13_Heterochrom/lo	13_Heterochrom/lo
cg10140536	19	57630596	0.894225	0.545924	-0.348302	1.35878e-66	6.03202e-64	Hypo	island	Promoter	USP29	#N/A	#N/A	#N/A	13_Heterochrom/lo	13_Heterochrom/lo
cg09955645	10	531098	0.713711	0.0757849	-0.637926	1.3937e-66	6.17944e-64	Hypo	island	Promoter	DIP2C	#N/A	#N/A	#N/A	2_Weak_Promoter	6_Weak_Enhancer
cg19179099	10	106390667	0.703297	0.190332	-0.512965	1.4123e-66	6.25425e-64	Hypo	opensea	Distal Intergenic	SORCS3	#N/A	#N/A	#N/A	13_Heterochrom/lo	13_Heterochrom/lo
cg17255108	7	157338433	0.897536	0.596008	-0.301528	1.47283e-66	6.51433e-64	Hypo	opensea	Intron	MIR153-2	#N/A	#N/A	#N/A	13_Heterochrom/lo	13_Heterochrom/lo
cg08098964	19	7680443	0.958569	0.664661	-0.293908	1.63162e-66	7.20785e-64	Hypo	island	Exon	CAMSAP3	#N/A	#N/A	#N/A	11_Weak_Txn	11_Weak_Txn
cg14070745	10	131844944	0.80572	0.385703	-0.420017	1.64531e-66	7.25944e-64	Hypo	shore	Distal Intergenic	CTAGE7P	#N/A	#N/A	#N/A	13_Heterochrom/lo	13_Heterochrom/lo
cg14506141	2	98962105	0.846716	0.41194	-0.434775	1.78186e-66	7.85233e-64	Hypo	shore	Promoter	CNGA3	#N/A	#N/A	#N/A	12_Repressed	12_Repressed
cg23254045	15	38226454	0.873927	0.530987	-0.34294	1.80407e-66	7.94053e-64	Hypo	opensea	Promoter	TMCO5A	LINE	#N/A	#N/A	13_Heterochrom/lo	13_Heterochrom/lo
cg26038315	12	34464817	0.893142	0.578808	-0.314333	1.83347e-66	8.0601e-64	Hypo	opensea	Distal Intergenic	ALG10	Satellite	#N/A	#N/A	13_Heterochrom/lo	13_Heterochrom/lo
cg07369559	16	71559445	0.87558	0.402821	-0.472759	1.91272e-66	8.3983e-64	Hypo	opensea	Promoter	CHST4	SINE	#N/A	#N/A	13_Heterochrom/lo	2_Weak_Promoter
cg09835085	2	223916592	0.898176	0.624225	-0.273951	2.0537e-66	9.00634e-64	Hypo	shore	Promoter	KCNE4	#N/A	#N/A	#N/A	13_Heterochrom/lo	6_Weak_Enhancer
cg23193831	11	43177729	0.925757	0.393557	-0.532201	2.14279e-66	9.38567e-64	Hypo	opensea	Distal Intergenic	HNRNPKP3	Satellite	#N/A	#N/A	13_Heterochrom/lo	13_Heterochrom/lo
cg00219169	10	530951	0.740372	0.084729	-0.655643	2.24106e-66	9.80421e-64	Hypo	island	5' UTR	DIP2C	#N/A	#N/A	#N/A	2_Weak_Promoter	6_Weak_Enhancer
cg25844222	4	186877657	0.843273	0.500784	-0.342488	2.41166e-66	1.05378e-63	Hypo	opensea	5' UTR	SORBS2	#N/A	#N/A	#N/A	13_Heterochrom/lo	7_Weak_Enhancer
cg14427972	9	140771180	0.872502	0.594341	-0.278162	2.63518e-66	1.15006e-63	Hypo	shore	Promoter	CACNA1B	#N/A	#N/A	#N/A	12_Repressed	12_Repressed
cg26644395	10	5407020	0.817802	0.354145	-0.463657	2.74511e-66	1.19514e-63	Hypo	opensea	Promoter	UCN3	#N/A	#N/A	#N/A	13_Heterochrom/lo	13_Heterochrom/lo
cg23181900	3	130368298	0.882	0.535273	-0.346727	2.74844e-66	1.19516e-63	Hypo	opensea	Exon	COL6A6	#N/A	#N/A	#N/A	13_Heterochrom/lo	13_Heterochrom/lo
cg15335669	15	22546908	0.832917	0.21816	-0.614756	2.97354e-66	1.29148e-63	Hypo	island	Intron	REREP3	#N/A	#N/A	#N/A	13_Heterochrom/lo	6_Weak_Enhancer
cg19035254	8	43131260	0.867994	0.331093	-0.536901	3.06253e-66	1.32854e-63	Hypo	island	Distal Intergenic	POTEA	#N/A	#N/A	#N/A	6_Weak_Enhancer	13_Heterochrom/lo
cg18715189	19	57631405	0.958915	0.527221	-0.431694	3.14188e-66	1.36133e-63	Hypo	shore	Promoter	USP29	#N/A	#N/A	#N/A	13_Heterochrom/lo	13_Heterochrom/lo
cg05003908	8	144789164	0.856711	0.309123	-0.547588	3.24107e-66	1.40262e-63	Hypo	island	Exon	CCDC166	#N/A	#N/A	#N/A	13_Heterochrom/lo	13_Heterochrom/lo
cg04523661	19	1302808	0.930607	0.65431	-0.276296	3.36744e-66	1.45383e-63	Hypo	island	Distal Intergenic	EFNA2	#N/A	#N/A	#N/A	13_Heterochrom/lo	13_Heterochrom/lo
cg07178977	16	34726734	0.886484	0.36594	-0.520545	3.42682e-66	1.4777e-63	Hypo	opensea	Distal Intergenic	FRG2DP	#N/A	#N/A	#N/A	13_Heterochrom/lo	13_Heterochrom/lo
cg21085036	5	3306009	0.960812	0.73973	-0.221082	3.43265e-66	1.47845e-63	Hypo	island	Distal Intergenic	LINC01019	#N/A	#N/A	#N/A	13_Heterochrom/lo	13_Heterochrom/lo
cg26478297	19	54387435	0.70397	0.2708	-0.43317	3.57995e-66	1.54005e-63	Hypo	shore	5' UTR	PRKCG	#N/A	#N/A	#N/A	13_Heterochrom/lo	2_Weak_Promoter
cg03351148	12	38557661	0.948414	0.459561	-0.488853	3.68706e-66	1.58425e-63	Hypo	island	Distal Intergenic	ALG10B	#N/A	#N/A	#N/A	13_Heterochrom/lo	13_Heterochrom/lo
cg13372743	8	52322134	0.885787	0.478156	-0.407631	3.81433e-66	1.63504e-63	Hypo	island	Promoter	PXDNL	#N/A	#N/A	#N/A	13_Heterochrom/lo	13_Heterochrom/lo
cg04287168	1	39956204	0.785358	0.41575	-0.369608	3.83629e-66	1.64251e-63	Hypo	shore	Promoter	BMP8A	SINE	#N/A	#N/A	11_Weak_Txn	12_Repressed
cg06532268	6	25732817	0.67363	0.201822	-0.471808	3.94113e-66	1.6854e-63	Hypo	island	Exon	H2AC2P	#N/A	#N/A	#N/A	13_Heterochrom/lo	11_Weak_Txn
cg25654926	19	36249990	0.879984	0.59078	-0.289203	3.96344e-66	1.69294e-63	Hypo	shore	Intron	PROSER3	DNA	#N/A	#N/A	2_Weak_Promoter	2_Weak_Promoter
cg16865291	2	213696794	0.859647	0.579844	-0.279804	3.99355e-66	1.70378e-63	Hypo	island	Distal Intergenic	MIR4776-1	#N/A	#N/A	#N/A	13_Heterochrom/lo	13_Heterochrom/lo
cg25257671	22	18531243	0.575443	0.140906	-0.434537	4.03714e-66	1.72035e-63	Hypo	island	Distal Intergenic	LINC01634	#N/A	#N/A	#N/A	6_Weak_Enhancer	13_Heterochrom/lo
cg06787873	19	30934972	0.924079	0.563452	-0.360627	4.10794e-66	1.74846e-63	Hypo	island	Exon	ZNF536	#N/A	#N/A	#N/A	13_Heterochrom/lo	13_Heterochrom/lo
cg16190575	11	129910653	0.956532	0.686752	-0.269779	4.18737e-66	1.78017e-63	Hypo	island	Distal Intergenic	APLP2	#N/A	#N/A	#N/A	13_Heterochrom/lo	13_Heterochrom/lo
cg10271763	15	25068763	0.603768	0.364838	-0.23893	4.57986e-66	1.94474e-63	Hypo	opensea	Promoter	SNRPN	#N/A	SNRPN	mat	13_Heterochrom/lo	7_Weak_Enhancer
cg09817162	6	27185676	0.782173	0.0854014	-0.696771	4.62168e-66	1.9602e-63	Hypo	opensea	Distal Intergenic	PRSS16	#N/A	#N/A	#N/A	13_Heterochrom/lo	13_Heterochrom/lo
cg16555533	5	140243006	0.783265	0.377696	-0.405569	4.63136e-66	1.9613e-63	Hypo	island	5' UTR	PCDHA11	#N/A	#N/A	#N/A	13_Heterochrom/lo	11_Weak_Txn
cg01427750	12	131529339	0.92856	0.614666	-0.313895	4.63514e-66	1.9613e-63	Hypo	island	Intron	ADGRD1	#N/A	#N/A	#N/A	13_Heterochrom/lo	13_Heterochrom/lo
cg10752315	3	150238463	0.912076	0.642865	-0.269211	4.90669e-66	2.07378e-63	Hypo	opensea	Distal Intergenic	EIF2A	#N/A	#N/A	#N/A	13_Heterochrom/lo	11_Weak_Txn
cg16623362	12	133161907	0.849516	0.610393	-0.239124	5.56103e-66	2.34758e-63	Hypo	island	Distal Intergenic	LRCOL1	#N/A	#N/A	#N/A	13_Heterochrom/lo	12_Repressed
cg08638582	19	2717615	0.837219	0.409269	-0.427951	5.57184e-66	2.3494e-63	Hypo	island	Exon	DIRAS1	#N/A	#N/A	#N/A	13_Heterochrom/lo	13_Heterochrom/lo
cg09753064	20	42788303	0.936633	0.666736	-0.269897	5.82351e-66	2.45199e-63	Hypo	island	Exon	JPH2	#N/A	#N/A	#N/A	13_Heterochrom/lo	13_Heterochrom/lo
cg05684145	22	29708028	0.778931	0.43407	-0.34486	5.82872e-66	2.45199e-63	Hypo	shore	3' UTR	RASL10A	#N/A	#N/A	#N/A	13_Heterochrom/lo	12_Repressed
cg03895857	15	26915752	0.877978	0.446012	-0.431966	5.94456e-66	2.49781e-63	Hypo	island	Intron	GABRB3	#N/A	#N/A	#N/A	13_Heterochrom/lo	11_Weak_Txn
cg15231205	21	44573854	0.879692	0.330325	-0.549367	6.49331e-66	2.72522e-63	Hypo	island	Distal Intergenic	CRYAA	#N/A	#N/A	#N/A	7_Weak_Enhancer	11_Weak_Txn
cg04098547	16	48125057	0.729271	0.17471	-0.554561	6.55421e-66	2.74759e-63	Hypo	opensea	Exon	ABCC12	#N/A	#N/A	#N/A	11_Weak_Txn	13_Heterochrom/lo
cg09285851	6	10099656	0.764808	0.170297	-0.594511	6.62873e-66	2.77561e-63	Hypo	opensea	Intron	TFAP2A-AS1	#N/A	#N/A	#N/A	13_Heterochrom/lo	13_Heterochrom/lo
cg16234274	19	51022232	0.969383	0.602368	-0.367015	6.84146e-66	2.86137e-63	Hypo	island	Exon	ASPDH	#N/A	#N/A	#N/A	13_Heterochrom/lo	11_Weak_Txn
cg22116328	2	240868565	0.777297	0.422994	-0.354303	7.05319e-66	2.94651e-63	Hypo	island	Distal Intergenic	MIR4786	#N/A	#N/A	#N/A	13_Heterochrom/lo	8_Insulator
cg06175999	10	92682288	0.899142	0.644357	-0.254785	7.8703e-66	3.28407e-63	Hypo	opensea	Promoter	ANKRD1	#N/A	#N/A	#N/A	13_Heterochrom/lo	12_Repressed
cg20905088	12	28116451	0.89331	0.464496	-0.428814	8.4518e-66	3.52265e-63	Hypo	opensea	Exon	PTHLH	#N/A	#N/A	#N/A	13_Heterochrom/lo	13_Heterochrom/lo
cg11024722	10	5406901	0.7712	0.358732	-0.412468	8.5639e-66	3.56526e-63	Hypo	opensea	Promoter	UCN3	#N/A	#N/A	#N/A	13_Heterochrom/lo	13_Heterochrom/lo
cg19571540	14	102101660	0.820869	0.400074	-0.420794	8.60547e-66	3.57844e-63	Hypo	shore	Distal Intergenic	DIO3	#N/A	#N/A	#N/A	13_Heterochrom/lo	13_Heterochrom/lo
cg13808145	11	115024483	0.944409	0.648024	-0.296385	9.04842e-66	3.75831e-63	Hypo	shore	Distal Intergenic	CADM1	#N/A	#N/A	#N/A	13_Heterochrom/lo	13_Heterochrom/lo
cg06063171	11	190242	0.775454	0.302346	-0.473108	9.8231e-66	4.07539e-63	Hypo	opensea	Distal Intergenic	SCGB1C1	Satellite	#N/A	#N/A	5_Strong_Enhancer	14_Repetitive/CNV
cg21582253	5	16181039	0.805279	0.340561	-0.464718	1.02639e-65	4.25338e-63	Hypo	shore	Promoter	MARCHF11	SINE	#N/A	#N/A	13_Heterochrom/lo	12_Repressed
cg18710908	8	144787999	0.907252	0.374698	-0.532554	1.05842e-65	4.38108e-63	Hypo	island	Intron	CCDC166	#N/A	#N/A	#N/A	13_Heterochrom/lo	13_Heterochrom/lo
cg02359511	4	186346156	0.92737	0.521168	-0.406202	1.09605e-65	4.53168e-63	Hypo	shore	Intron	UFSP2	#N/A	#N/A	#N/A	2_Weak_Promoter	2_Weak_Promoter
cg24512731	4	22636203	0.902818	0.594415	-0.308403	1.11483e-65	4.60403e-63	Hypo	opensea	Distal Intergenic	GBA3	LTR	#N/A	#N/A	13_Heterochrom/lo	13_Heterochrom/lo
cg04853583	19	51685247	0.94542	0.446505	-0.498916	1.13228e-65	4.67077e-63	Hypo	island	Distal Intergenic	SIGLEC17P	#N/A	#N/A	#N/A	13_Heterochrom/lo	3_Poised_Promoter
cg26229752	10	131697345	0.829537	0.26675	-0.562787	1.51176e-65	6.21488e-63	Hypo	island	Intron	MIR4297	#N/A	#N/A	#N/A	13_Heterochrom/lo	7_Weak_Enhancer
cg10510478	3	137728810	0.934896	0.706957	-0.227939	1.56996e-65	6.44681e-63	Hypo	shore	Promoter	CLDN18	#N/A	#N/A	#N/A	11_Weak_Txn	8_Insulator
cg15638306	17	47583654	0.938905	0.686906	-0.252	1.72858e-65	7.0901e-63	Hypo	island	Intron	NGFR	#N/A	#N/A	#N/A	11_Weak_Txn	7_Weak_Enhancer
cg07095836	7	62574925	0.808041	0.423726	-0.384315	1.73975e-65	7.12782e-63	Hypo	island	Distal Intergenic	ZNF733P	#N/A	#N/A	#N/A	13_Heterochrom/lo	13_Heterochrom/lo
cg10502571	5	6572919	0.903572	0.64656	-0.257013	2.07131e-65	8.44792e-63	Hypo	opensea	Distal Intergenic	LINC01018	#N/A	#N/A	#N/A	13_Heterochrom/lo	13_Heterochrom/lo
cg15818557	20	43927098	0.949124	0.624699	-0.324425	2.16196e-65	8.80772e-63	Hypo	island	Exon	MATN4	#N/A	#N/A	#N/A	13_Heterochrom/lo	13_Heterochrom/lo
cg00787574	16	87723313	0.933646	0.664347	-0.269299	2.17358e-65	8.84508e-63	Hypo	island	Exon	KLHDC4	#N/A	#N/A	#N/A	11_Weak_Txn	11_Weak_Txn
cg27255656	8	4853437	0.705769	0.20637	-0.499399	2.18584e-65	8.88496e-63	Hypo	shore	Promoter	CSMD1	#N/A	#N/A	#N/A	13_Heterochrom/lo	12_Repressed
cg24138867	14	95374254	0.763162	0.36241	-0.400752	2.71619e-65	1.09913e-62	Hypo	opensea	Distal Intergenic	GSC	#N/A	#N/A	#N/A	13_Heterochrom/lo	13_Heterochrom/lo
cg24635754	1	117318185	0.870371	0.508697	-0.361674	2.77965e-65	1.12355e-62	Hypo	opensea	Distal Intergenic	CD2	#N/A	#N/A	#N/A	11_Weak_Txn	13_Heterochrom/lo
cg10607454	7	1315725	0.96773	0.687143	-0.280587	2.88548e-65	1.16502e-62	Hypo	island	Distal Intergenic	UNCX	#N/A	#N/A	#N/A	13_Heterochrom/lo	13_Heterochrom/lo
cg19547370	3	142608898	0.769324	0.267785	-0.501539	3.06817e-65	1.2374e-62	Hypo	shore	Promoter	PCOLCE2	#N/A	#N/A	#N/A	12_Repressed	12_Repressed
cg04337056	3	158361858	0.890319	0.555549	-0.33477	3.1433e-65	1.26629e-62	Hypo	shore	Promoter	GFM1	#N/A	#N/A	#N/A	13_Heterochrom/lo	13_Heterochrom/lo
cg12617538	9	69786570	0.498741	0.17789	-0.320851	3.47512e-65	1.3984e-62	Hypo	island	Distal Intergenic	LOC100133920	#N/A	#N/A	#N/A	3_Poised_Promoter	3_Poised_Promoter
cg07823099	6	116990310	0.739761	0.289412	-0.450348	3.53844e-65	1.4223e-62	Hypo	opensea	Promoter	ZUP1	#N/A	#N/A	#N/A	13_Heterochrom/lo	11_Weak_Txn
cg13316977	19	12865609	0.601986	0.181542	-0.420444	3.90626e-65	1.5684e-62	Hypo	island	Intron	BEST2	#N/A	#N/A	#N/A	11_Weak_Txn	13_Heterochrom/lo
cg04129548	2	227662083	0.95177	0.707976	-0.243794	3.94203e-65	1.58101e-62	Hypo	island	Exon	IRS1	#N/A	#N/A	#N/A	11_Weak_Txn	9_Txn_Transition
cg26037821	12	56109198	0.892244	0.672854	-0.21939	4.33371e-65	1.73617e-62	Hypo	shore	Promoter	BLOC1S1-RDH5	#N/A	#N/A	#N/A	2_Weak_Promoter	6_Weak_Enhancer
cg09090733	16	32473096	0.820645	0.43723	-0.383414	4.37638e-65	1.75132e-62	Hypo	opensea	Distal Intergenic	LOC390705	#N/A	#N/A	#N/A	13_Heterochrom/lo	12_Repressed
cg03920764	10	7567923	0.728846	0.291855	-0.436991	4.38777e-65	1.75394e-62	Hypo	opensea	Distal Intergenic	ITIH5	#N/A	#N/A	#N/A	7_Weak_Enhancer	8_Insulator
cg01079738	1	182922427	0.83837	0.432211	-0.406159	4.45662e-65	1.77949e-62	Hypo	island	5' UTR	SHCBP1L	#N/A	#N/A	#N/A	13_Heterochrom/lo	13_Heterochrom/lo
cg22051345	4	183721183	0.904791	0.478146	-0.426645	4.53582e-65	1.80912e-62	Hypo	island	Exon	DCTD	#N/A	#N/A	#N/A	13_Heterochrom/lo	11_Weak_Txn
cg02146079	5	140724204	0.795503	0.285941	-0.509562	4.67468e-65	1.86111e-62	Hypo	shore	Exon	PCDHGA3	#N/A	#N/A	#N/A	13_Heterochrom/lo	13_Heterochrom/lo
cg18384106	16	89315320	0.963192	0.715151	-0.248041	4.67647e-65	1.86111e-62	Hypo	island	Distal Intergenic	ZNF778	#N/A	#N/A	#N/A	13_Heterochrom/lo	12_Repressed
cg05941129	5	140188813	0.66295	0.217118	-0.445832	4.81921e-65	1.9158e-62	Hypo	island	Exon	PCDHA4	#N/A	#N/A	#N/A	13_Heterochrom/lo	13_Heterochrom/lo
cg11205981	8	144790410	0.827231	0.308992	-0.518239	5.04689e-65	2.00411e-62	Hypo	island	Promoter	CCDC166	#N/A	#N/A	#N/A	13_Heterochrom/lo	13_Heterochrom/lo
cg17908602	1	117317903	0.871433	0.551169	-0.320264	5.47017e-65	2.16743e-62	Hypo	opensea	Distal Intergenic	CD2	#N/A	#N/A	#N/A	11_Weak_Txn	13_Heterochrom/lo
cg07089161	7	153287529	0.84846	0.605333	-0.243127	6.40917e-65	2.5367e-62	Hypo	opensea	Distal Intergenic	DPP6	#N/A	#N/A	#N/A	13_Heterochrom/lo	13_Heterochrom/lo
cg26808478	1	6760926	0.709886	0.255582	-0.454304	6.5433e-65	2.58696e-62	Hypo	shore	Intron	DNAJC11	#N/A	#N/A	#N/A	1_Active_Promoter	2_Weak_Promoter
cg01418618	19	12377078	0.844929	0.338918	-0.506011	7.04686e-65	2.783e-62	Hypo	island	Intron	ZNF44	#N/A	#N/A	#N/A	13_Heterochrom/lo	13_Heterochrom/lo
cg11801727	1	228659093	0.831691	0.257953	-0.573738	7.49068e-65	2.95505e-62	Hypo	island	Distal Intergenic	MIR4666A	#N/A	#N/A	#N/A	12_Repressed	12_Repressed
cg24066843	5	140724720	0.831617	0.27937	-0.552247	7.66505e-65	3.02054e-62	Hypo	shore	Exon	PCDHGA3	#N/A	#N/A	#N/A	13_Heterochrom/lo	13_Heterochrom/lo
cg04527369	16	34256428	0.789851	0.296802	-0.49305	8.04254e-65	3.16584e-62	Hypo	shore	Distal Intergenic	UBE2MP1	#N/A	#N/A	#N/A	13_Heterochrom/lo	13_Heterochrom/lo
cg24663971	14	106410668	0.866415	0.43003	-0.436385	8.34408e-65	3.28097e-62	Hypo	opensea	Intron	FAM30A	#N/A	#N/A	#N/A	13_Heterochrom/lo	13_Heterochrom/lo
cg19311448	2	11797017	0.779695	0.397269	-0.382426	8.62591e-65	3.3881e-62	Hypo	island	Downstream	NTSR2	#N/A	#N/A	#N/A	13_Heterochrom/lo	13_Heterochrom/lo
cg06214997	12	130502468	0.810811	0.413471	-0.39734	8.83366e-65	3.46593e-62	Hypo	opensea	Distal Intergenic	LINC02418	DNA	#N/A	#N/A	13_Heterochrom/lo	7_Weak_Enhancer
cg05481163	10	2756728	0.943831	0.727614	-0.216216	9.48665e-65	3.71656e-62	Hypo	opensea	Distal Intergenic	PFKP	#N/A	#N/A	#N/A	13_Heterochrom/lo	13_Heterochrom/lo
cg19666541	15	31516111	0.714859	0.210918	-0.503942	9.49301e-65	3.71656e-62	Hypo	opensea	Intron	LOC283710	#N/A	#N/A	#N/A	9_Txn_Transition	7_Weak_Enhancer
cg07366506	10	131843725	0.807839	0.146495	-0.661345	9.57592e-65	3.74496e-62	Hypo	island	Distal Intergenic	CTAGE7P	#N/A	#N/A	#N/A	13_Heterochrom/lo	8_Insulator
cg02227331	2	234663937	0.867182	0.457897	-0.409285	1.0394e-64	4.06049e-62	Hypo	island	Promoter	LOC100286922	#N/A	#N/A	#N/A	13_Heterochrom/lo	13_Heterochrom/lo
cg01926706	2	70521984	0.950272	0.70402	-0.246252	1.08889e-64	4.24926e-62	Hypo	shore	Promoter	SNRPG	SINE	#N/A	#N/A	6_Weak_Enhancer	6_Weak_Enhancer
cg12793096	6	164393643	0.89632	0.56168	-0.33464	1.09113e-64	4.25338e-62	Hypo	island	Distal Intergenic	QKI	#N/A	#N/A	#N/A	13_Heterochrom/lo	13_Heterochrom/lo
cg25791773	11	129910324	0.961004	0.659417	-0.301587	1.10576e-64	4.30529e-62	Hypo	island	Distal Intergenic	APLP2	#N/A	#N/A	#N/A	13_Heterochrom/lo	13_Heterochrom/lo
cg01822460	20	60348407	0.947497	0.659824	-0.287673	1.10682e-64	4.30529e-62	Hypo	island	Intron	CDH4	#N/A	#N/A	#N/A	13_Heterochrom/lo	13_Heterochrom/lo
cg23945481	6	31938984	0.790738	0.387939	-0.4028	1.13602e-64	4.41411e-62	Hypo	shore	Promoter	STK19	#N/A	#N/A	#N/A	1_Active_Promoter	7_Weak_Enhancer
cg24184022	7	55431084	0.872706	0.540041	-0.332666	1.17067e-64	4.54384e-62	Hypo	shelf	Distal Intergenic	LANCL2	#N/A	#N/A	#N/A	13_Heterochrom/lo	13_Heterochrom/lo
cg08013206	7	64345204	0.944432	0.607274	-0.337158	1.36929e-64	5.29205e-62	Hypo	opensea	Intron	ZNF273	#N/A	#N/A	#N/A	13_Heterochrom/lo	13_Heterochrom/lo
cg08198040	16	34429930	0.875695	0.489537	-0.386158	1.40877e-64	5.43879e-62	Hypo	shore	Distal Intergenic	UBE2MP1	#N/A	#N/A	#N/A	13_Heterochrom/lo	13_Heterochrom/lo
cg06354629	11	133854156	0.871722	0.636693	-0.235029	1.43174e-64	5.52158e-62	Hypo	opensea	Distal Intergenic	IGSF9B	#N/A	#N/A	#N/A	11_Weak_Txn	13_Heterochrom/lo
cg03616130	19	408067	0.798886	0.446867	-0.352019	1.58622e-64	6.11083e-62	Hypo	island	Exon	C2CD4C	#N/A	#N/A	#N/A	13_Heterochrom/lo	7_Weak_Enhancer
cg21768664	2	503383	0.970365	0.716529	-0.253836	1.80539e-64	6.94036e-62	Hypo	island	Distal Intergenic	TMEM18	#N/A	#N/A	#N/A	13_Heterochrom/lo	13_Heterochrom/lo
cg15023038	6	44254022	0.896724	0.52553	-0.371194	2.03531e-64	7.81591e-62	Hypo	island	Exon	TCTE1	#N/A	#N/A	#N/A	13_Heterochrom/lo	12_Repressed
cg00107916	5	3188066	0.915708	0.586609	-0.3291	2.14752e-64	8.23805e-62	Hypo	shore	Distal Intergenic	LINC01019	#N/A	#N/A	#N/A	13_Heterochrom/lo	11_Weak_Txn
cg06444161	16	48530553	0.970302	0.661734	-0.308568	2.21731e-64	8.49675e-62	Hypo	island	Distal Intergenic	SIAH1	#N/A	#N/A	#N/A	13_Heterochrom/lo	13_Heterochrom/lo
cg05269440	2	92262806	0.774542	0.271592	-0.50295	2.37768e-64	9.10166e-62	Hypo	island	Distal Intergenic	ACTR3BP2	#N/A	#N/A	#N/A	13_Heterochrom/lo	13_Heterochrom/lo
cg15444358	14	102051071	0.674709	0.206739	-0.46797	2.53775e-64	9.70412e-62	Hypo	shore	Distal Intergenic	DIO3	LTR	#N/A	#N/A	13_Heterochrom/lo	13_Heterochrom/lo
cg06964475	5	51688	0.877365	0.359125	-0.51824	2.55925e-64	9.77599e-62	Hypo	island	Distal Intergenic	PLEKHG4B	#N/A	#N/A	#N/A	13_Heterochrom/lo	3_Poised_Promoter
cg22620356	11	8751949	0.867281	0.495552	-0.371729	2.58495e-64	9.86372e-62	Hypo	shore	Exon	DENND2B	#N/A	#N/A	#N/A	13_Heterochrom/lo	8_Insulator
cg04201285	19	5687733	0.784016	0.37582	-0.408196	2.64949e-64	1.00993e-61	Hypo	island	Intron	RPL36	#N/A	#N/A	#N/A	6_Weak_Enhancer	6_Weak_Enhancer
cg16896687	13	20966332	0.947329	0.656213	-0.291116	3.01835e-64	1.14932e-61	Hypo	island	Distal Intergenic	MIR4499	#N/A	#N/A	#N/A	13_Heterochrom/lo	11_Weak_Txn
cg26580609	2	18766140	0.89805	0.569049	-0.329	3.12897e-64	1.19019e-61	Hypo	island	5' UTR	NT5C1B-RDH14	#N/A	#N/A	#N/A	13_Heterochrom/lo	13_Heterochrom/lo
cg07851192	18	77624513	0.907285	0.52371	-0.383575	3.18516e-64	1.21029e-61	Hypo	shore	Intron	KCNG2	#N/A	#N/A	#N/A	13_Heterochrom/lo	13_Heterochrom/lo
cg21312551	18	74062371	0.952259	0.710439	-0.24182	3.34318e-64	1.26767e-61	Hypo	island	Distal Intergenic	ZNF516	#N/A	#N/A	#N/A	11_Weak_Txn	11_Weak_Txn
cg00639837	13	20711637	0.891841	0.488683	-0.403158	3.36288e-64	1.2738e-61	Hypo	shore	Downstream	GJA3	#N/A	#N/A	#N/A	13_Heterochrom/lo	12_Repressed
cg07922411	16	34429609	0.813468	0.370208	-0.44326	3.54394e-64	1.34098e-61	Hypo	shore	Distal Intergenic	UBE2MP1	#N/A	#N/A	#N/A	13_Heterochrom/lo	13_Heterochrom/lo
cg19569074	7	4347499	0.793316	0.397323	-0.395993	3.6357e-64	1.37282e-61	Hypo	shore	Distal Intergenic	SDK1	#N/A	#N/A	#N/A	13_Heterochrom/lo	13_Heterochrom/lo
cg00495362	3	130368113	0.969475	0.765287	-0.204188	3.66186e-64	1.38126e-61	Hypo	opensea	Exon	COL6A6	#N/A	#N/A	#N/A	13_Heterochrom/lo	13_Heterochrom/lo
cg03117556	19	42349127	0.951995	0.71859	-0.233405	3.90662e-64	1.47205e-61	Hypo	shore	Promoter	DMRTC2	#N/A	#N/A	#N/A	13_Heterochrom/lo	13_Heterochrom/lo
cg27147004	12	130822818	0.921934	0.465358	-0.456576	3.97775e-64	1.49729e-61	Hypo	shore	Intron	PIWIL1	Low_complexity	#N/A	#N/A	13_Heterochrom/lo	13_Heterochrom/lo
cg08574227	4	52944959	0.755331	0.260319	-0.495012	4.16115e-64	1.56469e-61	Hypo	shore	Exon	SPATA18	#N/A	#N/A	#N/A	13_Heterochrom/lo	13_Heterochrom/lo
cg23347301	19	28401100	0.881024	0.592184	-0.28884	4.18599e-64	1.5724e-61	Hypo	shore	Distal Intergenic	LINC00662	Satellite	#N/A	#N/A	13_Heterochrom/lo	13_Heterochrom/lo
cg17786776	7	32996145	0.882697	0.619324	-0.263374	4.44759e-64	1.66893e-61	Hypo	shore	Promoter	FKBP9	#N/A	#N/A	#N/A	13_Heterochrom/lo	12_Repressed
cg14529598	4	8098851	0.924658	0.651443	-0.273215	4.59049e-64	1.72076e-61	Hypo	island	Exon	ABLIM2	#N/A	#N/A	#N/A	13_Heterochrom/lo	11_Weak_Txn
cg18709881	18	72837627	0.818508	0.273915	-0.544593	4.69404e-64	1.75775e-61	Hypo	island	Distal Intergenic	ZADH2	#N/A	#N/A	#N/A	13_Heterochrom/lo	13_Heterochrom/lo
cg05191217	5	154070325	0.963193	0.735269	-0.227924	4.9487e-64	1.84929e-61	Hypo	island	Distal Intergenic	LARP1	#N/A	#N/A	#N/A	13_Heterochrom/lo	7_Weak_Enhancer
cg24567421	3	11746183	0.953611	0.713308	-0.240303	4.96078e-64	1.85188e-61	Hypo	shore	Intron	VGLL4	DNA	#N/A	#N/A	11_Weak_Txn	11_Weak_Txn
cg25765464	19	30941858	0.821108	0.314463	-0.506645	5.01986e-64	1.872e-61	Hypo	island	Intron	ZNF536	#N/A	#N/A	#N/A	13_Heterochrom/lo	6_Weak_Enhancer
cg19970121	11	93822184	0.870367	0.53018	-0.340188	5.09166e-64	1.89682e-61	Hypo	island	Intron	PANX1	#N/A	#N/A	#N/A	13_Heterochrom/lo	13_Heterochrom/lo
cg20137991	4	79971432	0.957396	0.71272	-0.244677	5.31642e-64	1.97851e-61	Hypo	opensea	Intron	LINC01088	#N/A	#N/A	#N/A	13_Heterochrom/lo	13_Heterochrom/lo
cg08043345	19	1496580	0.814674	0.463046	-0.351627	5.48955e-64	2.04084e-61	Hypo	island	Intron	REEP6	#N/A	#N/A	#N/A	13_Heterochrom/lo	11_Weak_Txn
cg23374892	19	51165845	0.793973	0.35334	-0.440634	5.74665e-64	2.13423e-61	Hypo	shore	Exon	C19orf81	#N/A	#N/A	#N/A	13_Heterochrom/lo	13_Heterochrom/lo
cg09508356	5	1346092	0.862827	0.62719	-0.235637	5.97135e-64	2.2154e-61	Hypo	shore	Promoter	CLPTM1L	#N/A	#N/A	#N/A	2_Weak_Promoter	6_Weak_Enhancer
cg12181372	20	58508123	0.80846	0.349303	-0.459158	6.13172e-64	2.27257e-61	Hypo	island	Promoter	FAM217B	#N/A	#N/A	#N/A	11_Weak_Txn	12_Repressed
cg07564471	19	33210764	0.95488	0.662491	-0.292389	7.0053e-64	2.59368e-61	Hypo	island	Promoter	TDRD12	#N/A	#N/A	#N/A	13_Heterochrom/lo	13_Heterochrom/lo
cg21576904	18	12093625	0.968436	0.714273	-0.254163	7.86877e-64	2.91039e-61	Hypo	island	Promoter	ANKRD62	#N/A	#N/A	#N/A	12_Repressed	8_Insulator
cg07103675	22	50615586	0.97535	0.561455	-0.413895	8.09045e-64	2.98932e-61	Hypo	island	Exon	PANX2	#N/A	#N/A	#N/A	11_Weak_Txn	13_Heterochrom/lo
cg09001939	2	11810534	0.864422	0.449006	-0.415416	8.57643e-64	3.16242e-61	Hypo	shore	Promoter	NTSR2	SINE	#N/A	#N/A	12_Repressed	3_Poised_Promoter
cg06588782	2	2337093	0.931641	0.67248	-0.259161	9.27896e-64	3.41798e-61	Hypo	opensea	Distal Intergenic	MYT1L	#N/A	#N/A	#N/A	13_Heterochrom/lo	7_Weak_Enhancer
cg23731146	11	66062097	0.839943	0.419256	-0.420687	1.01228e-63	3.72501e-61	Hypo	island	Exon	TMEM151A	#N/A	#N/A	#N/A	13_Heterochrom/lo	11_Weak_Txn
cg20938085	5	140768230	0.600521	0.127767	-0.472754	1.08668e-63	3.99067e-61	Hypo	shore	5' UTR	PCDHGA8	#N/A	#N/A	#N/A	13_Heterochrom/lo	11_Weak_Txn
cg22912997	12	130502283	0.79238	0.467911	-0.324469	1.09218e-63	4.00678e-61	Hypo	opensea	Distal Intergenic	LINC02418	DNA	#N/A	#N/A	13_Heterochrom/lo	7_Weak_Enhancer
cg18083595	19	57630661	0.872911	0.514009	-0.358902	1.12649e-63	4.12848e-61	Hypo	shore	Promoter	USP29	#N/A	#N/A	#N/A	13_Heterochrom/lo	13_Heterochrom/lo
cg24953922	1	19181419	0.95489	0.679349	-0.275542	1.13846e-63	4.16813e-61	Hypo	island	Exon	TAS1R2	#N/A	#N/A	#N/A	13_Heterochrom/lo	13_Heterochrom/lo
cg17873612	1	23279531	0.83127	0.376606	-0.454664	1.19572e-63	4.37332e-61	Hypo	shore	Distal Intergenic	TEX46	#N/A	#N/A	#N/A	13_Heterochrom/lo	12_Repressed
cg11409361	17	1041006	0.859971	0.401464	-0.458507	1.24453e-63	4.54265e-61	Hypo	opensea	Intron	ABR	#N/A	#N/A	#N/A	2_Weak_Promoter	11_Weak_Txn
cg15703756	2	3750488	0.783349	0.329468	-0.453881	1.26731e-63	4.62114e-61	Hypo	shore	Distal Intergenic	ALLC	#N/A	#N/A	#N/A	13_Heterochrom/lo	3_Poised_Promoter
cg10001845	13	20751945	0.946216	0.720343	-0.225873	1.35528e-63	4.93467e-61	Hypo	island	Distal Intergenic	GJB2	#N/A	#N/A	#N/A	13_Heterochrom/lo	11_Weak_Txn
cg14396619	7	98424185	0.790489	0.419034	-0.371454	1.35603e-63	4.93467e-61	Hypo	opensea	Distal Intergenic	TMEM130	#N/A	#N/A	#N/A	13_Heterochrom/lo	7_Weak_Enhancer
cg00920269	7	45431741	0.832606	0.455244	-0.377362	1.36457e-63	4.96075e-61	Hypo	opensea	Distal Intergenic	ADCY1	#N/A	#N/A	#N/A	13_Heterochrom/lo	13_Heterochrom/lo
cg10317283	8	1105655	0.934933	0.704744	-0.230189	1.50337e-63	5.45988e-61	Hypo	island	Distal Intergenic	LOC286083	#N/A	#N/A	#N/A	13_Heterochrom/lo	11_Weak_Txn
cg13075444	11	33680427	0.912492	0.540385	-0.372107	1.5753e-63	5.71536e-61	Hypo	island	Exon	C11orf91	#N/A	#N/A	#N/A	7_Weak_Enhancer	11_Weak_Txn
cg05225012	2	96055346	0.935547	0.617725	-0.317822	1.74929e-63	6.3339e-61	Hypo	shore	Distal Intergenic	FAHD2A	#N/A	#N/A	#N/A	13_Heterochrom/lo	13_Heterochrom/lo
cg12271415	19	56005437	0.771363	0.361251	-0.410113	1.88757e-63	6.82773e-61	Hypo	shore	Intron	SSC5D	#N/A	#N/A	#N/A	13_Heterochrom/lo	12_Repressed
cg06662140	1	18809297	0.946559	0.548165	-0.398394	1.89654e-63	6.85332e-61	Hypo	island	Exon	KLHDC7A	#N/A	#N/A	#N/A	11_Weak_Txn	11_Weak_Txn
cg05283646	8	1105957	0.970072	0.689801	-0.28027	2.00971e-63	7.255e-61	Hypo	island	Distal Intergenic	LOC286083	#N/A	#N/A	#N/A	13_Heterochrom/lo	11_Weak_Txn
cg19515984	8	47160830	0.931088	0.620946	-0.310142	2.32648e-63	8.38178e-61	Hypo	opensea	Distal Intergenic	LINC00293	Satellite	#N/A	#N/A	13_Heterochrom/lo	13_Heterochrom/lo
cg16926050	22	50615718	0.925059	0.621391	-0.303668	2.69075e-63	9.68452e-61	Hypo	island	Exon	PANX2	#N/A	#N/A	#N/A	11_Weak_Txn	13_Heterochrom/lo
cg14692950	17	7644073	0.838823	0.385867	-0.452955	2.73461e-63	9.8326e-61	Hypo	island	Intron	RPL29P2	#N/A	#N/A	#N/A	13_Heterochrom/lo	13_Heterochrom/lo
cg12552889	17	72667005	0.893085	0.53194	-0.361145	2.8321e-63	1.0173e-60	Hypo	shore	Promoter	RAB37	DNA	#N/A	#N/A	12_Repressed	12_Repressed,3_Poised_Promoter
cg14443301	5	121187598	0.867041	0.587656	-0.279385	2.9307e-63	1.05167e-60	Hypo	island	Promoter	FTMT	#N/A	#N/A	#N/A	13_Heterochrom/lo	13_Heterochrom/lo
cg24843217	4	190574529	0.838501	0.51186	-0.326641	3.307e-63	1.18553e-60	Hypo	opensea	Distal Intergenic	FRG1	#N/A	#N/A	#N/A	11_Weak_Txn	5_Strong_Enhancer
cg04499083	1	151168668	0.827267	0.475634	-0.351633	3.52374e-63	1.26073e-60	Hypo	shelf	Distal Intergenic	PIP5K1A	SINE	#N/A	#N/A	2_Weak_Promoter	6_Weak_Enhancer
cg13153808	17	41456569	0.940755	0.7246	-0.216155	3.55905e-63	1.2721e-60	Hypo	shore	Exon	LINC00910	#N/A	#N/A	#N/A	13_Heterochrom/lo	11_Weak_Txn
cg06862049	19	49001890	0.733298	0.1105	-0.622798	3.66335e-63	1.3068e-60	Hypo	island	Exon	LMTK3	#N/A	#N/A	pat	7_Weak_Enhancer	11_Weak_Txn
cg16689238	16	34649152	0.766803	0.506269	-0.260534	3.89753e-63	1.38486e-60	Hypo	opensea	Distal Intergenic	LINC01566	#N/A	#N/A	#N/A	13_Heterochrom/lo	13_Heterochrom/lo
cg27445005	18	76190006	0.968936	0.737206	-0.23173	3.93835e-63	1.398e-60	Hypo	island	Distal Intergenic	SALL3	#N/A	#N/A	#N/A	13_Heterochrom/lo	13_Heterochrom/lo
cg05501509	17	75789529	0.870087	0.51449	-0.355598	4.10807e-63	1.45681e-60	Hypo	island	Distal Intergenic	LINC01973	#N/A	#N/A	#N/A	13_Heterochrom/lo	12_Repressed
cg04114590	5	112197864	0.782397	0.379238	-0.403159	4.13649e-63	1.46545e-60	Hypo	shore	Intron	SRP19	LTR	#N/A	#N/A	1_Active_Promoter	1_Active_Promoter
cg00202454	15	42371886	0.907431	0.488997	-0.418435	4.20781e-63	1.48926e-60	Hypo	shore	Exon	PLA2G4D	#N/A	#N/A	#N/A	13_Heterochrom/lo	7_Weak_Enhancer
cg00379630	6	159736614	0.928502	0.620344	-0.308158	4.22019e-63	1.49217e-60	Hypo	shore	Distal Intergenic	FNDC1	#N/A	#N/A	#N/A	13_Heterochrom/lo	13_Heterochrom/lo
cg26364871	10	1889757	0.840426	0.434222	-0.406204	4.27368e-63	1.50961e-60	Hypo	opensea	Distal Intergenic	ADARB2	#N/A	#N/A	#N/A	13_Heterochrom/lo	13_Heterochrom/lo
cg07083902	6	1596254	0.695653	0.255138	-0.440514	4.36856e-63	1.54162e-60	Hypo	shelf	Distal Intergenic	FOXC1	#N/A	#N/A	#N/A	13_Heterochrom/lo	12_Repressed
cg13990685	12	128245617	0.923723	0.601499	-0.322223	4.41866e-63	1.55778e-60	Hypo	island	Distal Intergenic	LINC02393	#N/A	#N/A	#N/A	13_Heterochrom/lo	13_Heterochrom/lo
cg10058850	16	768068	0.805988	0.543999	-0.261989	5.06467e-63	1.78379e-60	Hypo	shore	Exon	METRN	#N/A	#N/A	#N/A	11_Weak_Txn	12_Repressed
cg05062023	2	133343274	0.900755	0.584138	-0.316617	5.09792e-63	1.79375e-60	Hypo	island	Intron	LYPD1	#N/A	#N/A	#N/A	13_Heterochrom/lo	11_Weak_Txn
cg14389840	6	72298704	0.862267	0.577485	-0.284782	5.21254e-63	1.83229e-60	Hypo	shore	Distal Intergenic	LINC00472	#N/A	#N/A	#N/A	13_Heterochrom/lo	13_Heterochrom/lo
cg01291590	10	42646111	0.674907	0.259924	-0.414983	5.69278e-63	1.99916e-60	Hypo	island	Distal Intergenic	LOC441666	#N/A	#N/A	#N/A	11_Weak_Txn	12_Repressed
cg04383715	16	34209247	0.825908	0.46359	-0.362318	5.8463e-63	2.05108e-60	Hypo	island	Distal Intergenic	UBE2MP1	#N/A	#N/A	#N/A	13_Heterochrom/lo	13_Heterochrom/lo
cg15093383	17	1820445	0.907816	0.545757	-0.362059	5.96584e-63	2.09099e-60	Hypo	opensea	Distal Intergenic	RPA1	#N/A	#N/A	#N/A	13_Heterochrom/lo	13_Heterochrom/lo
cg26413432	4	155702351	0.937631	0.610068	-0.327563	6.01953e-63	2.10776e-60	Hypo	island	Promoter	RBM46	#N/A	#N/A	#N/A	13_Heterochrom/lo	13_Heterochrom/lo
cg01134637	17	55962522	0.923271	0.60418	-0.31909	6.10996e-63	2.13529e-60	Hypo	shore	Intron	CUEDC1	#N/A	#N/A	#N/A	13_Heterochrom/lo	11_Weak_Txn
cg04815577	5	51898	0.718842	0.181577	-0.537265	6.19251e-63	2.16205e-60	Hypo	island	Distal Intergenic	PLEKHG4B	#N/A	#N/A	#N/A	13_Heterochrom/lo	3_Poised_Promoter
cg16450309	3	170626822	0.848616	0.496844	-0.351771	6.20334e-63	2.16374e-60	Hypo	island	Promoter	EIF5A2	#N/A	#N/A	#N/A	6_Weak_Enhancer	3_Poised_Promoter
cg17001753	6	44254089	0.937113	0.616432	-0.320681	6.26122e-63	2.18182e-60	Hypo	island	Exon	TCTE1	#N/A	#N/A	#N/A	13_Heterochrom/lo	12_Repressed
cg02820072	19	33210552	0.917562	0.550737	-0.366824	6.37514e-63	2.21938e-60	Hypo	island	Promoter	TDRD12	#N/A	#N/A	#N/A	13_Heterochrom/lo	8_Insulator
cg12400861	7	63392278	0.863943	0.556154	-0.307788	6.39048e-63	2.22258e-60	Hypo	shore	Distal Intergenic	LINC01005	#N/A	#N/A	#N/A	13_Heterochrom/lo	13_Heterochrom/lo
cg03555276	13	113260139	0.916319	0.658104	-0.258215	6.51879e-63	2.26502e-60	Hypo	shore	Distal Intergenic	TUBGCP3	#N/A	#N/A	#N/A	12_Repressed	2_Weak_Promoter
cg26931296	7	150870852	0.947673	0.557295	-0.390378	6.9355e-63	2.4075e-60	Hypo	island	Downstream	GBX1	#N/A	#N/A	#N/A	13_Heterochrom/lo	12_Repressed
cg00269553	8	52321814	0.823031	0.229199	-0.593832	7.30744e-63	2.53417e-60	Hypo	island	Exon	PXDNL	#N/A	#N/A	#N/A	13_Heterochrom/lo	13_Heterochrom/lo
cg10816626	1	10711457	0.906518	0.565251	-0.341266	7.59107e-63	2.63001e-60	Hypo	shelf	Intron	CASZ1	#N/A	#N/A	#N/A	13_Heterochrom/lo	3_Poised_Promoter
cg20090561	3	185704268	0.942194	0.722232	-0.219962	8.70221e-63	3.01209e-60	Hypo	opensea	Distal Intergenic	NMRAL2P	#N/A	#N/A	#N/A	13_Heterochrom/lo	13_Heterochrom/lo
cg20301678	6	167313267	0.980301	0.503725	-0.476575	8.77269e-63	3.03358e-60	Hypo	island	Distal Intergenic	RPS6KA2	#N/A	#N/A	#N/A	13_Heterochrom/lo	11_Weak_Txn
cg08924469	11	66062710	0.833025	0.406412	-0.426613	8.87939e-63	3.06754e-60	Hypo	island	Exon	TMEM151A	Low_complexity	#N/A	#N/A	13_Heterochrom/lo	11_Weak_Txn
cg26768075	10	135259199	0.899148	0.49509	-0.404059	9.06153e-63	3.12747e-60	Hypo	shore	Distal Intergenic	SCART1	#N/A	#N/A	#N/A	13_Heterochrom/lo	13_Heterochrom/lo
cg02791145	11	50220426	0.842285	0.501572	-0.340712	9.23357e-63	3.18381e-60	Hypo	opensea	Distal Intergenic	LOC441601	#N/A	#N/A	#N/A	13_Heterochrom/lo	13_Heterochrom/lo
cg23259681	12	133169051	0.902058	0.554116	-0.347943	9.35863e-63	3.22386e-60	Hypo	island	Distal Intergenic	LRCOL1	#N/A	#N/A	#N/A	13_Heterochrom/lo	12_Repressed
cg02488299	16	29913223	0.879761	0.485996	-0.393765	9.55685e-63	3.289e-60	Hypo	shore	Exon	ASPHD1	#N/A	#N/A	#N/A	11_Weak_Txn	2_Weak_Promoter
cg20588113	4	3775898	0.879938	0.605962	-0.273976	9.57088e-63	3.2907e-60	Hypo	shore	Distal Intergenic	ADRA2C	#N/A	#N/A	#N/A	13_Heterochrom/lo	11_Weak_Txn
cg20673819	6	166354015	0.938563	0.706144	-0.232419	9.67057e-63	3.32181e-60	Hypo	island	Exon	LINC00602	#N/A	#N/A	#N/A	13_Heterochrom/lo	13_Heterochrom/lo
cg13976356	7	150872035	0.600181	0.0915838	-0.508597	9.88208e-63	3.39124e-60	Hypo	island	Downstream	GBX1	#N/A	#N/A	#N/A	13_Heterochrom/lo	12_Repressed
cg15793688	7	158512671	0.758506	0.277806	-0.4807	1.0253e-62	3.51521e-60	Hypo	opensea	Distal Intergenic	NCAPG2	#N/A	#N/A	#N/A	13_Heterochrom/lo	7_Weak_Enhancer
cg13460311	18	72837782	0.678421	0.181713	-0.496708	1.03131e-62	3.53246e-60	Hypo	shore	Distal Intergenic	ZADH2	#N/A	#N/A	#N/A	13_Heterochrom/lo	13_Heterochrom/lo
cg24636327	6	129614085	0.906753	0.560117	-0.346636	1.12891e-62	3.86307e-60	Hypo	opensea	Intron	LAMA2	#N/A	#N/A	#N/A	13_Heterochrom/lo	13_Heterochrom/lo
cg16184827	2	98961824	0.855223	0.425108	-0.430116	1.13172e-62	3.86902e-60	Hypo	shore	Promoter	CNGA3	#N/A	#N/A	#N/A	12_Repressed	12_Repressed
cg04010205	9	4118274	0.839559	0.407128	-0.432431	1.1767e-62	4.01523e-60	Hypo	island	Exon	GLIS3	#N/A	#N/A	#N/A	13_Heterochrom/lo	13_Heterochrom/lo
cg11387088	17	55962574	0.910631	0.539738	-0.370893	1.19577e-62	4.07643e-60	Hypo	island	Intron	CUEDC1	#N/A	#N/A	#N/A	13_Heterochrom/lo	11_Weak_Txn
cg22539356	15	87667434	0.908684	0.633971	-0.274713	1.24624e-62	4.24449e-60	Hypo	opensea	Distal Intergenic	LINC00052	#N/A	#N/A	#N/A	13_Heterochrom/lo	13_Heterochrom/lo
cg02235843	1	170898554	0.913573	0.62397	-0.289603	1.30912e-62	4.45445e-60	Hypo	opensea	Distal Intergenic	MROH9	#N/A	#N/A	#N/A	13_Heterochrom/lo	13_Heterochrom/lo
cg00670913	11	98890591	0.806453	0.406982	-0.399471	1.31243e-62	4.46149e-60	Hypo	shore	Promoter	CNTN5	#N/A	#N/A	#N/A	12_Repressed	12_Repressed
cg13850825	18	75998893	0.930512	0.630233	-0.300279	1.4327e-62	4.86577e-60	Hypo	island	Distal Intergenic	SALL3	#N/A	#N/A	#N/A	13_Heterochrom/lo	11_Weak_Txn
cg26708123	7	155348314	0.937303	0.671986	-0.265317	1.43838e-62	4.8805e-60	Hypo	opensea	Distal Intergenic	CNPY1	#N/A	#N/A	#N/A	13_Heterochrom/lo	13_Heterochrom/lo
cg25880344	7	11676034	0.953264	0.720707	-0.232557	1.44622e-62	4.90248e-60	Hypo	opensea	Exon	THSD7A	#N/A	#N/A	#N/A	13_Heterochrom/lo	13_Heterochrom/lo
cg15922705	6	70991156	0.900159	0.48587	-0.414288	1.46108e-62	4.94821e-60	Hypo	shore	Promoter	COL9A1	#N/A	#N/A	#N/A	12_Repressed	12_Repressed
cg19731194	1	10887875	0.720794	0.368897	-0.351896	1.54542e-62	5.22893e-60	Hypo	opensea	Distal Intergenic	CASZ1	#N/A	#N/A	#N/A	13_Heterochrom/lo	13_Heterochrom/lo
cg03254146	1	30240119	0.79513	0.337588	-0.457542	1.68008e-62	5.67925e-60	Hypo	opensea	Distal Intergenic	PTPRU	#N/A	#N/A	#N/A	13_Heterochrom/lo	13_Heterochrom/lo
cg18971434	6	28829398	0.913867	0.63352	-0.280347	1.74103e-62	5.87977e-60	Hypo	shelf	Exon	LINC01623	#N/A	#N/A	#N/A	13_Heterochrom/lo	13_Heterochrom/lo
cg06456531	17	38929184	0.836056	0.443061	-0.392994	1.74266e-62	5.8798e-60	Hypo	opensea	Promoter	KRT26	#N/A	#N/A	#N/A	12_Repressed	13_Heterochrom/lo
cg24069674	6	27230661	0.904672	0.530345	-0.374328	1.78521e-62	6.01773e-60	Hypo	shelf	Distal Intergenic	PRSS16	#N/A	#N/A	#N/A	13_Heterochrom/lo	13_Heterochrom/lo
cg00118783	16	1069760	0.969604	0.604948	-0.364656	1.8612e-62	6.2622e-60	Hypo	island	Distal Intergenic	SOX8	#N/A	#N/A	#N/A	13_Heterochrom/lo	13_Heterochrom/lo
cg24580146	17	7644241	0.866706	0.453753	-0.412953	1.90049e-62	6.38847e-60	Hypo	island	Exon	RPL29P2	#N/A	#N/A	#N/A	13_Heterochrom/lo	13_Heterochrom/lo
cg11648483	19	30935177	0.941887	0.726563	-0.215324	2.13985e-62	7.17969e-60	Hypo	island	Exon	ZNF536	#N/A	#N/A	#N/A	13_Heterochrom/lo	13_Heterochrom/lo
cg01412856	16	33935608	0.910023	0.648642	-0.261381	2.27049e-62	7.61096e-60	Hypo	shore	Distal Intergenic	LINC00273	#N/A	#N/A	#N/A	14_Repetitive/CNV	15_Repetitive/CNV
cg15134787	7	57471759	0.778376	0.23187	-0.546506	2.43171e-62	8.14267e-60	Hypo	shore	Promoter	MIR3147	#N/A	#N/A	#N/A	13_Heterochrom/lo	13_Heterochrom/lo
cg00215133	18	76616808	0.911142	0.631982	-0.279161	2.44011e-62	8.15684e-60	Hypo	island	Distal Intergenic	SALL3	#N/A	#N/A	#N/A	13_Heterochrom/lo	13_Heterochrom/lo
cg06155303	1	29460817	0.749126	0.333148	-0.415978	2.5021e-62	8.35633e-60	Hypo	island	Distal Intergenic	TMEM200B	#N/A	#N/A	#N/A	13_Heterochrom/lo	7_Weak_Enhancer
cg15162000	6	77265160	0.876001	0.444689	-0.431312	2.56099e-62	8.54511e-60	Hypo	opensea	Distal Intergenic	IMPG1	#N/A	#N/A	#N/A	13_Heterochrom/lo	11_Weak_Txn
cg15738089	13	44542704	0.932517	0.693677	-0.23884	2.58198e-62	8.6072e-60	Hypo	island	Distal Intergenic	NRAD1	#N/A	#N/A	#N/A	13_Heterochrom/lo	6_Weak_Enhancer
cg18595258	11	61128572	0.839718	0.517004	-0.322715	2.63209e-62	8.76616e-60	Hypo	shore	Promoter	TMEM138	#N/A	#N/A	#N/A	1_Active_Promoter	2_Weak_Promoter
cg08106165	11	120383654	0.732656	0.456313	-0.276342	2.66112e-62	8.85471e-60	Hypo	shore	Intron	GRIK4	#N/A	#N/A	#N/A	13_Heterochrom/lo	3_Poised_Promoter
cg01802121	14	22216296	0.888924	0.539985	-0.348939	2.83393e-62	9.42104e-60	Hypo	opensea	Intron	OR4E2	#N/A	#N/A	#N/A	13_Heterochrom/lo	13_Heterochrom/lo
cg13695075	14	38080048	0.936739	0.677498	-0.259241	2.90357e-62	9.64367e-60	Hypo	shore	Distal Intergenic	FOXA1	LINE	#N/A	#N/A	13_Heterochrom/lo	13_Heterochrom/lo
cg21561492	2	223916861	0.880154	0.573225	-0.306929	3.04274e-62	1.00966e-59	Hypo	shore	5' UTR	KCNE4	#N/A	#N/A	#N/A	13_Heterochrom/lo	7_Weak_Enhancer
cg17870959	18	76069470	0.806567	0.323163	-0.483404	3.14374e-62	1.04222e-59	Hypo	island	Distal Intergenic	SALL3	#N/A	#N/A	#N/A	13_Heterochrom/lo	13_Heterochrom/lo
cg09945482	18	12777974	0.843037	0.376188	-0.466849	3.23225e-62	1.07058e-59	Hypo	island	Distal Intergenic	PSMG2	#N/A	#N/A	#N/A	13_Heterochrom/lo	3_Poised_Promoter
cg00093478	13	112996967	0.773899	0.340749	-0.43315	3.33791e-62	1.10457e-59	Hypo	shore	Distal Intergenic	SPACA7	LTR	#N/A	#N/A	13_Heterochrom/lo	12_Repressed
cg04995311	19	57630446	0.784798	0.347012	-0.437786	3.46135e-62	1.14436e-59	Hypo	island	Promoter	USP29	#N/A	#N/A	#N/A	13_Heterochrom/lo	13_Heterochrom/lo
cg01360281	5	154070385	0.941237	0.664991	-0.276247	3.57349e-62	1.18036e-59	Hypo	island	Distal Intergenic	LARP1	#N/A	#N/A	#N/A	13_Heterochrom/lo	7_Weak_Enhancer
cg15088646	10	37940587	0.833402	0.419264	-0.414138	3.59927e-62	1.18779e-59	Hypo	island	Distal Intergenic	MTRNR2L7	#N/A	#N/A	#N/A	13_Heterochrom/lo	13_Heterochrom/lo
cg02874016	12	2017649	0.72382	0.356156	-0.367664	3.65489e-62	1.20504e-59	Hypo	island	Intron	CACNA2D4	#N/A	#N/A	#N/A	13_Heterochrom/lo	13_Heterochrom/lo
cg27036347	14	69341603	0.92032	0.496519	-0.423802	3.72018e-62	1.22545e-59	Hypo	island	Exon	ACTN1	#N/A	#N/A	#N/A	13_Heterochrom/lo	10_Txn_Elongation
cg15473092	2	131046551	0.877169	0.323432	-0.553738	3.78697e-62	1.24632e-59	Hypo	shore	Distal Intergenic	CCDC115	#N/A	#N/A	#N/A	13_Heterochrom/lo	6_Weak_Enhancer
cg15773230	4	25097661	0.956248	0.680252	-0.275995	4.22416e-62	1.38893e-59	Hypo	island	Distal Intergenic	SEPSECS	#N/A	#N/A	#N/A	13_Heterochrom/lo	13_Heterochrom/lo
cg16495940	12	6802733	0.883115	0.599877	-0.283238	4.2412e-62	1.39327e-59	Hypo	shelf	Downstream	ZNF384	#N/A	#N/A	#N/A	11_Weak_Txn	11_Weak_Txn
cg12746427	4	53362	0.74451	0.274032	-0.470477	4.34443e-62	1.42589e-59	Hypo	island	5' UTR	ZNF718	#N/A	#N/A	#N/A	14_Repetitive/CNV	1_Active_Promoter
cg01365486	6	150378881	0.682715	0.312147	-0.370568	4.36976e-62	1.4329e-59	Hypo	island	Distal Intergenic	ULBP3	#N/A	#N/A	#N/A	13_Heterochrom/lo	13_Heterochrom/lo
cg07716222	15	25841831	0.930608	0.630297	-0.300311	4.4194e-62	1.44786e-59	Hypo	shore	Distal Intergenic	UBE3A	#N/A	#N/A	#N/A	13_Heterochrom/lo	13_Heterochrom/lo
cg00632853	9	132403257	0.858018	0.589232	-0.268785	4.62869e-62	1.51505e-59	Hypo	shore	5' UTR	ASB6	#N/A	#N/A	#N/A	2_Weak_Promoter	2_Weak_Promoter
cg04946387	11	134253884	0.93518	0.561114	-0.374065	5.13624e-62	1.67966e-59	Hypo	island	Exon	B3GAT1	#N/A	#N/A	#N/A	13_Heterochrom/lo	11_Weak_Txn
cg24657518	6	1599401	0.926294	0.518371	-0.407924	5.48497e-62	1.79046e-59	Hypo	island	Distal Intergenic	FOXC1	#N/A	#N/A	#N/A	13_Heterochrom/lo	11_Weak_Txn
cg18894878	1	166958221	0.934209	0.66983	-0.264378	5.74156e-62	1.87253e-59	Hypo	island	Promoter	MAEL	#N/A	#N/A	#N/A	13_Heterochrom/lo	13_Heterochrom/lo
cg23730617	3	160823505	0.893853	0.593644	-0.300209	5.75554e-62	1.8754e-59	Hypo	shore	Promoter	B3GALNT1	#N/A	#N/A	#N/A	2_Weak_Promoter	3_Poised_Promoter
cg10955566	1	1003126	0.832644	0.306678	-0.525966	5.91688e-62	1.92623e-59	Hypo	island	Distal Intergenic	RNF223	#N/A	#N/A	#N/A	11_Weak_Txn	12_Repressed
cg00468400	8	57357785	0.892673	0.624817	-0.267856	6.36661e-62	2.07078e-59	Hypo	shore	Intron	PENK	#N/A	#N/A	#N/A	13_Heterochrom/lo	12_Repressed
cg14724749	19	51774592	0.658475	0.185515	-0.47296	6.98522e-62	2.26994e-59	Hypo	island	Distal Intergenic	SIGLECL1	#N/A	#N/A	#N/A	13_Heterochrom/lo	13_Heterochrom/lo
cg19539556	11	55110562	0.904392	0.539863	-0.364529	7.17212e-62	2.32858e-59	Hypo	opensea	Promoter	OR4A16	#N/A	#N/A	#N/A	13_Heterochrom/lo	13_Heterochrom/lo
cg25140612	6	63553575	0.891785	0.469885	-0.421901	8.07403e-62	2.61905e-59	Hypo	opensea	Distal Intergenic	LGSN	Satellite	#N/A	#N/A	13_Heterochrom/lo	13_Heterochrom/lo
cg24439448	18	60264554	0.796485	0.360095	-0.43639	8.22181e-62	2.6646e-59	Hypo	shore	Distal Intergenic	ZCCHC2	LINE	#N/A	#N/A	3_Poised_Promoter	12_Repressed
cg13159361	15	27819341	0.801678	0.413858	-0.38782	8.36143e-62	2.70742e-59	Hypo	opensea	Distal Intergenic	OCA2	SINE	#N/A	#N/A	13_Heterochrom/lo	13_Heterochrom/lo
cg23301740	4	189659536	0.953948	0.701428	-0.25252	8.80328e-62	2.84539e-59	Hypo	opensea	Distal Intergenic	LINC01060	#N/A	#N/A	#N/A	14_Repetitive/CNV	8_Insulator
cg20035032	17	1820533	0.884963	0.522719	-0.362244	8.96951e-62	2.89653e-59	Hypo	opensea	Distal Intergenic	RPA1	#N/A	#N/A	#N/A	13_Heterochrom/lo	13_Heterochrom/lo
cg19566906	4	79971235	0.973397	0.772997	-0.2004	9.02794e-62	2.91279e-59	Hypo	opensea	Intron	LINC01088	#N/A	#N/A	#N/A	13_Heterochrom/lo	13_Heterochrom/lo
cg00381745	7	99096450	0.90938	0.626136	-0.283245	9.39868e-62	3.0297e-59	Hypo	shore	Exon	ZNF394	#N/A	#N/A	#N/A	1_Active_Promoter	2_Weak_Promoter
cg05064106	22	50528213	0.736058	0.195396	-0.540662	9.47945e-62	3.05302e-59	Hypo	island	Promoter	MOV10L1	#N/A	#N/A	#N/A	13_Heterochrom/lo	13_Heterochrom/lo
cg05004973	17	75905560	0.908758	0.621169	-0.287589	9.62493e-62	3.09711e-59	Hypo	opensea	Distal Intergenic	LINC01973	#N/A	#N/A	#N/A	13_Heterochrom/lo	13_Heterochrom/lo
cg21726850	13	112770189	0.962952	0.739686	-0.223266	1.01979e-61	3.27565e-59	Hypo	opensea	Distal Intergenic	SOX1	#N/A	#N/A	#N/A	13_Heterochrom/lo	12_Repressed
cg08835956	7	39171034	0.855807	0.310978	-0.544829	1.03872e-61	3.33349e-59	Hypo	opensea	Intron	POU6F2	#N/A	#N/A	#N/A	13_Heterochrom/lo	13_Heterochrom/lo
cg05997730	11	1036727	0.780883	0.358839	-0.422044	1.07683e-61	3.45271e-59	Hypo	island	Promoter	MUC6	#N/A	#N/A	#N/A	13_Heterochrom/lo	11_Weak_Txn
cg22842048	11	68773591	0.601628	0.162857	-0.438771	1.09209e-61	3.49856e-59	Hypo	island	Exon	MRGPRF	#N/A	#N/A	#N/A	13_Heterochrom/lo	11_Weak_Txn
cg16785381	8	3141907	0.90401	0.512865	-0.391145	1.16999e-61	3.74478e-59	Hypo	opensea	Intron	CSMD1	#N/A	#N/A	#N/A	8_Insulator	8_Insulator
cg16201883	17	79495953	0.950823	0.62005	-0.330773	1.19038e-61	3.80669e-59	Hypo	island	Exon	FSCN2	#N/A	#N/A	#N/A	13_Heterochrom/lo	13_Heterochrom/lo
cg15633073	19	30942096	0.84133	0.425453	-0.415877	1.21491e-61	3.88169e-59	Hypo	island	Intron	ZNF536	#N/A	#N/A	#N/A	13_Heterochrom/lo	7_Weak_Enhancer
cg04586299	16	87638484	0.74236	0.461129	-0.281231	1.25317e-61	4.0004e-59	Hypo	shore	Intron	JPH3	#N/A	#N/A	#N/A	12_Repressed	3_Poised_Promoter
cg17878139	13	19517986	0.787193	0.511097	-0.276096	1.26807e-61	4.04438e-59	Hypo	opensea	Distal Intergenic	LINC00442	Satellite	#N/A	#N/A	13_Heterochrom/lo	13_Heterochrom/lo
cg26546664	16	34407868	0.882457	0.567719	-0.314738	1.33739e-61	4.26173e-59	Hypo	island	Distal Intergenic	UBE2MP1	#N/A	#N/A	#N/A	13_Heterochrom/lo	13_Heterochrom/lo
cg01357779	6	27227527	0.934715	0.597208	-0.337507	1.41568e-61	4.50722e-59	Hypo	shore	Distal Intergenic	PRSS16	#N/A	#N/A	#N/A	11_Weak_Txn	13_Heterochrom/lo
cg24560678	5	166491296	0.847947	0.446373	-0.401574	1.41741e-61	4.50875e-59	Hypo	opensea	Distal Intergenic	TENM2	#N/A	#N/A	#N/A	13_Heterochrom/lo	13_Heterochrom/lo
cg15326579	2	131912441	0.887264	0.593761	-0.293503	1.44461e-61	4.59123e-59	Hypo	opensea	Intron	PLEKHB2	#N/A	#N/A	#N/A	11_Weak_Txn	13_Heterochrom/lo
cg22843684	3	10806114	0.736009	0.330195	-0.405814	1.47936e-61	4.69755e-59	Hypo	opensea	Promoter	LINC00606	#N/A	#N/A	#N/A	13_Heterochrom/lo	6_Weak_Enhancer
cg07827796	19	33622959	0.921866	0.692442	-0.229424	1.52209e-61	4.82897e-59	Hypo	island	Promoter	WDR88	#N/A	#N/A	#N/A	11_Weak_Txn	11_Weak_Txn
cg07804408	5	166524123	0.854756	0.530958	-0.323797	1.71286e-61	5.42944e-59	Hypo	opensea	Distal Intergenic	TENM2	#N/A	#N/A	#N/A	13_Heterochrom/lo	13_Heterochrom/lo
cg07092985	8	55533887	0.902218	0.601183	-0.301035	1.74873e-61	5.53517e-59	Hypo	island	Exon	RP1	#N/A	#N/A	#N/A	13_Heterochrom/lo	13_Heterochrom/lo
cg06581938	7	64403228	0.568517	0.196515	-0.372002	1.74928e-61	5.53517e-59	Hypo	opensea	Distal Intergenic	ZNF273	#N/A	#N/A	#N/A	13_Heterochrom/lo	13_Heterochrom/lo
cg24076588	1	18808559	0.858122	0.433481	-0.42464	1.75613e-61	5.55199e-59	Hypo	shore	Exon	KLHDC7A	#N/A	#N/A	#N/A	11_Weak_Txn	5_Strong_Enhancer
cg24448113	5	140475611	0.573393	0.159682	-0.413712	1.78103e-61	5.62088e-59	Hypo	island	Exon	PCDHB2	#N/A	#N/A	#N/A	13_Heterochrom/lo	11_Weak_Txn
cg01195404	2	467135	0.939595	0.733572	-0.206022	1.78816e-61	5.63847e-59	Hypo	shore	Distal Intergenic	ALKAL2	#N/A	#N/A	#N/A	13_Heterochrom/lo	12_Repressed
cg24341311	3	126911844	0.906065	0.465174	-0.44089	1.7976e-61	5.66329e-59	Hypo	opensea	Distal Intergenic	PLXNA1	#N/A	#N/A	#N/A	13_Heterochrom/lo	13_Heterochrom/lo
cg10940066	7	158363642	0.953119	0.680274	-0.272845	1.88045e-61	5.91913e-59	Hypo	shore	Intron	PTPRN2	#N/A	#N/A	#N/A	13_Heterochrom/lo	12_Repressed
cg26944562	10	38070165	0.94925	0.634043	-0.315207	1.94427e-61	6.11272e-59	Hypo	shore	Intron	ZNF33BP1	#N/A	#N/A	#N/A	13_Heterochrom/lo	13_Heterochrom/lo
cg17406023	19	30942040	0.904042	0.490627	-0.413414	1.97149e-61	6.18954e-59	Hypo	island	Intron	ZNF536	#N/A	#N/A	#N/A	13_Heterochrom/lo	7_Weak_Enhancer
cg10130718	1	53925368	0.914196	0.504854	-0.409342	2.03411e-61	6.3806e-59	Hypo	island	Exon	DMRTB1	#N/A	#N/A	#N/A	13_Heterochrom/lo	13_Heterochrom/lo
cg06033660	1	19992985	0.870425	0.589097	-0.281328	2.21401e-61	6.93888e-59	Hypo	shore	Intron	HTR6	#N/A	#N/A	#N/A	3_Poised_Promoter	12_Repressed
cg14972210	10	106340238	0.894506	0.5609	-0.333606	2.31718e-61	7.25592e-59	Hypo	opensea	Distal Intergenic	SORCS3	#N/A	#N/A	#N/A	8_Insulator	13_Heterochrom/lo
cg17469321	7	55412551	0.842716	0.3606	-0.482116	2.35689e-61	7.37388e-59	Hypo	island	Distal Intergenic	LANCL2	#N/A	#N/A	#N/A	13_Heterochrom/lo	13_Heterochrom/lo
cg15819333	16	85832091	0.68227	0.281604	-0.400666	2.38233e-61	7.44702e-59	Hypo	shore	Intron	EMC8	#N/A	#N/A	#N/A	2_Weak_Promoter	2_Weak_Promoter
cg02474731	2	150185860	0.693813	0.226304	-0.467509	2.43116e-61	7.59311e-59	Hypo	shore	Promoter	LYPD6	#N/A	#N/A	#N/A	8_Insulator	8_Insulator
cg17259096	5	140201351	0.539891	0.113122	-0.42677	2.46017e-61	7.67708e-59	Hypo	shore	Promoter	PCDHA5	#N/A	#N/A	#N/A	13_Heterochrom/lo	13_Heterochrom/lo
cg10908188	3	56717798	0.950751	0.743093	-0.207658	2.51093e-61	7.8287e-59	Hypo	shore	Promoter	TASOR	#N/A	#N/A	#N/A	6_Weak_Enhancer	12_Repressed
cg19444735	5	140186484	0.858397	0.403925	-0.454472	2.5418e-61	7.91813e-59	Hypo	shore	Promoter	PCDHA4	#N/A	#N/A	#N/A	13_Heterochrom/lo	2_Weak_Promoter
cg25994622	19	15582775	0.891266	0.440216	-0.45105	2.54637e-61	7.92552e-59	Hypo	island	Exon	RASAL3	#N/A	#N/A	#N/A	13_Heterochrom/lo	13_Heterochrom/lo
cg01725474	16	33959409	0.841693	0.637565	-0.204129	2.66172e-61	8.27743e-59	Hypo	shore	Downstream	LINC00273	#N/A	#N/A	#N/A	15_Repetitive/CNV	15_Repetitive/CNV
cg12437277	1	228743235	0.757924	0.133721	-0.624203	2.70766e-61	8.41304e-59	Hypo	island	Distal Intergenic	DUSP5P1	#N/A	#N/A	#N/A	13_Heterochrom/lo	12_Repressed
cg21005510	7	63353570	0.81196	0.377698	-0.434261	2.81152e-61	8.72825e-59	Hypo	opensea	Distal Intergenic	LINC01005	#N/A	#N/A	#N/A	13_Heterochrom/lo	13_Heterochrom/lo
cg10524468	16	33959595	0.821827	0.446866	-0.374961	2.85037e-61	8.84127e-59	Hypo	shore	Downstream	LINC00273	#N/A	#N/A	#N/A	15_Repetitive/CNV	15_Repetitive/CNV
cg01375262	16	73266785	0.929919	0.448283	-0.481636	2.92319e-61	9.05936e-59	Hypo	opensea	Distal Intergenic	HCCAT5	#N/A	#N/A	#N/A	13_Heterochrom/lo	13_Heterochrom/lo
cg21327235	17	7643798	0.796927	0.295089	-0.501838	2.99885e-61	9.28589e-59	Hypo	island	Exon	RPL29P2	#N/A	#N/A	#N/A	13_Heterochrom/lo	13_Heterochrom/lo
cg10053622	17	7643808	0.855328	0.339732	-0.515596	3.04179e-61	9.41076e-59	Hypo	island	Exon	RPL29P2	#N/A	#N/A	#N/A	13_Heterochrom/lo	13_Heterochrom/lo
cg01111093	16	75563901	0.969268	0.705586	-0.263681	3.07498e-61	9.50533e-59	Hypo	island	Exon	CHST5	#N/A	#N/A	#N/A	13_Heterochrom/lo	11_Weak_Txn
cg02964065	6	32729545	0.706896	0.103358	-0.603537	3.23224e-61	9.9829e-59	Hypo	island	Exon	HLA-DQB2	#N/A	#N/A	#N/A	12_Repressed	13_Heterochrom/lo
cg19230715	19	51684987	0.937286	0.537036	-0.40025	3.26107e-61	1.00633e-58	Hypo	island	Exon	SIGLEC17P	#N/A	#N/A	#N/A	13_Heterochrom/lo	12_Repressed
cg15474831	19	36195835	0.832995	0.548473	-0.284522	3.34277e-61	1.03066e-58	Hypo	shore	Distal Intergenic	ZBTB32	#N/A	#N/A	#N/A	11_Weak_Txn	12_Repressed
cg18955367	19	49002338	0.776289	0.12136	-0.654929	3.38238e-61	1.04199e-58	Hypo	island	Exon	LMTK3	#N/A	#N/A	pat	11_Weak_Txn	11_Weak_Txn
cg16530595	8	144788492	0.892946	0.271013	-0.621933	3.4883e-61	1.0737e-58	Hypo	island	Intron	CCDC166	#N/A	#N/A	#N/A	13_Heterochrom/lo	13_Heterochrom/lo
cg21673175	2	132202532	0.835687	0.356528	-0.479159	3.81478e-61	1.1732e-58	Hypo	island	Promoter	NOC2LP2	Simple_repeat	#N/A	#N/A	13_Heterochrom/lo	13_Heterochrom/lo
cg15665630	3	126397794	0.580602	0.178092	-0.40251	3.8355e-61	1.17856e-58	Hypo	shore	Distal Intergenic	NUP210P1	#N/A	#N/A	#N/A	6_Weak_Enhancer	3_Poised_Promoter
cg07178278	16	73266047	0.974578	0.62448	-0.350098	3.94586e-61	1.21145e-58	Hypo	opensea	Distal Intergenic	HCCAT5	#N/A	#N/A	#N/A	13_Heterochrom/lo	11_Weak_Txn
cg23163283	17	22016686	0.759597	0.355015	-0.404582	4.13719e-61	1.26911e-58	Hypo	shore	Distal Intergenic	MTRNR2L1	#N/A	#N/A	#N/A	13_Heterochrom/lo	13_Heterochrom/lo
cg23409374	19	49934742	0.773926	0.372411	-0.401515	4.16061e-61	1.27521e-58	Hypo	island	Intron	SLC17A7	#N/A	#N/A	#N/A	12_Repressed	7_Weak_Enhancer
cg26707398	19	50713914	0.949379	0.611694	-0.337685	4.19797e-61	1.28557e-58	Hypo	island	Exon	MYH14	#N/A	#N/A	#N/A	13_Heterochrom/lo	11_Weak_Txn
cg25592918	2	132767707	0.573415	0.237284	-0.336131	4.30899e-61	1.31845e-58	Hypo	island	Distal Intergenic	ANKRD30BL	#N/A	#N/A	#N/A	12_Repressed	3_Poised_Promoter
cg25558531	17	21825339	0.821747	0.38269	-0.439057	4.3176e-61	1.31997e-58	Hypo	opensea	Promoter	FAM27E5	Satellite	#N/A	#N/A	13_Heterochrom/lo	13_Heterochrom/lo
cg14057241	9	132402804	0.826442	0.496669	-0.329773	4.33306e-61	1.32357e-58	Hypo	shore	Intron	ASB6	#N/A	#N/A	#N/A	6_Weak_Enhancer	6_Weak_Enhancer
cg01595397	6	41887954	0.766234	0.319096	-0.447138	4.35662e-61	1.32965e-58	Hypo	shore	Intron	MED20	#N/A	#N/A	#N/A	2_Weak_Promoter	2_Weak_Promoter
cg13771378	1	228613100	0.981373	0.699939	-0.281434	4.38257e-61	1.33644e-58	Hypo	island	Promoter	H3-4	#N/A	#N/A	#N/A	13_Heterochrom/lo	11_Weak_Txn
cg06745229	16	34378804	0.886589	0.447585	-0.439004	4.47875e-61	1.36462e-58	Hypo	opensea	Distal Intergenic	UBE2MP1	#N/A	#N/A	#N/A	13_Heterochrom/lo	13_Heterochrom/lo
cg01590361	4	37247954	0.915447	0.591784	-0.323662	4.52886e-61	1.37872e-58	Hypo	shore	Intron	NWD2	#N/A	#N/A	#N/A	12_Repressed	12_Repressed
cg11858450	19	15132184	0.760759	0.313107	-0.447652	4.57697e-61	1.39141e-58	Hypo	island	Exon	CCDC105	#N/A	#N/A	#N/A	13_Heterochrom/lo	13_Heterochrom/lo
cg24674504	5	140189548	0.594918	0.165315	-0.429603	4.57823e-61	1.39141e-58	Hypo	shore	Intron	PCDHA4	LINE	#N/A	#N/A	13_Heterochrom/lo	13_Heterochrom/lo
cg06614206	4	53270	0.666933	0.309707	-0.357226	4.60636e-61	1.39878e-58	Hypo	island	Promoter	ZNF718	#N/A	#N/A	#N/A	14_Repetitive/CNV	1_Active_Promoter
cg16189953	18	76674571	0.621869	0.118543	-0.503327	4.80147e-61	1.4568e-58	Hypo	island	Distal Intergenic	SALL3	#N/A	#N/A	#N/A	13_Heterochrom/lo	11_Weak_Txn
cg26250093	2	24397649	0.900066	0.626862	-0.273204	4.82539e-61	1.46283e-58	Hypo	island	Intron	FAM228A	#N/A	#N/A	#N/A	13_Heterochrom/lo	13_Heterochrom/lo
cg05136737	1	244924918	0.94657	0.647325	-0.299245	4.95643e-61	1.5013e-58	Hypo	opensea	Distal Intergenic	COX20	#N/A	#N/A	#N/A	12_Repressed	7_Weak_Enhancer
cg11830096	5	140865433	0.787591	0.227131	-0.56046	5.48792e-61	1.6609e-58	Hypo	shore	Exon	PCDHGC4	#N/A	#N/A	#N/A	7_Weak_Enhancer	3_Poised_Promoter
cg02364942	21	15588038	0.84082	0.379276	-0.461545	5.64061e-61	1.70568e-58	Hypo	shore	Promoter	RBM11	#N/A	#N/A	#N/A	13_Heterochrom/lo	13_Heterochrom/lo
cg12392519	17	47308867	0.59789	0.221635	-0.376255	5.71966e-61	1.72669e-58	Hypo	shore	Promoter	PHOSPHO1	LINE	#N/A	#N/A	2_Weak_Promoter	3_Poised_Promoter
cg25735398	19	2717293	0.971187	0.707047	-0.26414	6.0075e-61	1.81056e-58	Hypo	island	Exon	DIRAS1	#N/A	#N/A	#N/A	13_Heterochrom/lo	13_Heterochrom/lo
cg13419884	2	226446871	0.933334	0.574443	-0.358891	6.41281e-61	1.9311e-58	Hypo	island	Exon	NYAP2	#N/A	#N/A	#N/A	13_Heterochrom/lo	13_Heterochrom/lo
cg06652313	22	46786832	0.904281	0.56037	-0.343911	7.36478e-61	2.21593e-58	Hypo	shore	Intron	CELSR1	SINE	#N/A	#N/A	13_Heterochrom/lo	8_Insulator
cg04726702	2	557669	0.903379	0.689918	-0.213461	7.70089e-61	2.31513e-58	Hypo	shore	Distal Intergenic	TMEM18	#N/A	#N/A	#N/A	13_Heterochrom/lo	13_Heterochrom/lo
cg23779495	6	28829674	0.960209	0.70676	-0.253448	9.13476e-61	2.74391e-58	Hypo	shelf	Exon	LINC01623	#N/A	#N/A	#N/A	13_Heterochrom/lo	13_Heterochrom/lo
cg20552263	7	155920455	0.923579	0.676283	-0.247296	9.32186e-61	2.79779e-58	Hypo	opensea	Distal Intergenic	SHH	#N/A	#N/A	#N/A	13_Heterochrom/lo	13_Heterochrom/lo
cg24421094	2	11810597	0.876085	0.469561	-0.406524	1.06356e-60	3.18943e-58	Hypo	shore	Promoter	NTSR2	SINE	#N/A	#N/A	12_Repressed	3_Poised_Promoter
cg03541437	1	210485267	0.922705	0.614993	-0.307712	1.06733e-60	3.19807e-58	Hypo	opensea	Distal Intergenic	HHAT	#N/A	#N/A	#N/A	13_Heterochrom/lo	3_Poised_Promoter
cg06268161	5	140595879	0.484078	0.12908	-0.354998	1.11216e-60	3.32964e-58	Hypo	island	Exon	PCDHB13	#N/A	#N/A	#N/A	13_Heterochrom/lo	13_Heterochrom/lo
cg06680906	15	69325560	0.858924	0.407319	-0.451605	1.15764e-60	3.46293e-58	Hypo	island	Exon	NOX5	#N/A	#N/A	#N/A	13_Heterochrom/lo	13_Heterochrom/lo
cg23513183	19	2858944	0.83445	0.429718	-0.404732	1.16138e-60	3.47127e-58	Hypo	island	3' UTR	ZNF556	#N/A	#N/A	#N/A	13_Heterochrom/lo	8_Insulator
cg07821374	5	140536320	0.684016	0.20147	-0.482545	1.27439e-60	3.79959e-58	Hypo	shore	Exon	PCDHB17P	#N/A	#N/A	#N/A	13_Heterochrom/lo	13_Heterochrom/lo
cg07320941	18	76639319	0.900568	0.594646	-0.305921	1.30373e-60	3.88387e-58	Hypo	island	Distal Intergenic	SALL3	#N/A	#N/A	#N/A	8_Insulator	8_Insulator
cg09754549	8	144790656	0.769415	0.280682	-0.488733	1.31128e-60	3.90316e-58	Hypo	island	Promoter	CCDC166	#N/A	#N/A	#N/A	13_Heterochrom/lo	13_Heterochrom/lo
cg10914467	6	31939224	0.579529	0.142505	-0.437024	1.3417e-60	3.99041e-58	Hypo	shore	Exon	STK19	#N/A	#N/A	#N/A	1_Active_Promoter	4_Strong_Enhancer
cg03330516	20	62178744	0.797201	0.454538	-0.342662	1.34877e-60	4.00814e-58	Hypo	island	Exon	SRMS	#N/A	#N/A	#N/A	12_Repressed	6_Weak_Enhancer
cg14332819	4	186347766	0.938208	0.617852	-0.320357	1.45648e-60	4.32466e-58	Hypo	shore	Promoter	UFSP2	LINE	#N/A	#N/A	2_Weak_Promoter	2_Weak_Promoter
cg06651505	5	166802425	0.941588	0.729596	-0.211992	1.45854e-60	4.32722e-58	Hypo	opensea	Exon	TENM2	#N/A	#N/A	#N/A	13_Heterochrom/lo	13_Heterochrom/lo
cg17585889	5	140552600	0.775518	0.295512	-0.480006	1.48273e-60	4.39538e-58	Hypo	shore	Exon	PCDHB7	#N/A	#N/A	#N/A	13_Heterochrom/lo	13_Heterochrom/lo
cg07621803	18	76674796	0.837178	0.403873	-0.433305	1.49776e-60	4.43632e-58	Hypo	island	Distal Intergenic	SALL3	#N/A	#N/A	#N/A	13_Heterochrom/lo	11_Weak_Txn
cg09487985	12	34484805	0.90093	0.52188	-0.37905	1.61995e-60	4.7943e-58	Hypo	shelf	Distal Intergenic	ALG10	Satellite	#N/A	#N/A	13_Heterochrom/lo	13_Heterochrom/lo
cg03606954	11	43701349	0.646614	0.211304	-0.435311	1.64056e-60	4.85131e-58	Hypo	shore	Promoter	HSD17B12	#N/A	#N/A	#N/A	13_Heterochrom/lo	13_Heterochrom/lo
cg26464626	19	35323752	0.962611	0.67459	-0.288021	1.64599e-60	4.86341e-58	Hypo	island	Promoter	LINC01801	#N/A	#N/A	#N/A	13_Heterochrom/lo	13_Heterochrom/lo
cg13244559	4	3769810	0.573925	0.22934	-0.344585	1.68498e-60	4.974e-58	Hypo	shore	3' UTR	ADRA2C	#N/A	#N/A	#N/A	13_Heterochrom/lo	3_Poised_Promoter
cg11491537	2	132511720	0.833354	0.360481	-0.472873	1.68618e-60	4.974e-58	Hypo	opensea	Intron	C2orf27A	Satellite	#N/A	#N/A	13_Heterochrom/lo	13_Heterochrom/lo
cg19301250	12	118198768	0.956312	0.746591	-0.209721	1.73358e-60	5.10966e-58	Hypo	island	Intron	KSR2	#N/A	#N/A	#N/A	13_Heterochrom/lo	13_Heterochrom/lo
cg14546466	2	11796974	0.67858	0.242743	-0.435838	1.81776e-60	5.35341e-58	Hypo	island	Downstream	NTSR2	#N/A	#N/A	#N/A	13_Heterochrom/lo	13_Heterochrom/lo
cg09648243	2	133363326	0.790809	0.508026	-0.282783	1.82395e-60	5.36727e-58	Hypo	opensea	Intron	LYPD1	#N/A	#N/A	#N/A	13_Heterochrom/lo	6_Weak_Enhancer
cg22062068	11	7110074	0.776945	0.227878	-0.549067	1.83597e-60	5.39825e-58	Hypo	shore	Promoter	RBMXL2	#N/A	#N/A	#N/A	13_Heterochrom/lo	13_Heterochrom/lo
cg04775505	4	71114913	0.903627	0.550432	-0.353195	1.9112e-60	5.61032e-58	Hypo	opensea	Exon	CSN3	#N/A	#N/A	#N/A	13_Heterochrom/lo	13_Heterochrom/lo
cg07356415	19	19655352	0.944901	0.698478	-0.246423	1.95625e-60	5.73789e-58	Hypo	island	Exon	CILP2	#N/A	#N/A	#N/A	13_Heterochrom/lo	13_Heterochrom/lo
cg19270409	8	1430753	0.862688	0.445711	-0.416977	1.96545e-60	5.7602e-58	Hypo	island	Distal Intergenic	DLGAP2	#N/A	#N/A	#N/A	7_Weak_Enhancer	11_Weak_Txn
cg25554190	5	178548700	0.927582	0.672431	-0.255152	1.99549e-60	5.84351e-58	Hypo	island	Exon	ZNF354C	#N/A	#N/A	#N/A	13_Heterochrom/lo	13_Heterochrom/lo
cg03771939	10	96161916	0.783604	0.363116	-0.420488	2.08175e-60	6.09116e-58	Hypo	shore	Promoter	TBC1D12	#N/A	#N/A	#N/A	2_Weak_Promoter	6_Weak_Enhancer
cg20758219	3	138738597	0.902692	0.573156	-0.329536	2.38663e-60	6.97759e-58	Hypo	shore	3' UTR	PRR23B	#N/A	#N/A	#N/A	13_Heterochrom/lo	13_Heterochrom/lo
cg00375146	11	1221812	0.931763	0.660896	-0.270867	2.44601e-60	7.14541e-58	Hypo	island	Exon	MUC5B	#N/A	#N/A	#N/A	13_Heterochrom/lo	13_Heterochrom/lo
cg26116937	10	531152	0.660604	0.0660222	-0.594582	2.52422e-60	7.36793e-58	Hypo	shore	Promoter	DIP2C	#N/A	#N/A	#N/A	2_Weak_Promoter	6_Weak_Enhancer
cg21044572	2	219766752	0.805197	0.42035	-0.384847	2.67349e-60	7.79733e-58	Hypo	shelf	Intron	WNT10A	LINE	#N/A	#N/A	13_Heterochrom/lo	12_Repressed
cg03583746	6	1604013	0.899518	0.596942	-0.302576	2.8025e-60	8.16702e-58	Hypo	shore	Distal Intergenic	FOXC1	#N/A	#N/A	#N/A	12_Repressed	12_Repressed
cg02042585	6	160783785	0.83489	0.38231	-0.45258	2.88366e-60	8.39674e-58	Hypo	island	Intron	SLC22A3	#N/A	#N/A	#N/A	13_Heterochrom/lo	13_Heterochrom/lo
cg04946910	16	3243392	0.703851	0.316049	-0.387803	3.02467e-60	8.79317e-58	Hypo	island	Distal Intergenic	OR1F1	#N/A	#N/A	#N/A	13_Heterochrom/lo	13_Heterochrom/lo
cg02060919	4	32932085	0.896446	0.467157	-0.429289	3.22467e-60	9.36707e-58	Hypo	opensea	Distal Intergenic	PCDH7	#N/A	#N/A	#N/A	13_Heterochrom/lo	7_Weak_Enhancer
cg06044756	17	55963102	0.911594	0.544875	-0.366718	3.34484e-60	9.70246e-58	Hypo	island	5' UTR	CUEDC1	#N/A	#N/A	#N/A	13_Heterochrom/lo	11_Weak_Txn
cg04160343	5	140763700	0.690818	0.135619	-0.555199	3.41374e-60	9.89241e-58	Hypo	shore	Exon	PCDHGA7	#N/A	#N/A	#N/A	13_Heterochrom/lo	13_Heterochrom/lo
cg07531356	9	5185951	0.935495	0.674748	-0.260748	3.49266e-60	1.0113e-57	Hypo	shore	Promoter	INSL6	#N/A	#N/A	#N/A	13_Heterochrom/lo	13_Heterochrom/lo
cg21554895	13	20703415	0.705374	0.240662	-0.464713	3.51883e-60	1.01806e-57	Hypo	shore	Distal Intergenic	GJA3	#N/A	#N/A	#N/A	13_Heterochrom/lo	12_Repressed
cg14533992	4	25097558	0.961492	0.741083	-0.22041	3.78625e-60	1.09368e-57	Hypo	shore	Distal Intergenic	SEPSECS	#N/A	#N/A	#N/A	13_Heterochrom/lo	13_Heterochrom/lo
cg17067988	7	157453851	0.968087	0.72878	-0.239307	3.85425e-60	1.11244e-57	Hypo	island	Intron	MIR153-2	#N/A	#N/A	#N/A	13_Heterochrom/lo	11_Weak_Txn
cg15646919	18	77608799	0.913445	0.711878	-0.201567	3.95305e-60	1.14004e-57	Hypo	island	Distal Intergenic	KCNG2	#N/A	#N/A	#N/A	13_Heterochrom/lo	13_Heterochrom/lo
cg22041610	2	636122	0.945093	0.727071	-0.218022	4.13274e-60	1.19091e-57	Hypo	island	Distal Intergenic	TMEM18	#N/A	#N/A	#N/A	13_Heterochrom/lo	12_Repressed
cg10305299	20	29844549	0.873273	0.420706	-0.452567	4.37471e-60	1.25964e-57	Hypo	opensea	Promoter	DEFB115	#N/A	#N/A	#N/A	13_Heterochrom/lo	13_Heterochrom/lo
cg13767162	19	37959104	0.896618	0.633273	-0.263345	4.75923e-60	1.36817e-57	Hypo	shore	Intron	ZNF570	SINE	#N/A	#N/A	6_Weak_Enhancer	6_Weak_Enhancer
cg05388963	16	3304261	0.946647	0.684326	-0.26232	4.77784e-60	1.37243e-57	Hypo	shore	Exon	MEFV	#N/A	#N/A	#N/A	13_Heterochrom/lo	13_Heterochrom/lo
cg22190114	19	56459234	0.950182	0.698759	-0.251423	4.8796e-60	1.40055e-57	Hypo	opensea	Promoter	NLRP8	#N/A	#N/A	#N/A	13_Heterochrom/lo	13_Heterochrom/lo
cg27629948	15	89285170	0.921113	0.709411	-0.211702	4.9586e-60	1.42209e-57	Hypo	island	Distal Intergenic	ACAN	#N/A	#N/A	#N/A	13_Heterochrom/lo	13_Heterochrom/lo
cg00694520	2	223916687	0.900898	0.660719	-0.240179	5.17677e-60	1.48348e-57	Hypo	shore	Promoter	KCNE4	#N/A	#N/A	#N/A	13_Heterochrom/lo	6_Weak_Enhancer
cg05422457	16	73266282	0.956658	0.50979	-0.446868	5.28235e-60	1.51254e-57	Hypo	opensea	Distal Intergenic	HCCAT5	#N/A	#N/A	#N/A	13_Heterochrom/lo	11_Weak_Txn
cg13315744	2	1287787	0.876364	0.675034	-0.20133	5.4112e-60	1.54821e-57	Hypo	shore	Intron	TPO	#N/A	#N/A	#N/A	13_Heterochrom/lo	11_Weak_Txn
cg05420738	16	66955873	0.711737	0.326977	-0.38476	5.62477e-60	1.60804e-57	Hypo	shore	3' UTR	CDH16	#N/A	#N/A	#N/A	13_Heterochrom/lo	12_Repressed
cg04540442	12	34445809	0.947738	0.640167	-0.307571	6.33586e-60	1.8099e-57	Hypo	opensea	Distal Intergenic	ALG10	Satellite	#N/A	#N/A	13_Heterochrom/lo	13_Heterochrom/lo
cg19127747	6	31691750	0.754035	0.367056	-0.386979	6.34341e-60	1.81062e-57	Hypo	shore	Exon	MPIG6B	#N/A	#N/A	#N/A	13_Heterochrom/lo	11_Weak_Txn
cg02758247	18	59222050	0.767939	0.280432	-0.487507	6.3698e-60	1.81672e-57	Hypo	shore	3' UTR	CDH20	#N/A	#N/A	#N/A	13_Heterochrom/lo	13_Heterochrom/lo
cg14032950	15	63458312	0.891612	0.516303	-0.375309	6.60022e-60	1.88095e-57	Hypo	opensea	Distal Intergenic	RPS27L	DNA	#N/A	#N/A	11_Weak_Txn	13_Heterochrom/lo
cg18743464	2	131089942	0.815551	0.429479	-0.386072	6.66857e-60	1.89893e-57	Hypo	opensea	Distal Intergenic	CCDC115	#N/A	#N/A	#N/A	3_Poised_Promoter	2_Weak_Promoter
cg16784985	21	44105474	0.776017	0.210143	-0.565874	6.85231e-60	1.94972e-57	Hypo	island	Intron	PDE9A	#N/A	#N/A	#N/A	13_Heterochrom/lo	11_Weak_Txn
cg02977254	11	122774810	0.920327	0.674798	-0.245529	6.93112e-60	1.97059e-57	Hypo	opensea	Exon	JHY	#N/A	#N/A	#N/A	13_Heterochrom/lo	13_Heterochrom/lo
cg09929856	22	43817323	0.721921	0.192752	-0.529168	6.95686e-60	1.97635e-57	Hypo	island	Intron	MPPED1	#N/A	#N/A	#N/A	13_Heterochrom/lo	13_Heterochrom/lo
cg05520811	11	68773448	0.491895	0.128229	-0.363667	7.02055e-60	1.99288e-57	Hypo	island	Exon	MRGPRF	#N/A	#N/A	#N/A	13_Heterochrom/lo	11_Weak_Txn
cg07500432	18	77918588	0.960533	0.738347	-0.222186	7.06097e-60	2.00278e-57	Hypo	island	Intron	PARD6G-AS1	#N/A	#N/A	#N/A	13_Heterochrom/lo	11_Weak_Txn
cg07311759	14	21623804	0.920084	0.608023	-0.312061	7.50138e-60	2.12603e-57	Hypo	opensea	Exon	OR5AU1	#N/A	#N/A	#N/A	12_Repressed	13_Heterochrom/lo
cg00381789	11	424667	0.93115	0.524797	-0.406353	7.81602e-60	2.21347e-57	Hypo	shelf	Intron	ANO9	LINE	#N/A	#N/A	11_Weak_Txn	13_Heterochrom/lo
cg24406754	12	64783110	0.921919	0.674507	-0.247412	7.92956e-60	2.24387e-57	Hypo	shore	Exon	C12orf56	#N/A	#N/A	#N/A	13_Heterochrom/lo	13_Heterochrom/lo
cg01220192	11	129613766	0.966031	0.726932	-0.239099	8.01026e-60	2.26493e-57	Hypo	opensea	Distal Intergenic	TMEM45B	#N/A	#N/A	#N/A	13_Heterochrom/lo	13_Heterochrom/lo
cg12010198	8	145939499	0.516184	0.161034	-0.35515	8.14474e-60	2.30115e-57	Hypo	island	Distal Intergenic	ARHGAP39	#N/A	#N/A	#N/A	13_Heterochrom/lo	13_Heterochrom/lo
cg12485794	2	226447266	0.943546	0.727904	-0.215642	8.26977e-60	2.33283e-57	Hypo	island	Exon	NYAP2	#N/A	#N/A	#N/A	13_Heterochrom/lo	13_Heterochrom/lo
cg16904899	3	13860638	0.972558	0.766828	-0.20573	8.28752e-60	2.33601e-57	Hypo	island	Exon	WNT7A	#N/A	#N/A	#N/A	13_Heterochrom/lo	13_Heterochrom/lo
cg15720832	1	228291682	0.642379	0.11659	-0.525788	8.41016e-60	2.36873e-57	Hypo	shore	Promoter	C1orf35	#N/A	#N/A	#N/A	2_Weak_Promoter	2_Weak_Promoter
cg04337176	16	62141122	0.81567	0.386748	-0.428922	8.5473e-60	2.40549e-57	Hypo	opensea	Distal Intergenic	CDH8	#N/A	#N/A	#N/A	13_Heterochrom/lo	6_Weak_Enhancer
cg24711070	11	118842126	0.949837	0.6956	-0.254237	9.39637e-60	2.64033e-57	Hypo	shore	Promoter	FOXR1	#N/A	#N/A	#N/A	13_Heterochrom/lo	13_Heterochrom/lo
cg20702390	2	18766018	0.806103	0.346393	-0.459709	1.00526e-59	2.82253e-57	Hypo	island	Exon	NT5C1B-RDH14	#N/A	#N/A	#N/A	13_Heterochrom/lo	13_Heterochrom/lo
cg17759806	1	248855188	0.956882	0.748083	-0.208799	1.04016e-59	2.91826e-57	Hypo	island	Distal Intergenic	OR14I1	#N/A	#N/A	#N/A	13_Heterochrom/lo	13_Heterochrom/lo
cg07201996	20	60348277	0.753787	0.292939	-0.460849	1.13517e-59	3.18234e-57	Hypo	island	Intron	CDH4	#N/A	#N/A	#N/A	13_Heterochrom/lo	13_Heterochrom/lo
cg26077229	16	3017902	0.667352	0.276628	-0.390723	1.15472e-59	3.23463e-57	Hypo	island	Promoter	PAQR4	#N/A	#N/A	#N/A	6_Weak_Enhancer	3_Poised_Promoter
cg06621480	22	49812410	0.889702	0.513152	-0.37655	1.1575e-59	3.23992e-57	Hypo	island	Intron	C22orf34	#N/A	#N/A	#N/A	13_Heterochrom/lo	13_Heterochrom/lo
cg21047367	2	11732905	0.868421	0.457917	-0.410504	1.23907e-59	3.46286e-57	Hypo	island	Exon	GREB1	#N/A	#N/A	#N/A	13_Heterochrom/lo	11_Weak_Txn
cg14184794	10	39023095	0.950286	0.624866	-0.32542	1.25072e-59	3.49273e-57	Hypo	island	Distal Intergenic	ACTR3BP5	#N/A	#N/A	#N/A	13_Heterochrom/lo	13_Heterochrom/lo
cg05190790	11	15672856	0.73425	0.245293	-0.488956	1.34835e-59	3.76247e-57	Hypo	shore	Distal Intergenic	INSC	#N/A	#N/A	#N/A	13_Heterochrom/lo	13_Heterochrom/lo
cg26993965	18	76617016	0.874704	0.430833	-0.44387	1.36041e-59	3.79319e-57	Hypo	island	Distal Intergenic	SALL3	#N/A	#N/A	#N/A	13_Heterochrom/lo	13_Heterochrom/lo
cg12074915	7	6882112	0.871782	0.629501	-0.24228	1.38188e-59	3.85008e-57	Hypo	opensea	Distal Intergenic	CCZ1B	LTR	#N/A	#N/A	13_Heterochrom/lo	13_Heterochrom/lo
cg08477528	11	117651217	0.945434	0.737339	-0.208096	1.51553e-59	4.21823e-57	Hypo	island	5' UTR	DSCAML1	#N/A	#N/A	#N/A	12_Repressed	13_Heterochrom/lo
cg03043130	19	58952361	0.903119	0.617484	-0.285635	1.51635e-59	4.21823e-57	Hypo	shore	Promoter	ZNF132	#N/A	#N/A	#N/A	2_Weak_Promoter	2_Weak_Promoter
cg09469223	19	56041342	0.672543	0.230796	-0.441747	1.6626e-59	4.6215e-57	Hypo	island	Exon	SBK2	#N/A	#N/A	#N/A	13_Heterochrom/lo	11_Weak_Txn
cg06295928	7	4902015	0.938745	0.698191	-0.240554	1.6934e-59	4.7035e-57	Hypo	shore	Promoter	PAPOLB	#N/A	#N/A	#N/A	6_Weak_Enhancer	13_Heterochrom/lo
cg10925640	6	30684572	0.749901	0.367042	-0.382859	1.76824e-59	4.90759e-57	Hypo	shore	Intron	MDC1	#N/A	#N/A	#N/A	4_Strong_Enhancer	2_Weak_Promoter
cg15694117	19	2717422	0.970336	0.734556	-0.235781	1.82701e-59	5.06681e-57	Hypo	island	Exon	DIRAS1	#N/A	#N/A	#N/A	13_Heterochrom/lo	13_Heterochrom/lo
cg25183989	20	58508586	0.476438	0.0974868	-0.378951	1.89006e-59	5.23364e-57	Hypo	island	Promoter	FAM217B	#N/A	#N/A	#N/A	6_Weak_Enhancer	12_Repressed
cg26677194	12	130822605	0.865555	0.276155	-0.5894	1.96141e-59	5.42707e-57	Hypo	island	5' UTR	PIWIL1	#N/A	#N/A	#N/A	13_Heterochrom/lo	13_Heterochrom/lo
cg01124477	2	181738271	0.826613	0.335217	-0.491396	1.97338e-59	5.45598e-57	Hypo	opensea	Intron	UBE2E3	#N/A	#N/A	#N/A	13_Heterochrom/lo	13_Heterochrom/lo
cg18552482	12	122690827	0.712518	0.383921	-0.328597	1.9967e-59	5.51626e-57	Hypo	shore	Intron	B3GNT4	#N/A	#N/A	#N/A	11_Weak_Txn	12_Repressed
cg20758542	22	17565149	0.88934	0.648659	-0.240681	2.00066e-59	5.52296e-57	Hypo	shore	Promoter	IL17RA	#N/A	#N/A	#N/A	6_Weak_Enhancer	3_Poised_Promoter
cg21462934	19	2622858	0.757162	0.326923	-0.430239	2.03708e-59	5.61923e-57	Hypo	island	Intron	GNG7	#N/A	#N/A	#N/A	4_Strong_Enhancer	11_Weak_Txn
cg23690302	4	190276895	0.900689	0.632191	-0.268498	2.05906e-59	5.67451e-57	Hypo	opensea	Distal Intergenic	FRG1	#N/A	#N/A	#N/A	13_Heterochrom/lo	13_Heterochrom/lo
cg02517686	12	132900761	0.907255	0.682046	-0.225209	2.06027e-59	5.67451e-57	Hypo	island	Intron	GALNT9	#N/A	#N/A	#N/A	13_Heterochrom/lo	12_Repressed
cg23906067	6	31939112	0.629485	0.220417	-0.409068	2.17029e-59	5.973e-57	Hypo	shore	Exon	STK19	#N/A	#N/A	#N/A	1_Active_Promoter	6_Weak_Enhancer
cg02289287	17	20989155	0.865882	0.397012	-0.46887	2.18349e-59	6.00474e-57	Hypo	opensea	Intron	DHRS7B	LTR	#N/A	#N/A	13_Heterochrom/lo	13_Heterochrom/lo
cg24476761	19	51051861	0.895467	0.562455	-0.333011	2.18814e-59	6.01296e-57	Hypo	island	Exon	LRRC4B	#N/A	#N/A	#N/A	13_Heterochrom/lo	11_Weak_Txn
cg25753631	6	25732923	0.704426	0.310811	-0.393615	2.48085e-59	6.81215e-57	Hypo	island	Exon	H2AC2P	#N/A	#N/A	#N/A	13_Heterochrom/lo	8_Insulator
cg02778609	16	23568302	0.630906	0.149237	-0.481669	2.53853e-59	6.96524e-57	Hypo	shore	Intron	EARS2	#N/A	#N/A	#N/A	1_Active_Promoter	1_Active_Promoter
cg00667937	2	168572563	0.895224	0.630968	-0.264257	2.70164e-59	7.40714e-57	Hypo	island	Distal Intergenic	B3GALT1	#N/A	#N/A	#N/A	13_Heterochrom/lo	8_Insulator
cg03189821	4	184908351	0.740771	0.320401	-0.42037	2.74822e-59	7.52913e-57	Hypo	opensea	Intron	STOX2	#N/A	#N/A	#N/A	13_Heterochrom/lo	6_Weak_Enhancer
cg04941987	6	32096866	0.946973	0.661655	-0.285318	2.80655e-59	7.67776e-57	Hypo	shore	Promoter	ATF6B	#N/A	#N/A	#N/A	4_Strong_Enhancer	6_Weak_Enhancer
cg02522760	10	103530178	0.936413	0.60036	-0.336053	2.80671e-59	7.67776e-57	Hypo	opensea	Exon	FGF8	#N/A	#N/A	#N/A	13_Heterochrom/lo	7_Weak_Enhancer
cg21231689	21	45845341	0.843617	0.567238	-0.276379	2.84429e-59	7.77465e-57	Hypo	island	Promoter	TRPM2	#N/A	#N/A	#N/A	13_Heterochrom/lo	13_Heterochrom/lo
cg05284631	19	36734986	0.928057	0.637257	-0.2908	2.93661e-59	8.02095e-57	Hypo	shore	Distal Intergenic	ZNF565	#N/A	#N/A	#N/A	13_Heterochrom/lo	8_Insulator
cg04299200	5	534332	0.75789	0.259136	-0.498754	3.05413e-59	8.33563e-57	Hypo	shore	Downstream	MIR4456	#N/A	#N/A	#N/A	12_Repressed	7_Weak_Enhancer
cg05779458	2	82756573	0.969657	0.648129	-0.321528	3.17382e-59	8.65577e-57	Hypo	opensea	Distal Intergenic	DHFRP3	Satellite	#N/A	#N/A	13_Heterochrom/lo	13_Heterochrom/lo
cg11777420	2	120769933	0.832024	0.487843	-0.344181	3.27932e-59	8.93674e-57	Hypo	shore	Promoter	EPB41L5	LINE	#N/A	#N/A	2_Weak_Promoter	6_Weak_Enhancer
cg11806635	1	19181040	0.930858	0.562444	-0.368414	3.28486e-59	8.94508e-57	Hypo	island	Exon	TAS1R2	#N/A	#N/A	#N/A	13_Heterochrom/lo	13_Heterochrom/lo
cg02105042	16	3069456	0.91773	0.654478	-0.263253	3.53321e-59	9.61413e-57	Hypo	shore	Promoter	TNFRSF12A	#N/A	#N/A	#N/A	13_Heterochrom/lo	11_Weak_Txn
cg13702536	12	123215553	0.946588	0.607661	-0.338927	3.54429e-59	9.63702e-57	Hypo	opensea	Promoter	HCAR1	#N/A	#N/A	#N/A	11_Weak_Txn	13_Heterochrom/lo
cg12302761	7	43484525	0.824154	0.608255	-0.215899	3.54884e-59	9.64214e-57	Hypo	island	Exon	LUARIS	#N/A	#N/A	#N/A	13_Heterochrom/lo	11_Weak_Txn
cg24536249	2	91777099	0.730629	0.472871	-0.257758	3.62636e-59	9.84535e-57	Hypo	shore	Distal Intergenic	LSP1P4	Low_complexity	#N/A	#N/A	12_Repressed	3_Poised_Promoter
cg11182018	5	140474062	0.580102	0.122464	-0.457638	3.65507e-59	9.91587e-57	Hypo	shore	Promoter	PCDHB2	#N/A	#N/A	#N/A	13_Heterochrom/lo	2_Weak_Promoter
cg18460422	6	32063553	0.759158	0.37727	-0.381888	3.67514e-59	9.96282e-57	Hypo	island	Exon	TNXB	#N/A	#N/A	#N/A	13_Heterochrom/lo	12_Repressed
cg24286613	13	42030070	0.772395	0.32414	-0.448255	3.84845e-59	1.04248e-56	Hypo	shore	Promoter	RGCC	tRNA	#N/A	#N/A	12_Repressed	12_Repressed
cg26732615	19	19648335	0.670986	0.110474	-0.560512	3.86661e-59	1.04662e-56	Hypo	island	Promoter	CILP2	#N/A	#N/A	#N/A	11_Weak_Txn	6_Weak_Enhancer
cg26535330	19	44953377	0.915887	0.570808	-0.345079	3.93415e-59	1.0641e-56	Hypo	shore	Promoter	ZNF229	#N/A	#N/A	#N/A	13_Heterochrom/lo	11_Weak_Txn
cg04683509	19	45885800	0.861114	0.394395	-0.466719	3.96274e-59	1.07103e-56	Hypo	island	Exon	PPP1R13L	#N/A	#N/A	#N/A	13_Heterochrom/lo	13_Heterochrom/lo
cg07588006	4	175752696	0.928149	0.646475	-0.281673	4.08979e-59	1.10455e-56	Hypo	shelf	Intron	GLRA3	#N/A	#N/A	#N/A	13_Heterochrom/lo	13_Heterochrom/lo
cg23239891	19	8808017	0.976081	0.75132	-0.22476	4.10257e-59	1.10717e-56	Hypo	island	Exon	ACTL9	#N/A	#N/A	#N/A	13_Heterochrom/lo	13_Heterochrom/lo
cg07280807	14	70317239	0.849654	0.417414	-0.43224	4.12615e-59	1.1127e-56	Hypo	island	Distal Intergenic	SMOC1	#N/A	#N/A	#N/A	13_Heterochrom/lo	13_Heterochrom/lo
cg06512316	12	34491142	0.648754	0.192321	-0.456433	4.20189e-59	1.13228e-56	Hypo	island	Distal Intergenic	ALG10	#N/A	#N/A	#N/A	13_Heterochrom/lo	13_Heterochrom/lo
cg04756515	18	72837700	0.843066	0.357164	-0.485902	4.47035e-59	1.20283e-56	Hypo	island	Distal Intergenic	ZADH2	#N/A	#N/A	#N/A	13_Heterochrom/lo	13_Heterochrom/lo
cg00232387	19	2717526	0.845388	0.424178	-0.42121	4.63725e-59	1.24681e-56	Hypo	island	Exon	DIRAS1	#N/A	#N/A	#N/A	13_Heterochrom/lo	13_Heterochrom/lo
cg05800368	9	124658957	0.759717	0.321603	-0.438114	4.78036e-59	1.28308e-56	Hypo	island	Intron	DAB2IP	#N/A	#N/A	#N/A	13_Heterochrom/lo	11_Weak_Txn
cg01647736	12	59924853	0.944217	0.699916	-0.244301	4.7828e-59	1.28308e-56	Hypo	opensea	Distal Intergenic	SLC16A7	Satellite	#N/A	#N/A	13_Heterochrom/lo	13_Heterochrom/lo
cg17470674	5	1702470	0.917826	0.645246	-0.27258	4.8856e-59	1.30969e-56	Hypo	island	Distal Intergenic	MIR4277	#N/A	#N/A	#N/A	13_Heterochrom/lo	7_Weak_Enhancer
cg22606179	17	21825432	0.753851	0.414844	-0.339007	4.9544e-59	1.32714e-56	Hypo	opensea	Promoter	FAM27E5	Satellite	#N/A	#N/A	13_Heterochrom/lo	13_Heterochrom/lo
cg21186576	17	79466077	0.818478	0.391288	-0.42719	5.12582e-59	1.37103e-56	Hypo	island	Distal Intergenic	ACTG1	#N/A	#N/A	#N/A	13_Heterochrom/lo	13_Heterochrom/lo
cg06324957	7	34118611	0.791355	0.382585	-0.40877	5.22715e-59	1.3971e-56	Hypo	island	Exon	BMPER	#N/A	#N/A	#N/A	13_Heterochrom/lo	13_Heterochrom/lo
cg05828191	16	75019382	0.759795	0.424762	-0.335033	5.28748e-59	1.41218e-56	Hypo	shore	Promoter	WDR59	SINE	#N/A	#N/A	6_Weak_Enhancer	6_Weak_Enhancer
cg24874173	1	145385677	0.935485	0.641752	-0.293733	5.31551e-59	1.41862e-56	Hypo	shore	Intron	NBPF10	#N/A	#N/A	#N/A	13_Heterochrom/lo	13_Heterochrom/lo
cg05011836	22	43817258	0.705488	0.240753	-0.464735	5.34749e-59	1.4261e-56	Hypo	island	Intron	MPPED1	#N/A	#N/A	#N/A	13_Heterochrom/lo	13_Heterochrom/lo
cg04117404	5	140819300	0.908066	0.650882	-0.257184	5.42884e-59	1.44673e-56	Hypo	shore	Intron	PCDHGA12	#N/A	#N/A	#N/A	13_Heterochrom/lo	7_Weak_Enhancer
cg27170141	1	10711044	0.90738	0.512747	-0.394632	5.47831e-59	1.45883e-56	Hypo	shelf	Exon	CASZ1	#N/A	#N/A	#N/A	13_Heterochrom/lo	3_Poised_Promoter
cg23997132	10	15038349	0.843326	0.195299	-0.648026	5.48394e-59	1.45926e-56	Hypo	opensea	Intron	DCLRE1C	Satellite	#N/A	#N/A	13_Heterochrom/lo	13_Heterochrom/lo
cg25795258	17	20989320	0.787348	0.407413	-0.379935	5.62631e-59	1.49604e-56	Hypo	opensea	Intron	DHRS7B	LTR	#N/A	#N/A	13_Heterochrom/lo	8_Insulator
cg02050426	18	59221458	0.82504	0.307726	-0.517314	5.69695e-59	1.51371e-56	Hypo	island	Exon	CDH20	#N/A	#N/A	#N/A	13_Heterochrom/lo	13_Heterochrom/lo
cg05712938	5	3187456	0.823856	0.488549	-0.335307	5.77696e-59	1.53384e-56	Hypo	shore	Distal Intergenic	LINC01019	#N/A	#N/A	#N/A	13_Heterochrom/lo	11_Weak_Txn
cg17832858	7	6210667	0.953304	0.711322	-0.241982	5.84882e-59	1.55178e-56	Hypo	island	Intron	CYTH3	#N/A	#N/A	#N/A	11_Weak_Txn	11_Weak_Txn
cg15009232	1	49085506	0.933192	0.696838	-0.236355	5.912e-59	1.56739e-56	Hypo	opensea	Intron	SPATA6	#N/A	#N/A	#N/A	13_Heterochrom/lo	2_Weak_Promoter
cg26180501	7	158363265	0.859013	0.462284	-0.396729	6.31991e-59	1.67431e-56	Hypo	shore	Intron	PTPRN2	#N/A	#N/A	#N/A	13_Heterochrom/lo	3_Poised_Promoter
cg17919502	8	47144363	0.913942	0.659234	-0.254708	6.50525e-59	1.72215e-56	Hypo	opensea	Distal Intergenic	LINC00293	Satellite	#N/A	#N/A	13_Heterochrom/lo	13_Heterochrom/lo
cg14997321	6	134436460	0.674728	0.284366	-0.390362	6.55935e-59	1.7352e-56	Hypo	opensea	Exon	HMGA1P7	#N/A	#N/A	#N/A	13_Heterochrom/lo	13_Heterochrom/lo
cg19743791	19	12863557	0.851089	0.543989	-0.3071	7.19264e-59	1.90134e-56	Hypo	shore	Exon	BEST2	#N/A	#N/A	#N/A	11_Weak_Txn	13_Heterochrom/lo
cg14618762	8	29885056	0.917982	0.660123	-0.257859	7.44045e-59	1.9654e-56	Hypo	island	Distal Intergenic	SARAF	#N/A	#N/A	#N/A	13_Heterochrom/lo	13_Heterochrom/lo
cg03814644	6	166354095	0.784812	0.354224	-0.430588	7.52535e-59	1.98638e-56	Hypo	island	Exon	LINC00602	#N/A	#N/A	#N/A	13_Heterochrom/lo	13_Heterochrom/lo
cg14884932	19	51774451	0.830495	0.436393	-0.394102	7.96893e-59	2.1004e-56	Hypo	island	Distal Intergenic	SIGLECL1	#N/A	#N/A	#N/A	13_Heterochrom/lo	13_Heterochrom/lo
cg20581874	14	21191754	0.502043	0.0986252	-0.403418	8.6898e-59	2.28873e-56	Hypo	island	Distal Intergenic	EDDM3A	#N/A	#N/A	#N/A	12_Repressed	13_Heterochrom/lo
cg06362966	8	49823433	0.919202	0.71699	-0.202212	9.29926e-59	2.44568e-56	Hypo	island	Distal Intergenic	SNAI2	#N/A	#N/A	#N/A	13_Heterochrom/lo	13_Heterochrom/lo
cg12728784	15	100889719	0.743332	0.319406	-0.423926	9.37576e-59	2.46401e-56	Hypo	shore	Exon	SPATA41	#N/A	#N/A	#N/A	13_Heterochrom/lo	3_Poised_Promoter
cg26318513	5	140260925	0.911876	0.516259	-0.395617	9.45709e-59	2.48358e-56	Hypo	shore	Promoter	PCDHA13	#N/A	#N/A	#N/A	13_Heterochrom/lo	7_Weak_Enhancer
cg16681268	7	117067616	0.908797	0.566996	-0.341801	9.60368e-59	2.52024e-56	Hypo	island	Promoter	ASZ1	#N/A	#N/A	#N/A	13_Heterochrom/lo	13_Heterochrom/lo
cg02945266	22	22337468	0.751319	0.330252	-0.421068	9.82339e-59	2.57603e-56	Hypo	shore	Promoter	TOP3B	#N/A	#N/A	#N/A	6_Weak_Enhancer	6_Weak_Enhancer
cg20706776	2	236514119	0.910049	0.677577	-0.232471	9.84802e-59	2.58062e-56	Hypo	opensea	Intron	AGAP1	#N/A	#N/A	#N/A	13_Heterochrom/lo	6_Weak_Enhancer
cg22133161	19	49891603	0.79215	0.259101	-0.533049	1.0625e-58	2.7822e-56	Hypo	island	Intron	CCDC155	#N/A	#N/A	#N/A	13_Heterochrom/lo	13_Heterochrom/lo
cg16196021	4	39366757	0.933204	0.592349	-0.340855	1.09503e-58	2.86531e-56	Hypo	shore	Intron	RFC1	#N/A	#N/A	#N/A	2_Weak_Promoter	6_Weak_Enhancer
cg17108439	20	45167639	0.926099	0.688943	-0.237156	1.10347e-58	2.88531e-56	Hypo	shelf	Downstream	OCSTAMP	LTR	#N/A	#N/A	12_Repressed	13_Heterochrom/lo
cg22660171	8	30770617	0.693249	0.307512	-0.385737	1.12729e-58	2.94545e-56	Hypo	shore	Distal Intergenic	TEX15	#N/A	#N/A	#N/A	12_Repressed	3_Poised_Promoter
cg06506007	13	36699873	0.664146	0.234551	-0.429595	1.22763e-58	3.20532e-56	Hypo	opensea	Intron	DCLK1	#N/A	#N/A	#N/A	13_Heterochrom/lo	13_Heterochrom/lo
cg16190718	6	31939106	0.677496	0.320669	-0.356828	1.26577e-58	3.30012e-56	Hypo	shore	Exon	STK19	#N/A	#N/A	#N/A	1_Active_Promoter	6_Weak_Enhancer
cg06216650	2	558183	0.866743	0.434109	-0.432633	1.28533e-58	3.34869e-56	Hypo	island	Distal Intergenic	TMEM18	#N/A	#N/A	#N/A	13_Heterochrom/lo	13_Heterochrom/lo
cg18359371	19	56005199	0.677836	0.302077	-0.375759	1.28701e-58	3.35067e-56	Hypo	island	Exon	SSC5D	#N/A	#N/A	#N/A	13_Heterochrom/lo	12_Repressed
cg02637469	1	248854887	0.930728	0.653692	-0.277036	1.30914e-58	3.40583e-56	Hypo	shore	Distal Intergenic	OR14I1	#N/A	#N/A	#N/A	13_Heterochrom/lo	13_Heterochrom/lo
cg07027706	2	168572728	0.914862	0.655523	-0.259339	1.34902e-58	3.50453e-56	Hypo	island	Distal Intergenic	B3GALT1	#N/A	#N/A	#N/A	13_Heterochrom/lo	8_Insulator
cg04983276	22	22020076	0.415172	0.171417	-0.243754	1.35681e-58	3.52224e-56	Hypo	shore	Promoter	PPIL2	#N/A	#N/A	#N/A	1_Active_Promoter	2_Weak_Promoter
cg08102414	4	1570791	0.609961	0.190114	-0.419847	1.36958e-58	3.55285e-56	Hypo	island	Distal Intergenic	FAM53A	#N/A	#N/A	#N/A	13_Heterochrom/lo	13_Heterochrom/lo
cg25224760	8	144790772	0.948264	0.648664	-0.299601	1.37688e-58	3.56921e-56	Hypo	island	Promoter	CCDC166	#N/A	#N/A	#N/A	13_Heterochrom/lo	13_Heterochrom/lo
cg17125837	11	358595	0.785564	0.314863	-0.470701	1.39142e-58	3.60431e-56	Hypo	shelf	Distal Intergenic	B4GALNT4	LINE	#N/A	#N/A	11_Weak_Txn	11_Weak_Txn
cg06286796	3	64008041	0.922982	0.716759	-0.206223	1.39969e-58	3.62313e-56	Hypo	shore	Exon	PSMD6	#N/A	#N/A	#N/A	2_Weak_Promoter	2_Weak_Promoter
cg14395744	18	72837693	0.826052	0.354053	-0.471998	1.41397e-58	3.6575e-56	Hypo	island	Distal Intergenic	ZADH2	#N/A	#N/A	#N/A	13_Heterochrom/lo	13_Heterochrom/lo
cg23319305	4	133124741	0.904395	0.691944	-0.212451	1.42294e-58	3.67805e-56	Hypo	opensea	Distal Intergenic	PCDH10	#N/A	#N/A	#N/A	13_Heterochrom/lo	13_Heterochrom/lo
cg17497172	20	30028229	0.879603	0.638763	-0.24084	1.46974e-58	3.79631e-56	Hypo	opensea	Promoter	DEFB123	#N/A	#N/A	#N/A	8_Insulator	13_Heterochrom/lo
cg02631082	19	51192440	0.847811	0.538212	-0.309599	1.5788e-58	4.07509e-56	Hypo	shelf	Intron	SHANK1	#N/A	#N/A	#N/A	13_Heterochrom/lo	12_Repressed
cg08655871	4	79971408	0.924603	0.713328	-0.211275	1.5838e-58	4.08509e-56	Hypo	opensea	Intron	LINC01088	#N/A	#N/A	#N/A	13_Heterochrom/lo	13_Heterochrom/lo
cg10204707	19	53794711	0.968043	0.638822	-0.329221	1.68359e-58	4.33628e-56	Hypo	island	5' UTR	BIRC8	#N/A	#N/A	#N/A	13_Heterochrom/lo	13_Heterochrom/lo
cg23247945	5	140530410	0.545516	0.112493	-0.433023	1.84478e-58	4.74468e-56	Hypo	shore	Exon	PCDHB6	#N/A	#N/A	#N/A	13_Heterochrom/lo	13_Heterochrom/lo
cg20240531	7	57324606	0.962637	0.668247	-0.29439	1.99897e-58	5.13759e-56	Hypo	island	Distal Intergenic	GUSBP10	#N/A	#N/A	#N/A	13_Heterochrom/lo	13_Heterochrom/lo
cg16613240	6	10099623	0.721814	0.158967	-0.562847	2.09729e-58	5.38262e-56	Hypo	opensea	Intron	TFAP2A-AS1	#N/A	#N/A	#N/A	13_Heterochrom/lo	13_Heterochrom/lo
cg03061778	10	10337051	0.919245	0.667433	-0.251812	2.11763e-58	5.43097e-56	Hypo	opensea	Distal Intergenic	SFTA1P	#N/A	#N/A	#N/A	13_Heterochrom/lo	7_Weak_Enhancer
cg27310748	19	3870878	0.53085	0.184782	-0.346068	2.15439e-58	5.52134e-56	Hypo	island	Distal Intergenic	ZFR2	#N/A	#N/A	#N/A	13_Heterochrom/lo	12_Repressed
cg22510814	11	68773285	0.850778	0.516078	-0.3347	2.16356e-58	5.54091e-56	Hypo	island	Exon	MRGPRF	#N/A	#N/A	#N/A	13_Heterochrom/lo	11_Weak_Txn
cg15745284	6	32064923	0.845579	0.460443	-0.385136	2.17681e-58	5.57089e-56	Hypo	island	Exon	TNXB	#N/A	#N/A	#N/A	12_Repressed	8_Insulator
cg06790197	16	73265937	0.973378	0.598287	-0.375091	2.27284e-58	5.81252e-56	Hypo	opensea	Distal Intergenic	HCCAT5	#N/A	#N/A	#N/A	13_Heterochrom/lo	11_Weak_Txn
cg04734587	5	13810143	0.896313	0.565293	-0.33102	2.33585e-58	5.96944e-56	Hypo	island	Intron	DNAH5	#N/A	#N/A	#N/A	13_Heterochrom/lo	13_Heterochrom/lo
cg23327896	11	73669290	0.934095	0.708421	-0.225674	2.35175e-58	6.00583e-56	Hypo	opensea	Intron	DNAJB13	#N/A	#N/A	#N/A	13_Heterochrom/lo	12_Repressed
cg11830061	9	5185415	0.929543	0.582269	-0.347274	2.44957e-58	6.25124e-56	Hypo	island	Exon	INSL6	#N/A	#N/A	#N/A	13_Heterochrom/lo	13_Heterochrom/lo
cg25569480	2	48844892	0.709661	0.238249	-0.471412	2.55501e-58	6.51572e-56	Hypo	island	Promoter	GTF2A1L	#N/A	#N/A	#N/A	13_Heterochrom/lo	13_Heterochrom/lo
cg26305042	22	46327039	0.658765	0.188402	-0.470363	2.66272e-58	6.7856e-56	Hypo	island	Exon	WNT7B	#N/A	#N/A	#N/A	13_Heterochrom/lo	13_Heterochrom/lo
cg14236957	6	29768219	0.856974	0.631523	-0.225451	2.74015e-58	6.97801e-56	Hypo	island	Distal Intergenic	HCG4	#N/A	#N/A	#N/A	13_Heterochrom/lo	13_Heterochrom/lo
cg20421996	4	187499376	0.913816	0.641173	-0.272643	2.74758e-58	6.99199e-56	Hypo	opensea	Distal Intergenic	FAT1	#N/A	#N/A	#N/A	13_Heterochrom/lo	11_Weak_Txn
cg12564012	7	3989045	0.914292	0.647344	-0.266948	2.92598e-58	7.43551e-56	Hypo	opensea	Intron	SDK1	#N/A	#N/A	#N/A	13_Heterochrom/lo	11_Weak_Txn
cg05014721	11	118842387	0.659201	0.155673	-0.503528	3.16887e-58	8.04708e-56	Hypo	island	Promoter	FOXR1	#N/A	#N/A	#N/A	13_Heterochrom/lo	13_Heterochrom/lo
cg14515364	2	636606	0.774319	0.216534	-0.557785	3.20181e-58	8.12502e-56	Hypo	island	Distal Intergenic	TMEM18	#N/A	#N/A	#N/A	13_Heterochrom/lo	12_Repressed
cg07915343	11	18477680	0.810419	0.381081	-0.429338	3.53796e-58	8.96545e-56	Hypo	island	5' UTR	LDHAL6A	#N/A	#N/A	#N/A	13_Heterochrom/lo	13_Heterochrom/lo
cg07974627	19	58171878	0.730607	0.264665	-0.465942	3.69035e-58	9.33853e-56	Hypo	shelf	Distal Intergenic	ZSCAN4	#N/A	#N/A	#N/A	13_Heterochrom/lo	12_Repressed
cg14209618	22	19554409	0.938087	0.7307	-0.207386	3.7203e-58	9.40773e-56	Hypo	island	Promoter	LINC00895	#N/A	#N/A	#N/A	13_Heterochrom/lo	13_Heterochrom/lo
cg13199010	18	29340919	0.880799	0.626362	-0.254438	3.80326e-58	9.61078e-56	Hypo	opensea	Promoter	SLC25A52	#N/A	#N/A	#N/A	13_Heterochrom/lo	13_Heterochrom/lo
cg02538829	17	21226533	0.541047	0.177148	-0.363898	4.1851e-58	1.05683e-55	Hypo	opensea	Distal Intergenic	MAP2K3	#N/A	#N/A	#N/A	3_Poised_Promoter	3_Poised_Promoter
cg00057476	22	29708246	0.841147	0.560373	-0.280775	4.19783e-58	1.0593e-55	Hypo	shore	3' UTR	RASL10A	#N/A	#N/A	#N/A	13_Heterochrom/lo	12_Repressed
cg09697644	16	34375039	0.822159	0.434341	-0.387817	4.3416e-58	1.09482e-55	Hypo	opensea	Distal Intergenic	UBE2MP1	Satellite	#N/A	#N/A	13_Heterochrom/lo	13_Heterochrom/lo
cg25024321	13	101910744	0.768089	0.434883	-0.333206	4.36729e-58	1.10053e-55	Hypo	opensea	Intron	NALCN	#N/A	#N/A	#N/A	8_Insulator	13_Heterochrom/lo
cg25325636	20	57766896	0.763822	0.324856	-0.438967	4.42205e-58	1.11355e-55	Hypo	island	Exon	ZNF831	#N/A	#N/A	#N/A	13_Heterochrom/lo	13_Heterochrom/lo
cg00004963	6	147124996	0.857305	0.55006	-0.307245	4.6683e-58	1.17393e-55	Hypo	opensea	Promoter	KATNBL1P6	#N/A	#N/A	#N/A	13_Heterochrom/lo	13_Heterochrom/lo
cg19413366	8	143781985	0.637794	0.230636	-0.407158	4.71564e-58	1.185e-55	Hypo	island	Exon	LY6K	#N/A	#N/A	#N/A	8_Insulator	8_Insulator
cg27576576	7	156786077	0.688632	0.309495	-0.379136	4.95971e-58	1.24547e-55	Hypo	opensea	Downstream	MNX1	#N/A	#N/A	#N/A	13_Heterochrom/lo	13_Heterochrom/lo
cg22402873	12	34444336	0.899064	0.633583	-0.265481	5.00419e-58	1.25577e-55	Hypo	opensea	Distal Intergenic	ALG10	Satellite	#N/A	#N/A	13_Heterochrom/lo	13_Heterochrom/lo
cg23231268	3	46792462	0.9582	0.589452	-0.368747	5.03088e-58	1.26159e-55	Hypo	island	Intron	PRSS45P	#N/A	#N/A	#N/A	11_Weak_Txn	13_Heterochrom/lo
cg11608646	10	54631333	0.947324	0.713713	-0.233611	5.27685e-58	1.32053e-55	Hypo	island	Distal Intergenic	MBL2	#N/A	#N/A	#N/A	13_Heterochrom/lo	13_Heterochrom/lo
cg09717927	13	112630399	0.833415	0.453706	-0.37971	5.66447e-58	1.41654e-55	Hypo	shore	Distal Intergenic	SOX1	#N/A	#N/A	#N/A	13_Heterochrom/lo,14_Repetitive/CNV	13_Heterochrom/lo
cg00815658	19	519885	0.927855	0.632564	-0.295291	5.82903e-58	1.45568e-55	Hypo	island	Distal Intergenic	CDC34	#N/A	#N/A	#N/A	13_Heterochrom/lo	13_Heterochrom/lo
cg00716277	7	157369376	0.492053	0.0918015	-0.400251	5.83573e-58	1.45635e-55	Hypo	island	Exon	MIR153-2	#N/A	#N/A	#N/A	13_Heterochrom/lo	13_Heterochrom/lo
cg09394681	6	4482990	0.962172	0.748972	-0.2132	5.91528e-58	1.47518e-55	Hypo	opensea	Distal Intergenic	CDYL	#N/A	#N/A	#N/A	13_Heterochrom/lo	11_Weak_Txn
cg11549143	9	133805361	0.799378	0.501167	-0.298211	6.17374e-58	1.53858e-55	Hypo	island	Exon	FIBCD1	#N/A	#N/A	#N/A	11_Weak_Txn	13_Heterochrom/lo
cg02516944	11	132031665	0.940936	0.727764	-0.213171	6.35151e-58	1.58179e-55	Hypo	opensea	Intron	NTM	#N/A	#N/A	#N/A	13_Heterochrom/lo	13_Heterochrom/lo
cg24912456	6	1598854	0.934635	0.676686	-0.25795	6.58734e-58	1.63939e-55	Hypo	shore	Distal Intergenic	FOXC1	#N/A	#N/A	#N/A	13_Heterochrom/lo	11_Weak_Txn
cg01136458	8	4853275	0.538586	0.103407	-0.43518	6.64865e-58	1.65351e-55	Hypo	shore	Promoter	CSMD1	#N/A	#N/A	#N/A	13_Heterochrom/lo	12_Repressed
cg04398416	10	3598486	0.909961	0.441459	-0.468501	6.77184e-58	1.68299e-55	Hypo	island	Intron	KLF6	#N/A	#N/A	#N/A	13_Heterochrom/lo	13_Heterochrom/lo
cg14341968	9	136075868	0.900301	0.568212	-0.332089	6.90473e-58	1.71484e-55	Hypo	shore	Distal Intergenic	OBP2B	LINE	#N/A	#N/A	13_Heterochrom/lo	12_Repressed
cg27462519	16	3242639	0.704545	0.0946793	-0.609866	7.02259e-58	1.7423e-55	Hypo	island	Distal Intergenic	OR1F1	#N/A	#N/A	#N/A	13_Heterochrom/lo	13_Heterochrom/lo
cg03546668	8	55533785	0.92085	0.6445	-0.276349	7.02497e-58	1.7423e-55	Hypo	shore	Exon	RP1	#N/A	#N/A	#N/A	13_Heterochrom/lo	13_Heterochrom/lo
cg25325501	10	43394647	0.93096	0.677542	-0.253418	7.10747e-58	1.76156e-55	Hypo	shore	Distal Intergenic	MIR5100	#N/A	#N/A	#N/A	13_Heterochrom/lo	13_Heterochrom/lo
cg08920810	15	27215457	0.832076	0.428049	-0.404027	7.15784e-58	1.77282e-55	Hypo	shore	Promoter	GABRG3	SINE	#N/A	#N/A	13_Heterochrom/lo	3_Poised_Promoter
cg01572810	7	150901654	0.649536	0.350188	-0.299348	7.18393e-58	1.77807e-55	Hypo	island	Distal Intergenic	ABCF2	#N/A	#N/A	#N/A	13_Heterochrom/lo	13_Heterochrom/lo
cg04187433	2	27037441	0.932776	0.641191	-0.291585	7.69551e-58	1.90208e-55	Hypo	opensea	Distal Intergenic	CENPA	LTR	#N/A	#N/A	11_Weak_Txn	13_Heterochrom/lo
cg10065209	1	1267559	0.961723	0.634124	-0.327599	8.12782e-58	2.00619e-55	Hypo	island	Exon	TAS1R3	#N/A	#N/A	#N/A	13_Heterochrom/lo	11_Weak_Txn
cg17724687	1	7887346	0.862462	0.434409	-0.428053	8.35145e-58	2.05998e-55	Hypo	island	Exon	UTS2	#N/A	#N/A	#N/A	13_Heterochrom/lo	11_Weak_Txn
cg12079603	10	101091481	0.900571	0.670891	-0.22968	8.73908e-58	2.15412e-55	Hypo	shore	Intron	CNNM1	#N/A	#N/A	#N/A	12_Repressed	12_Repressed
cg19370715	1	10710847	0.894021	0.552491	-0.34153	8.75764e-58	2.15723e-55	Hypo	shelf	Intron	CASZ1	#N/A	#N/A	#N/A	13_Heterochrom/lo	3_Poised_Promoter
cg06823108	18	59221320	0.821324	0.487313	-0.334011	8.77079e-58	2.15864e-55	Hypo	shore	Intron	CDH20	#N/A	#N/A	#N/A	13_Heterochrom/lo	13_Heterochrom/lo
cg19461383	15	69325362	0.849847	0.377237	-0.47261	8.77531e-58	2.15864e-55	Hypo	island	Intron	NOX5	#N/A	#N/A	#N/A	13_Heterochrom/lo	13_Heterochrom/lo
cg07915849	16	2391402	0.846358	0.466661	-0.379696	9.03425e-58	2.22082e-55	Hypo	island	Intron	ABCA17P	#N/A	#N/A	#N/A	13_Heterochrom/lo	13_Heterochrom/lo
cg09150559	5	140571517	0.819167	0.271065	-0.548102	9.21777e-58	2.2644e-55	Hypo	shore	Promoter	PCDHB10	#N/A	#N/A	#N/A	13_Heterochrom/lo	13_Heterochrom/lo
cg21163701	8	85165845	0.887853	0.573309	-0.314544	9.54018e-58	2.34041e-55	Hypo	opensea	Intron	RALYL	#N/A	#N/A	#N/A	13_Heterochrom/lo	13_Heterochrom/lo
cg08080145	17	72666670	0.854591	0.549842	-0.304749	9.61443e-58	2.35703e-55	Hypo	shore	Promoter	RAB37	#N/A	#N/A	#N/A	12_Repressed	12_Repressed
cg16143502	6	74104801	0.830301	0.302149	-0.528152	1.02791e-57	2.51518e-55	Hypo	island	Promoter	OOEP	#N/A	#N/A	#N/A	13_Heterochrom/lo	13_Heterochrom/lo
cg09623018	10	25507161	0.710275	0.319918	-0.390357	1.02804e-57	2.51518e-55	Hypo	opensea	Intron	GPR158-AS1	#N/A	#N/A	#N/A	13_Heterochrom/lo	13_Heterochrom/lo
cg11884611	19	12915070	0.902155	0.627085	-0.275069	1.03382e-57	2.52761e-55	Hypo	island	Distal Intergenic	PRDX2	#N/A	#N/A	#N/A	13_Heterochrom/lo	13_Heterochrom/lo
cg26608663	16	4007772	0.878731	0.504857	-0.373874	1.08352e-57	2.64734e-55	Hypo	opensea	Distal Intergenic	CREBBP	#N/A	#N/A	#N/A	13_Heterochrom/lo	7_Weak_Enhancer
cg27438218	10	119314933	0.848388	0.404817	-0.443571	1.1283e-57	2.75488e-55	Hypo	shore	Distal Intergenic	EMX2OS	#N/A	#N/A	#N/A	13_Heterochrom/lo	12_Repressed
cg12172753	19	1228888	0.961266	0.642414	-0.318852	1.24926e-57	3.04609e-55	Hypo	island	Downstream	CBARP	#N/A	#N/A	#N/A	11_Weak_Txn	11_Weak_Txn
cg00551892	19	58123307	0.927202	0.587864	-0.339338	1.28157e-57	3.12277e-55	Hypo	shelf	Intron	ZNF134	LTR	#N/A	#N/A	11_Weak_Txn	11_Weak_Txn
cg04648334	6	27236866	0.703344	0.260106	-0.443238	1.28791e-57	3.13611e-55	Hypo	opensea	Distal Intergenic	PRSS16	#N/A	#N/A	#N/A	12_Repressed	12_Repressed
cg18172051	1	29189940	0.96574	0.760165	-0.205575	1.30175e-57	3.16767e-55	Hypo	island	3' UTR	EPB41	#N/A	#N/A	#N/A	13_Heterochrom/lo	13_Heterochrom/lo
cg06884495	14	104394621	0.780681	0.393168	-0.387513	1.38924e-57	3.3783e-55	Hypo	island	Promoter	TDRD9	#N/A	#N/A	#N/A	13_Heterochrom/lo	13_Heterochrom/lo
cg07920365	2	4428585	0.89099	0.616052	-0.274938	1.40568e-57	3.41597e-55	Hypo	opensea	Distal Intergenic	LINC01249	#N/A	#N/A	#N/A	13_Heterochrom/lo	5_Strong_Enhancer
cg13277493	2	124783698	0.729956	0.357249	-0.372707	1.4615e-57	3.54924e-55	Hypo	shore	Intron	CNTNAP5	#N/A	#N/A	#N/A	13_Heterochrom/lo	3_Poised_Promoter
cg07484849	19	12886986	0.907506	0.601983	-0.305523	1.46828e-57	3.5633e-55	Hypo	shore	Promoter	HOOK2	SINE	#N/A	#N/A	6_Weak_Enhancer	11_Weak_Txn
cg01403058	10	103530053	0.859708	0.56228	-0.297428	1.48583e-57	3.60348e-55	Hypo	opensea	3' UTR	FGF8	#N/A	#N/A	#N/A	13_Heterochrom/lo	7_Weak_Enhancer
cg01656588	5	3187100	0.910058	0.597514	-0.312544	1.59452e-57	3.86448e-55	Hypo	shore	Distal Intergenic	LINC01019	#N/A	#N/A	#N/A	13_Heterochrom/lo	7_Weak_Enhancer
cg21368352	6	424126	0.958285	0.699889	-0.258396	1.61688e-57	3.91604e-55	Hypo	island	Distal Intergenic	IRF4	#N/A	#N/A	#N/A	11_Weak_Txn	13_Heterochrom/lo
cg14106680	19	50733985	0.854261	0.333515	-0.520746	1.64779e-57	3.98824e-55	Hypo	island	Intron	MYH14	#N/A	#N/A	#N/A	13_Heterochrom/lo	8_Insulator
cg12553554	11	124740545	0.886279	0.590238	-0.296041	1.65354e-57	3.99948e-55	Hypo	shore	Exon	ROBO3	#N/A	#N/A	#N/A	12_Repressed	12_Repressed
cg04519403	5	79298951	0.923186	0.712374	-0.210811	1.7715e-57	4.28191e-55	Hypo	opensea	Distal Intergenic	MTX3	#N/A	#N/A	#N/A	13_Heterochrom/lo	6_Weak_Enhancer
cg24140132	14	106672092	0.923913	0.594964	-0.328949	1.88588e-57	4.55385e-55	Hypo	shore	Intron	LINC00226	LTR	#N/A	#N/A	13_Heterochrom/lo	13_Heterochrom/lo
cg12354321	11	76093056	0.836521	0.504199	-0.332323	1.88652e-57	4.55385e-55	Hypo	shore	Promoter	THAP12	#N/A	#N/A	#N/A	2_Weak_Promoter	2_Weak_Promoter
cg05192831	16	29913007	0.657942	0.257833	-0.400109	1.92247e-57	4.63754e-55	Hypo	island	Exon	ASPHD1	#N/A	#N/A	#N/A	11_Weak_Txn	2_Weak_Promoter
cg25017952	10	131845016	0.86137	0.548882	-0.312488	1.93019e-57	4.65305e-55	Hypo	shore	Distal Intergenic	CTAGE7P	#N/A	#N/A	#N/A	13_Heterochrom/lo	13_Heterochrom/lo
cg21245306	9	94168100	0.918399	0.706767	-0.211632	2.05566e-57	4.94891e-55	Hypo	opensea	Distal Intergenic	NFIL3	#N/A	#N/A	#N/A	13_Heterochrom/lo	11_Weak_Txn
cg04125341	3	139656251	0.782581	0.347474	-0.435107	2.11762e-57	5.09469e-55	Hypo	shore	Intron	CLSTN2	#N/A	#N/A	#N/A	12_Repressed	12_Repressed
cg00590260	10	530805	0.671986	0.130102	-0.541884	2.19664e-57	5.28127e-55	Hypo	island	Exon	DIP2C	#N/A	#N/A	#N/A	2_Weak_Promoter	6_Weak_Enhancer
cg07775813	15	69223368	0.922306	0.575682	-0.346624	2.41374e-57	5.79939e-55	Hypo	island	Intron	NOX5	#N/A	#N/A	#N/A	13_Heterochrom/lo	13_Heterochrom/lo
cg03935736	6	94775659	0.752427	0.339791	-0.412636	2.42851e-57	5.83099e-55	Hypo	opensea	Distal Intergenic	TSG1	#N/A	#N/A	#N/A	13_Heterochrom/lo	7_Weak_Enhancer
cg06937207	17	35060112	0.74203	0.295128	-0.446902	2.47862e-57	5.94734e-55	Hypo	shore	Distal Intergenic	MRM1	#N/A	#N/A	#N/A	13_Heterochrom/lo	3_Poised_Promoter
cg16587066	2	48845068	0.902866	0.687729	-0.215137	2.56467e-57	6.14975e-55	Hypo	shore	Intron	GTF2A1L	#N/A	#N/A	#N/A	13_Heterochrom/lo	13_Heterochrom/lo
cg26233253	22	31032613	0.894735	0.61643	-0.278305	2.57488e-57	6.17013e-55	Hypo	shore	Exon	SLC35E4	#N/A	#N/A	#N/A	1_Active_Promoter	6_Weak_Enhancer
cg27113326	7	157454068	0.874407	0.460091	-0.414316	2.58521e-57	6.19078e-55	Hypo	island	Intron	MIR153-2	#N/A	#N/A	#N/A	13_Heterochrom/lo	11_Weak_Txn
cg26698749	7	98335450	0.887217	0.635613	-0.251605	2.65879e-57	6.35855e-55	Hypo	opensea	Distal Intergenic	NPTX2	#N/A	#N/A	#N/A	13_Heterochrom/lo	13_Heterochrom/lo
cg22218447	17	21221791	0.885054	0.655732	-0.229321	2.68854e-57	6.42546e-55	Hypo	shore	Distal Intergenic	MAP2K3	#N/A	#N/A	#N/A	13_Heterochrom/lo	3_Poised_Promoter
cg21266975	18	2846181	0.582899	0.198466	-0.384433	2.71947e-57	6.49197e-55	Hypo	shore	Promoter	EMILIN2	#N/A	#N/A	#N/A	3_Poised_Promoter	3_Poised_Promoter
cg16594007	19	57641963	0.899234	0.50478	-0.394454	2.71997e-57	6.49197e-55	Hypo	opensea	Exon	USP29	#N/A	#N/A	#N/A	13_Heterochrom/lo	13_Heterochrom/lo
cg14511168	13	112200764	0.974333	0.743033	-0.2313	2.86007e-57	6.82186e-55	Hypo	island	Distal Intergenic	TEX29	#N/A	#N/A	#N/A	13_Heterochrom/lo	13_Heterochrom/lo
cg13657776	19	57630034	0.811485	0.501617	-0.309868	2.86453e-57	6.828e-55	Hypo	shore	Promoter	USP29	LTR	#N/A	#N/A	13_Heterochrom/lo	13_Heterochrom/lo
cg00081729	1	240656737	0.765865	0.264647	-0.501219	2.9279e-57	6.97444e-55	Hypo	shore	Exon	FMN2	#N/A	MIR1273E	#N/A	13_Heterochrom/lo	6_Weak_Enhancer
cg14202338	19	3586844	0.965818	0.755685	-0.210134	2.95836e-57	7.04236e-55	Hypo	island	Exon	GIPC3	#N/A	#N/A	#N/A	13_Heterochrom/lo	12_Repressed
cg11301254	5	40756440	0.566362	0.215874	-0.350488	2.99837e-57	7.13289e-55	Hypo	shore	Promoter	TTC33	#N/A	#N/A	#N/A	1_Active_Promoter	6_Weak_Enhancer
cg01306688	12	123215301	0.923465	0.641994	-0.281471	3.02281e-57	7.18631e-55	Hypo	opensea	Promoter	HCAR1	#N/A	#N/A	#N/A	7_Weak_Enhancer	13_Heterochrom/lo
cg19445188	5	140540201	0.85268	0.392847	-0.459834	3.05763e-57	7.26432e-55	Hypo	shelf	Distal Intergenic	PCDHB17P	LINE	#N/A	#N/A	13_Heterochrom/lo	13_Heterochrom/lo
cg10053339	10	131844047	0.870705	0.562266	-0.308439	3.10833e-57	7.3799e-55	Hypo	island	Distal Intergenic	CTAGE7P	#N/A	#N/A	#N/A	13_Heterochrom/lo	13_Heterochrom/lo
cg19796640	17	72848197	0.618252	0.249363	-0.368888	3.12444e-57	7.4133e-55	Hypo	island	3' UTR	GRIN2C	#N/A	#N/A	#N/A	13_Heterochrom/lo	12_Repressed
cg17436370	11	120008607	0.836799	0.460383	-0.376417	3.21843e-57	7.63128e-55	Hypo	island	Exon	TRIM29	#N/A	#N/A	#N/A	13_Heterochrom/lo	6_Weak_Enhancer
cg04178634	19	2525231	0.906949	0.69551	-0.211439	3.35602e-57	7.95231e-55	Hypo	island	Intron	GADD45B	#N/A	#N/A	#N/A	11_Weak_Txn	11_Weak_Txn
cg12776033	6	31939059	0.789801	0.507145	-0.282656	3.40574e-57	8.06484e-55	Hypo	shore	3' UTR	STK19	#N/A	#N/A	#N/A	1_Active_Promoter	6_Weak_Enhancer
cg10413352	7	31375320	0.828419	0.500563	-0.327856	3.47081e-57	8.21353e-55	Hypo	shore	Downstream	NEUROD6	#N/A	#N/A	#N/A	12_Repressed	3_Poised_Promoter
cg03005132	6	48669539	0.944143	0.617308	-0.326835	3.50869e-57	8.29233e-55	Hypo	opensea	Distal Intergenic	PTCHD4	#N/A	#N/A	#N/A	13_Heterochrom/lo	13_Heterochrom/lo
cg25564433	5	140754451	0.740229	0.235877	-0.504352	3.60705e-57	8.51366e-55	Hypo	shore	Exon	PCDHGA6	#N/A	#N/A	#N/A	13_Heterochrom/lo	13_Heterochrom/lo
cg11246233	5	61028854	0.910233	0.617639	-0.292594	3.7297e-57	8.7974e-55	Hypo	opensea	Exon	C5orf64	#N/A	#N/A	#N/A	13_Heterochrom/lo	7_Weak_Enhancer
cg17478893	8	1431021	0.814952	0.473703	-0.341249	3.77175e-57	8.89076e-55	Hypo	island	Distal Intergenic	DLGAP2	#N/A	#N/A	#N/A	6_Weak_Enhancer	11_Weak_Txn
cg13651633	9	138496226	0.572426	0.287584	-0.284842	3.87659e-57	9.13196e-55	Hypo	opensea	Distal Intergenic	LINC01502	#N/A	#N/A	#N/A	8_Insulator	6_Weak_Enhancer
cg21337909	6	32063459	0.83353	0.502965	-0.330564	3.96281e-57	9.32896e-55	Hypo	shore	Exon	TNXB	#N/A	#N/A	#N/A	13_Heterochrom/lo	12_Repressed
cg01357713	2	219696528	0.856187	0.622873	-0.233313	4.17581e-57	9.8176e-55	Hypo	opensea	Promoter	PRKAG3	#N/A	#N/A	#N/A	13_Heterochrom/lo	13_Heterochrom/lo
cg12953420	14	22314416	0.905295	0.646275	-0.259021	4.30723e-57	1.01134e-54	Hypo	opensea	Intron	OR4E2	#N/A	#N/A	#N/A	8_Insulator	8_Insulator
cg04726535	12	133169156	0.861577	0.533019	-0.328558	4.51766e-57	1.06006e-54	Hypo	island	Distal Intergenic	LRCOL1	#N/A	#N/A	#N/A	13_Heterochrom/lo	12_Repressed
cg15050310	11	86617582	0.931453	0.716616	-0.214837	4.57866e-57	1.07368e-54	Hypo	island	Intron	OR7E2P	#N/A	#N/A	#N/A	13_Heterochrom/lo	13_Heterochrom/lo
cg17212685	7	55412004	0.967696	0.722452	-0.245245	4.58452e-57	1.07436e-54	Hypo	island	Distal Intergenic	LANCL2	#N/A	#N/A	#N/A	13_Heterochrom/lo	13_Heterochrom/lo
cg23131777	1	120438925	0.839292	0.569957	-0.269335	4.67999e-57	1.09602e-54	Hypo	shore	Exon	ADAM30	#N/A	#N/A	#N/A	13_Heterochrom/lo	8_Insulator
cg05586662	8	100024465	0.932666	0.669195	-0.26347	4.68337e-57	1.0961e-54	Hypo	shore	Promoter	VPS13B	#N/A	#N/A	#N/A	2_Weak_Promoter	2_Weak_Promoter
cg17223170	5	50468642	0.769347	0.436366	-0.332981	4.86448e-57	1.13775e-54	Hypo	opensea	Distal Intergenic	ISL1	#N/A	#N/A	#N/A	13_Heterochrom/lo	6_Weak_Enhancer
cg24530147	3	138763894	0.750567	0.15143	-0.599137	4.89747e-57	1.14454e-54	Hypo	island	Promoter	PRR23C	#N/A	#N/A	#N/A	8_Insulator	8_Insulator
cg06938878	11	15094364	0.844536	0.342288	-0.502248	4.89987e-57	1.14454e-54	Hypo	shore	Promoter	CALCB	#N/A	#N/A	#N/A	13_Heterochrom/lo	12_Repressed
cg06901094	1	34090711	0.747788	0.384758	-0.36303	4.95656e-57	1.15704e-54	Hypo	island	Exon	CSMD2	#N/A	#N/A	#N/A	8_Insulator	8_Insulator
cg14751087	12	34753970	0.814103	0.483831	-0.330272	5.00438e-57	1.16745e-54	Hypo	opensea	Distal Intergenic	ALG10	Satellite	#N/A	#N/A	13_Heterochrom/lo	13_Heterochrom/lo
cg16397032	12	114204091	0.935745	0.590543	-0.345202	5.1289e-57	1.19572e-54	Hypo	opensea	Intron	RBM19	#N/A	#N/A	#N/A	13_Heterochrom/lo	11_Weak_Txn
cg15865243	12	34496342	0.773641	0.264295	-0.509345	5.43472e-57	1.26621e-54	Hypo	island	Distal Intergenic	ALG10	#N/A	#N/A	#N/A	13_Heterochrom/lo	13_Heterochrom/lo
cg01030481	15	40423556	0.864411	0.517893	-0.346517	5.49751e-57	1.28001e-54	Hypo	opensea	Distal Intergenic	BMF	Satellite	#N/A	#N/A	13_Heterochrom/lo	13_Heterochrom/lo
cg02760164	15	42371967	0.691881	0.308385	-0.383497	5.70221e-57	1.32596e-54	Hypo	shore	Intron	PLA2G4D	#N/A	#N/A	#N/A	13_Heterochrom/lo	6_Weak_Enhancer
cg09019546	4	185936575	0.750674	0.384884	-0.36579	5.88374e-57	1.36641e-54	Hypo	shore	Distal Intergenic	HELT	#N/A	#N/A	#N/A	12_Repressed	12_Repressed
cg27577720	12	128245658	0.941482	0.621777	-0.319705	5.95747e-57	1.38176e-54	Hypo	island	Distal Intergenic	LINC02393	#N/A	#N/A	#N/A	13_Heterochrom/lo	13_Heterochrom/lo
cg27574287	10	42641430	0.843372	0.477792	-0.365579	6.38641e-57	1.4803e-54	Hypo	shelf	Distal Intergenic	LOC441666	LINE	#N/A	#N/A	11_Weak_Txn	12_Repressed
cg01841312	10	38069945	0.845724	0.527856	-0.317868	6.88007e-57	1.59166e-54	Hypo	island	Intron	ZNF33BP1	#N/A	#N/A	#N/A	13_Heterochrom/lo	13_Heterochrom/lo
cg02735486	4	113970935	0.715263	0.334977	-0.380286	7.21242e-57	1.66642e-54	Hypo	opensea	Exon	ANK2	#N/A	#N/A	#N/A	11_Weak_Txn	2_Weak_Promoter
cg24010531	19	28400281	0.796449	0.379517	-0.416932	7.48934e-57	1.72929e-54	Hypo	island	Distal Intergenic	LINC00662	#N/A	#N/A	#N/A	13_Heterochrom/lo	13_Heterochrom/lo
cg20900869	14	106937869	0.946709	0.622916	-0.323793	7.72746e-57	1.782e-54	Hypo	shore	Promoter	LINC00221	#N/A	#N/A	#N/A	13_Heterochrom/lo	13_Heterochrom/lo
cg15706424	2	469781	0.936601	0.717379	-0.219222	7.7882e-57	1.79486e-54	Hypo	shore	Distal Intergenic	ALKAL2	#N/A	#N/A	#N/A	13_Heterochrom/lo	12_Repressed
cg19160130	11	82681574	0.892341	0.582177	-0.310164	7.99479e-57	1.84129e-54	Hypo	opensea	Distal Intergenic	RAB30	LTR	#N/A	#N/A	4_Strong_Enhancer	13_Heterochrom/lo
cg01447536	16	34264585	0.693608	0.354673	-0.338934	8.2156e-57	1.89094e-54	Hypo	opensea	Distal Intergenic	UBE2MP1	#N/A	#N/A	#N/A	13_Heterochrom/lo	13_Heterochrom/lo
cg04595200	12	34486507	0.782034	0.448029	-0.334005	8.27241e-57	1.90281e-54	Hypo	shelf	Distal Intergenic	ALG10	Satellite	#N/A	#N/A	13_Heterochrom/lo	13_Heterochrom/lo
cg18468019	17	1040748	0.950246	0.74929	-0.200955	8.73625e-57	2.00822e-54	Hypo	opensea	Intron	ABR	DNA	#N/A	#N/A	2_Weak_Promoter	11_Weak_Txn
cg14204430	4	116035217	0.903861	0.702078	-0.201783	9.23155e-57	2.11938e-54	Hypo	opensea	Promoter	NDST4	#N/A	#N/A	#N/A	13_Heterochrom/lo	13_Heterochrom/lo
cg15255946	6	32729563	0.711748	0.113974	-0.597774	9.28029e-57	2.12922e-54	Hypo	island	Exon	HLA-DQB2	#N/A	#N/A	#N/A	12_Repressed	13_Heterochrom/lo
cg18171855	10	2543474	0.818277	0.254784	-0.563493	9.33596e-57	2.14063e-54	Hypo	island	Distal Intergenic	LINC00701	#N/A	#N/A	#N/A	13_Heterochrom/lo	13_Heterochrom/lo
cg10536151	11	17758285	0.659073	0.310398	-0.348674	9.48913e-57	2.17437e-54	Hypo	island	Intron	KCNC1	#N/A	#N/A	#N/A	12_Repressed	12_Repressed
cg05927579	20	43378669	0.811778	0.3232	-0.488578	1.01539e-56	2.32522e-54	Hypo	island	Intron	KCNK15	#N/A	#N/A	#N/A	12_Repressed	8_Insulator
cg01361068	15	100889683	0.798395	0.396397	-0.401998	1.02121e-56	2.33706e-54	Hypo	shore	Exon	SPATA41	#N/A	#N/A	#N/A	13_Heterochrom/lo	3_Poised_Promoter
cg08846011	1	117318133	0.853012	0.499729	-0.353283	1.08254e-56	2.47429e-54	Hypo	opensea	Distal Intergenic	CD2	#N/A	#N/A	#N/A	11_Weak_Txn	13_Heterochrom/lo
cg21451653	12	34551994	0.825108	0.437373	-0.387735	1.13562e-56	2.59398e-54	Hypo	opensea	Distal Intergenic	ALG10	#N/A	#N/A	#N/A	13_Heterochrom/lo	13_Heterochrom/lo
cg19711782	3	50395925	0.837883	0.550342	-0.287541	1.15603e-56	2.63893e-54	Hypo	shore	Exon	TMEM115	#N/A	#N/A	#N/A	2_Weak_Promoter	2_Weak_Promoter
cg06580419	2	215276156	0.800348	0.361195	-0.439152	1.16647e-56	2.66108e-54	Hypo	opensea	Promoter	VWC2L	#N/A	#N/A	#N/A	13_Heterochrom/lo	13_Heterochrom/lo
cg02165801	1	228744111	0.690598	0.219779	-0.470819	1.19556e-56	2.72572e-54	Hypo	island	Distal Intergenic	DUSP5P1	#N/A	#N/A	#N/A	12_Repressed	3_Poised_Promoter
cg19569526	5	155754265	0.833451	0.467281	-0.36617	1.20889e-56	2.75438e-54	Hypo	opensea	Intron	SGCD	#N/A	#N/A	#N/A	13_Heterochrom/lo	13_Heterochrom/lo
cg23074703	19	50392917	0.920542	0.632424	-0.288118	1.21139e-56	2.75833e-54	Hypo	shore	3' UTR	MIR4750	#N/A	#N/A	#N/A	9_Txn_Transition	12_Repressed
cg03371609	8	52322171	0.84475	0.423543	-0.421206	1.32075e-56	3.00544e-54	Hypo	island	Promoter	PXDNL	#N/A	#N/A	#N/A	13_Heterochrom/lo	13_Heterochrom/lo
cg06655291	10	30980898	0.94462	0.605094	-0.339526	1.3511e-56	3.07257e-54	Hypo	opensea	Distal Intergenic	LYZL2	#N/A	#N/A	#N/A	13_Heterochrom/lo	13_Heterochrom/lo
cg12226717	11	94135006	0.479706	0.116956	-0.36275	1.40323e-56	3.18912e-54	Hypo	shore	Promoter	GPR83	#N/A	#N/A	#N/A	12_Repressed	3_Poised_Promoter
cg10315903	1	11323253	0.675083	0.226711	-0.448372	1.40905e-56	3.20034e-54	Hypo	shore	Promoter	MTOR	SINE	#N/A	#N/A	2_Weak_Promoter	2_Weak_Promoter
cg20985560	4	1409174	0.80087	0.447465	-0.353405	1.4455e-56	3.28106e-54	Hypo	island	Distal Intergenic	NA	#N/A	#N/A	#N/A	13_Heterochrom/lo	7_Weak_Enhancer
cg25122699	5	173314531	0.874784	0.625412	-0.249372	1.47504e-56	3.344e-54	Hypo	shore	Promoter	CPEB4	#N/A	#N/A	#N/A	2_Weak_Promoter	6_Weak_Enhancer
cg18852633	14	64727509	0.937555	0.716685	-0.22087	1.50106e-56	3.39863e-54	Hypo	opensea	Promoter	ESR2	#N/A	#N/A	#N/A	13_Heterochrom/lo	13_Heterochrom/lo
cg19754283	5	140804945	0.722393	0.29074	-0.431653	1.52868e-56	3.459e-54	Hypo	shelf	Promoter	PCDHGB8P	#N/A	#N/A	#N/A	13_Heterochrom/lo	11_Weak_Txn
cg03723307	15	81706448	0.9658	0.758633	-0.207167	1.56238e-56	3.53305e-54	Hypo	opensea	Distal Intergenic	TMC3	LTR	#N/A	#N/A	13_Heterochrom/lo	8_Insulator
cg20099806	17	61849988	0.559281	0.175821	-0.383459	1.62885e-56	3.68105e-54	Hypo	shore	Intron	CCDC47	#N/A	#N/A	#N/A	1_Active_Promoter	2_Weak_Promoter
cg24921961	5	140781193	0.732113	0.325918	-0.406195	1.65275e-56	3.73272e-54	Hypo	shore	Promoter	PCDHGA9	#N/A	#N/A	#N/A	13_Heterochrom/lo	13_Heterochrom/lo
cg19495714	14	105218551	0.609416	0.0577637	-0.551653	1.78321e-56	4.02484e-54	Hypo	island	Promoter	SIVA1	#N/A	#N/A	#N/A	2_Weak_Promoter	11_Weak_Txn
cg12904904	5	155754151	0.754867	0.277505	-0.477362	1.83166e-56	4.13163e-54	Hypo	opensea	5' UTR	SGCD	#N/A	#N/A	#N/A	13_Heterochrom/lo	13_Heterochrom/lo
cg04984039	7	54901239	0.888475	0.63481	-0.253665	1.83879e-56	4.14511e-54	Hypo	island	Distal Intergenic	SEC61G	#N/A	#N/A	#N/A	13_Heterochrom/lo	13_Heterochrom/lo
cg08288433	17	20799511	0.795485	0.252174	-0.543311	1.89613e-56	4.27172e-54	Hypo	island	Promoter	CCDC144NL	#N/A	#N/A	#N/A	8_Insulator	9_Txn_Transition
cg00380835	19	51165752	0.729216	0.302161	-0.427055	2.00201e-56	4.50744e-54	Hypo	island	Exon	C19orf81	#N/A	#N/A	#N/A	13_Heterochrom/lo	13_Heterochrom/lo
cg00120932	6	30079436	0.757995	0.380516	-0.377478	2.01429e-56	4.53226e-54	Hypo	opensea	Exon	TRIM31	#N/A	#N/A	#N/A	6_Weak_Enhancer	12_Repressed
cg17128312	19	12806824	0.75018	0.3543	-0.39588	2.03392e-56	4.57305e-54	Hypo	shore	Intron	FBXW9	#N/A	#N/A	#N/A	2_Weak_Promoter	2_Weak_Promoter
cg07605834	16	71475926	0.877064	0.630609	-0.246455	2.03495e-56	4.57305e-54	Hypo	island	Distal Intergenic	ZNF23	#N/A	#N/A	#N/A	11_Weak_Txn	11_Weak_Txn
cg00718684	6	31692026	0.911096	0.708095	-0.203001	2.03827e-56	4.57767e-54	Hypo	shore	Intron	MPIG6B	#N/A	#N/A	#N/A	13_Heterochrom/lo	11_Weak_Txn
cg00180470	16	11343465	0.967512	0.730579	-0.236933	2.07728e-56	4.66239e-54	Hypo	island	Promoter	RMI2	#N/A	#N/A	#N/A	11_Weak_Txn	11_Weak_Txn
cg26627665	18	73159	0.588992	0.303461	-0.285531	2.09273e-56	4.69415e-54	Hypo	island	Distal Intergenic	ROCK1P1	#N/A	#N/A	#N/A	11_Weak_Txn	6_Weak_Enhancer
cg01089331	4	18024929	0.891281	0.535033	-0.356247	2.13938e-56	4.79582e-54	Hypo	shore	Promoter	LCORL	#N/A	#N/A	#N/A	11_Weak_Txn	12_Repressed
cg03296200	2	629022	0.486494	0.0689417	-0.417552	2.17294e-56	4.86801e-54	Hypo	island	Distal Intergenic	TMEM18	#N/A	#N/A	#N/A	13_Heterochrom/lo	13_Heterochrom/lo
cg14535116	9	5343337	0.916619	0.706247	-0.210372	2.20498e-56	4.92758e-54	Hypo	shelf	Distal Intergenic	RLN1	LINE	#N/A	#N/A	13_Heterochrom/lo	13_Heterochrom/lo
cg17188574	3	10805960	0.852353	0.587775	-0.264578	2.20975e-56	4.93518e-54	Hypo	opensea	Promoter	LINC00606	#N/A	#N/A	#N/A	13_Heterochrom/lo	7_Weak_Enhancer
cg17475271	6	32729741	0.704422	0.217264	-0.487158	2.29875e-56	5.13078e-54	Hypo	island	Intron	HLA-DQB2	#N/A	#N/A	#N/A	12_Repressed	13_Heterochrom/lo
cg11796258	1	175355362	0.896827	0.651515	-0.245312	2.45689e-56	5.4736e-54	Hypo	opensea	Exon	TNR	#N/A	#N/A	#N/A	13_Heterochrom/lo	13_Heterochrom/lo
cg00485748	20	44662007	0.909863	0.64993	-0.259934	2.48473e-56	5.53222e-54	Hypo	shore	Intron	SLC12A5	#N/A	#N/A	#N/A	12_Repressed	12_Repressed
cg01651378	13	50421918	0.833064	0.562867	-0.270197	2.51682e-56	5.60022e-54	Hypo	shore	Distal Intergenic	CTAGE10P	#N/A	#N/A	#N/A	2_Weak_Promoter	2_Weak_Promoter
cg21450215	4	147577630	0.87081	0.588788	-0.282022	2.55435e-56	5.67673e-54	Hypo	shore	Distal Intergenic	POU4F2	#N/A	#N/A	#N/A	13_Heterochrom/lo	12_Repressed
cg20747630	15	23892574	0.630284	0.361574	-0.26871	2.63137e-56	5.84431e-54	Hypo	opensea	Exon	MAGEL2	#N/A	MAGEL2	mat	13_Heterochrom/lo	3_Poised_Promoter
cg27403609	2	11101403	0.881739	0.512331	-0.369408	2.67262e-56	5.93228e-54	Hypo	island	Distal Intergenic	KCNF1	#N/A	#N/A	#N/A	13_Heterochrom/lo	13_Heterochrom/lo
cg02605996	3	148664754	0.704004	0.310399	-0.393605	2.98386e-56	6.61906e-54	Hypo	opensea	Distal Intergenic	GYG1	#N/A	#N/A	#N/A	13_Heterochrom/lo	13_Heterochrom/lo
cg26301689	3	142681704	0.979744	0.709764	-0.269981	3.06253e-56	6.7894e-54	Hypo	island	Exon	PAQR9	#N/A	#N/A	#N/A	12_Repressed	3_Poised_Promoter
cg05820861	13	24882296	0.816178	0.142	-0.674177	3.12426e-56	6.92201e-54	Hypo	island	Promoter	C1QTNF9	#N/A	#N/A	#N/A	11_Weak_Txn	11_Weak_Txn
cg01297383	20	40627194	0.945008	0.700515	-0.244493	3.2008e-56	7.08723e-54	Hypo	shore	Distal Intergenic	PTPRT	#N/A	#N/A	#N/A	13_Heterochrom/lo	13_Heterochrom/lo
cg20733761	21	47295215	0.83169	0.444138	-0.387552	3.21559e-56	7.11564e-54	Hypo	island	Intron	PCBP3	#N/A	#N/A	#N/A	13_Heterochrom/lo	11_Weak_Txn
cg01707795	14	69341738	0.903634	0.478307	-0.425326	3.5607e-56	7.86858e-54	Hypo	island	Intron	ACTN1	#N/A	#N/A	#N/A	13_Heterochrom/lo	10_Txn_Elongation
cg22579691	19	36049734	0.728024	0.368573	-0.359451	3.58646e-56	7.91692e-54	Hypo	shore	Promoter	ATP4A	#N/A	#N/A	#N/A	6_Weak_Enhancer	3_Poised_Promoter
cg15827318	5	140252671	0.811308	0.397548	-0.41376	3.65028e-56	8.05287e-54	Hypo	shore	Intron	PCDHA12	DNA	#N/A	#N/A	13_Heterochrom/lo	13_Heterochrom/lo
cg21486646	12	129417379	0.903938	0.601119	-0.30282	3.87018e-56	8.5328e-54	Hypo	opensea	Intron	GLT1D1	#N/A	#N/A	#N/A	13_Heterochrom/lo	13_Heterochrom/lo
cg15389068	5	140475049	0.739429	0.255448	-0.483981	3.88425e-56	8.55859e-54	Hypo	shore	5' UTR	PCDHB2	#N/A	#N/A	#N/A	13_Heterochrom/lo	2_Weak_Promoter
cg19103770	7	93520566	0.827872	0.539694	-0.288179	3.9053e-56	8.59974e-54	Hypo	shore	Promoter	TFPI2	LINE	#N/A	#N/A	12_Repressed	3_Poised_Promoter
cg15123104	2	131089926	0.808993	0.422663	-0.38633	4.11068e-56	9.04648e-54	Hypo	opensea	Distal Intergenic	CCDC115	#N/A	#N/A	#N/A	3_Poised_Promoter	2_Weak_Promoter
cg20544605	4	186877497	0.910269	0.664852	-0.245417	4.26922e-56	9.38965e-54	Hypo	opensea	5' UTR	SORBS2	#N/A	#N/A	#N/A	13_Heterochrom/lo	7_Weak_Enhancer
cg00978427	5	140736762	0.643607	0.215917	-0.427689	4.34747e-56	9.55595e-54	Hypo	shore	Exon	PCDHGA4	#N/A	#N/A	#N/A	13_Heterochrom/lo	13_Heterochrom/lo
cg27629454	1	228742687	0.817178	0.358469	-0.458709	4.37364e-56	9.60762e-54	Hypo	shore	Distal Intergenic	DUSP5P1	Simple_repeat	#N/A	#N/A	13_Heterochrom/lo	12_Repressed
cg14716095	13	20968690	0.611093	0.216238	-0.394855	4.39416e-56	9.64685e-54	Hypo	shore	Distal Intergenic	MIR4499	LTR	#N/A	#N/A	13_Heterochrom/lo	11_Weak_Txn
cg02170386	14	70316972	0.737819	0.313741	-0.424078	4.51587e-56	9.90801e-54	Hypo	island	Distal Intergenic	SMOC1	#N/A	#N/A	#N/A	13_Heterochrom/lo	13_Heterochrom/lo
cg06626102	5	1346156	0.717669	0.383529	-0.33414	4.52992e-56	9.93282e-54	Hypo	shore	Promoter	CLPTM1L	#N/A	#N/A	#N/A	2_Weak_Promoter	6_Weak_Enhancer
cg22240717	21	44573947	0.796442	0.306739	-0.489702	4.59203e-56	1.00629e-53	Hypo	island	Distal Intergenic	CRYAA	#N/A	#N/A	#N/A	6_Weak_Enhancer	7_Weak_Enhancer
cg18047890	12	34755049	0.62767	0.204268	-0.423402	4.73618e-56	1.03725e-53	Hypo	opensea	Distal Intergenic	ALG10	Satellite	#N/A	#N/A	13_Heterochrom/lo	13_Heterochrom/lo
cg24533097	5	140579046	0.741758	0.266522	-0.475236	5.0276e-56	1.09974e-53	Hypo	shore	Promoter	PCDHB11	#N/A	#N/A	#N/A	13_Heterochrom/lo	8_Insulator
cg19050351	2	113820090	0.916037	0.684618	-0.231419	5.09488e-56	1.11378e-53	Hypo	opensea	Exon	IL36RN	#N/A	#N/A	#N/A	13_Heterochrom/lo	13_Heterochrom/lo
cg25036261	2	51254823	0.935993	0.640348	-0.295645	5.21086e-56	1.13845e-53	Hypo	island	Exon	NRXN1	#N/A	#N/A	#N/A	13_Heterochrom/lo	11_Weak_Txn
cg27181468	7	142984834	0.939595	0.695982	-0.243613	5.23103e-56	1.14216e-53	Hypo	shore	Promoter	CASP2	#N/A	#N/A	#N/A	6_Weak_Enhancer	12_Repressed
cg21894287	18	72837531	0.842732	0.401631	-0.441101	5.44617e-56	1.18842e-53	Hypo	island	Distal Intergenic	ZADH2	#N/A	#N/A	#N/A	13_Heterochrom/lo	13_Heterochrom/lo
cg05742863	22	45809319	0.657064	0.255108	-0.401956	5.54594e-56	1.20946e-53	Hypo	island	Intron	SMC1B	#N/A	#N/A	#N/A	3_Poised_Promoter	12_Repressed
cg15463284	11	18477534	0.789522	0.249651	-0.539871	5.62867e-56	1.22676e-53	Hypo	island	5' UTR	LDHAL6A	#N/A	#N/A	#N/A	13_Heterochrom/lo	13_Heterochrom/lo
cg25150440	7	136553088	0.716173	0.342583	-0.37359	5.65878e-56	1.23258e-53	Hypo	shore	Promoter	CHRM2	#N/A	#N/A	#N/A	13_Heterochrom/lo	3_Poised_Promoter
cg06399596	6	1595676	0.758316	0.274773	-0.483544	5.759e-56	1.25365e-53	Hypo	shelf	Distal Intergenic	FOXC1	#N/A	#N/A	#N/A	13_Heterochrom/lo	12_Repressed
cg23505823	12	123215524	0.862929	0.497235	-0.365694	6.10533e-56	1.32824e-53	Hypo	opensea	Promoter	HCAR1	#N/A	#N/A	#N/A	11_Weak_Txn	13_Heterochrom/lo
cg23958524	3	9289787	0.81572	0.522726	-0.292995	6.13736e-56	1.33441e-53	Hypo	opensea	Intron	SRGAP3	#N/A	#N/A	#N/A	12_Repressed	6_Weak_Enhancer
cg05439665	13	113656424	0.762118	0.389779	-0.372339	6.16977e-56	1.34065e-53	Hypo	shore	Intron	MCF2L	#N/A	#N/A	#N/A	13_Heterochrom/lo	8_Insulator
cg10213886	1	148552070	0.915791	0.642812	-0.272979	6.33975e-56	1.37676e-53	Hypo	shelf	Distal Intergenic	NBPF15	LINE	#N/A	#N/A	3_Poised_Promoter	12_Repressed
cg08302532	21	36040789	0.864727	0.636655	-0.228071	6.40811e-56	1.39077e-53	Hypo	shore	Promoter	CLIC6	#N/A	#N/A	#N/A	13_Heterochrom/lo	12_Repressed
cg25199254	1	77230837	0.660454	0.164417	-0.496038	6.41889e-56	1.39227e-53	Hypo	opensea	Distal Intergenic	ST6GALNAC5	#N/A	#N/A	#N/A	13_Heterochrom/lo	13_Heterochrom/lo
cg19346193	10	127513190	0.949183	0.667005	-0.282179	6.48124e-56	1.40495e-53	Hypo	shore	Intron	BCCIP	LINE	#N/A	#N/A	1_Active_Promoter	2_Weak_Promoter
cg21588562	5	121187589	0.958721	0.722102	-0.236619	6.48908e-56	1.40581e-53	Hypo	island	Promoter	FTMT	#N/A	#N/A	#N/A	13_Heterochrom/lo	13_Heterochrom/lo
cg13369845	19	35323864	0.930389	0.719578	-0.210811	6.63337e-56	1.43621e-53	Hypo	island	Promoter	LINC01801	#N/A	#N/A	#N/A	13_Heterochrom/lo	13_Heterochrom/lo
cg04500879	22	46327243	0.763051	0.362797	-0.400254	6.66744e-56	1.44272e-53	Hypo	island	Exon	WNT7B	#N/A	#N/A	#N/A	13_Heterochrom/lo	13_Heterochrom/lo
cg08088390	20	68170	0.821321	0.494347	-0.326974	6.81593e-56	1.47397e-53	Hypo	opensea	Promoter	DEFB125	#N/A	#N/A	#N/A	13_Heterochrom/lo	13_Heterochrom/lo
cg20674067	22	26567893	0.719722	0.327397	-0.392325	6.83754e-56	1.47775e-53	Hypo	shore	Intron	SEZ6L	#N/A	#N/A	#N/A	12_Repressed	12_Repressed
cg13842421	12	131488414	0.76106	0.357293	-0.403767	7.11608e-56	1.53703e-53	Hypo	shore	Intron	ADGRD1	#N/A	#N/A	pat	6_Weak_Enhancer	13_Heterochrom/lo
cg21506565	6	31691506	0.830256	0.527633	-0.302622	7.16908e-56	1.54756e-53	Hypo	island	Exon	MPIG6B	#N/A	#N/A	#N/A	13_Heterochrom/lo	11_Weak_Txn
cg12689679	15	31516316	0.790849	0.360605	-0.430244	7.34984e-56	1.58563e-53	Hypo	opensea	Intron	LOC283710	#N/A	#N/A	#N/A	9_Txn_Transition	7_Weak_Enhancer
cg09594291	19	58879022	0.859758	0.398545	-0.461212	7.36461e-56	1.5873e-53	Hypo	island	3' UTR	ZNF497	#N/A	#N/A	#N/A	13_Heterochrom/lo	13_Heterochrom/lo
cg07576591	5	177413557	0.809217	0.471462	-0.337755	7.36637e-56	1.5873e-53	Hypo	shore	Distal Intergenic	PROP1	LTR	#N/A	#N/A	13_Heterochrom/lo	12_Repressed
cg14740657	21	28337594	0.873187	0.642397	-0.23079	7.70377e-56	1.65902e-53	Hypo	shore	Intron	ADAMTS5	#N/A	#N/A	#N/A	13_Heterochrom/lo	3_Poised_Promoter
cg07674095	4	8702475	0.802365	0.475945	-0.32642	7.73225e-56	1.66416e-53	Hypo	opensea	Distal Intergenic	CPZ	#N/A	#N/A	#N/A	13_Heterochrom/lo	11_Weak_Txn
cg01163404	12	129822259	0.957377	0.723206	-0.234171	8.01706e-56	1.72443e-53	Hypo	opensea	Exon	TMEM132D	#N/A	#N/A	#N/A	13_Heterochrom/lo	7_Weak_Enhancer
cg20845050	8	146053666	0.651413	0.183994	-0.467419	8.13437e-56	1.74758e-53	Hypo	shore	Intron	ZNF7	#N/A	#N/A	#N/A	1_Active_Promoter	1_Active_Promoter
cg01453391	4	22636392	0.853254	0.496313	-0.356941	8.22193e-56	1.76534e-53	Hypo	opensea	Distal Intergenic	GBA3	LTR	#N/A	#N/A	13_Heterochrom/lo	13_Heterochrom/lo
cg04165720	19	7677604	0.929015	0.67534	-0.253675	8.33398e-56	1.78834e-53	Hypo	island	Exon	CAMSAP3	#N/A	#N/A	#N/A	13_Heterochrom/lo	11_Weak_Txn
cg19528419	11	420266	0.588511	0.126285	-0.462226	8.39385e-56	1.80012e-53	Hypo	island	Intron	SIGIRR	#N/A	#N/A	#N/A	11_Weak_Txn	13_Heterochrom/lo
cg22237670	1	182922582	0.88848	0.596186	-0.292295	8.83888e-56	1.89443e-53	Hypo	island	Promoter	SHCBP1L	#N/A	#N/A	#N/A	13_Heterochrom/lo	13_Heterochrom/lo
cg03749198	19	51979766	0.931307	0.680368	-0.250939	9.04031e-56	1.93645e-53	Hypo	opensea	Promoter	CEACAM18	#N/A	#N/A	#N/A	13_Heterochrom/lo	13_Heterochrom/lo
cg22795610	17	4803422	0.600986	0.285053	-0.315933	9.08753e-56	1.94541e-53	Hypo	island	Exon	C17orf107	#N/A	#N/A	#N/A	6_Weak_Enhancer	2_Weak_Promoter
cg03415617	16	34726856	0.626258	0.104532	-0.521726	9.14468e-56	1.95649e-53	Hypo	opensea	Distal Intergenic	FRG2DP	#N/A	#N/A	#N/A	13_Heterochrom/lo	13_Heterochrom/lo
cg26646558	16	34441787	0.70022	0.276112	-0.424108	9.15786e-56	1.95815e-53	Hypo	island	Distal Intergenic	UBE2MP1	#N/A	#N/A	#N/A	13_Heterochrom/lo	13_Heterochrom/lo
cg18616558	7	158798592	0.922506	0.494212	-0.428294	9.45571e-56	2.01945e-53	Hypo	island	Distal Intergenic	LINC00689	#N/A	#N/A	#N/A	13_Heterochrom/lo	13_Heterochrom/lo
cg13686059	2	11101549	0.838398	0.453159	-0.385239	9.67693e-56	2.06547e-53	Hypo	shore	Distal Intergenic	KCNF1	#N/A	#N/A	#N/A	13_Heterochrom/lo	13_Heterochrom/lo
cg05812582	7	3920082	0.952238	0.676267	-0.275971	1.0384e-55	2.21378e-53	Hypo	opensea	Intron	SDK1	#N/A	#N/A	#N/A	13_Heterochrom/lo	13_Heterochrom/lo
cg17726092	10	131697193	0.624751	0.119114	-0.505637	1.04754e-55	2.23064e-53	Hypo	island	Intron	MIR4297	#N/A	#N/A	#N/A	13_Heterochrom/lo	7_Weak_Enhancer
cg15599832	5	38845129	0.902734	0.589314	-0.313419	1.05517e-55	2.24429e-53	Hypo	shore	Promoter	OSMR	SINE	#N/A	#N/A	13_Heterochrom/lo	3_Poised_Promoter
cg08837449	10	60723897	0.825311	0.518554	-0.306757	1.0552e-55	2.24429e-53	Hypo	opensea	Distal Intergenic	BICC1	#N/A	#N/A	#N/A	11_Weak_Txn	3_Poised_Promoter
cg12945378	12	118198722	0.967576	0.729529	-0.238046	1.06457e-55	2.2629e-53	Hypo	shore	Intron	KSR2	#N/A	#N/A	#N/A	13_Heterochrom/lo	13_Heterochrom/lo
cg18596947	14	94393816	0.948208	0.68544	-0.262768	1.07853e-55	2.29122e-53	Hypo	opensea	Promoter	FAM181A	#N/A	#N/A	#N/A	13_Heterochrom/lo	13_Heterochrom/lo
cg08083816	16	2915685	0.917764	0.598175	-0.31959	1.10594e-55	2.34806e-53	Hypo	shelf	Distal Intergenic	PRSS22	#N/A	#N/A	#N/A	13_Heterochrom/lo	12_Repressed
cg24860562	15	31516481	0.870628	0.498834	-0.371794	1.14473e-55	2.42901e-53	Hypo	opensea	Intron	LOC283710	#N/A	#N/A	#N/A	9_Txn_Transition	7_Weak_Enhancer
cg17382918	20	57042544	0.543026	0.206952	-0.336074	1.24728e-55	2.64349e-53	Hypo	island	Exon	APCDD1L	#N/A	#N/A	#N/A	13_Heterochrom/lo	11_Weak_Txn
cg00375983	1	19181390	0.787947	0.319707	-0.46824	1.27912e-55	2.70939e-53	Hypo	island	Exon	TAS1R2	#N/A	#N/A	#N/A	13_Heterochrom/lo	13_Heterochrom/lo
cg03934392	11	1769152	0.875987	0.604186	-0.271801	1.29352e-55	2.73828e-53	Hypo	island	Exon	IFITM10	#N/A	#N/A	#N/A	13_Heterochrom/lo	12_Repressed
cg13362636	2	82289309	0.899521	0.617944	-0.281578	1.33812e-55	2.83103e-53	Hypo	opensea	Distal Intergenic	DHFRP3	LTR	#N/A	#N/A	13_Heterochrom/lo	6_Weak_Enhancer
cg09103234	12	131529886	0.952035	0.707256	-0.244779	1.36281e-55	2.88159e-53	Hypo	island	Intron	ADGRD1	#N/A	#N/A	#N/A	13_Heterochrom/lo	13_Heterochrom/lo
cg24677278	6	28479430	0.905331	0.598071	-0.30726	1.38129e-55	2.91896e-53	Hypo	opensea	Intron	GPX6	LTR	#N/A	#N/A	13_Heterochrom/lo	6_Weak_Enhancer
cg03322328	2	2295506	0.852098	0.601367	-0.250731	1.41267e-55	2.98235e-53	Hypo	opensea	Intron	MYT1L-AS1	#N/A	#N/A	#N/A	13_Heterochrom/lo	6_Weak_Enhancer
cg19340858	8	33579719	0.946199	0.706402	-0.239797	1.42236e-55	3.00047e-53	Hypo	shore	Distal Intergenic	DUSP26	#N/A	#N/A	#N/A	13_Heterochrom/lo	13_Heterochrom/lo
cg18761948	2	2754976	0.961826	0.752966	-0.20886	1.42363e-55	3.0014e-53	Hypo	island	Distal Intergenic	MYT1L	#N/A	#N/A	#N/A	13_Heterochrom/lo	13_Heterochrom/lo
cg07825495	12	52761098	0.690827	0.331343	-0.359484	1.44139e-55	3.03709e-53	Hypo	island	Exon	KRT85	#N/A	#N/A	#N/A	13_Heterochrom/lo	13_Heterochrom/lo
cg18055394	3	89156478	0.597384	0.179868	-0.417516	1.46715e-55	3.08955e-53	Hypo	opensea	Promoter	EPHA3	#N/A	#N/A	#N/A	11_Weak_Txn	3_Poised_Promoter
cg26437009	16	73266442	0.93688	0.546067	-0.390813	1.46872e-55	3.09105e-53	Hypo	opensea	Distal Intergenic	HCCAT5	#N/A	#N/A	#N/A	13_Heterochrom/lo	11_Weak_Txn
cg26046772	7	55412995	0.757374	0.291111	-0.466263	1.48037e-55	3.11195e-53	Hypo	shore	Distal Intergenic	LANCL2	#N/A	#N/A	#N/A	13_Heterochrom/lo	13_Heterochrom/lo
cg23645261	19	30940563	0.89017	0.621382	-0.268789	1.54161e-55	3.2388e-53	Hypo	shore	Intron	ZNF536	#N/A	#N/A	#N/A	13_Heterochrom/lo	6_Weak_Enhancer
cg22306196	19	19648656	0.969824	0.589034	-0.38079	1.6689e-55	3.5042e-53	Hypo	island	Promoter	CILP2	SINE	#N/A	#N/A	11_Weak_Txn	3_Poised_Promoter
cg01075852	5	1702381	0.952864	0.697762	-0.255102	1.68746e-55	3.54112e-53	Hypo	island	Distal Intergenic	MIR4277	#N/A	#N/A	#N/A	13_Heterochrom/lo	8_Insulator
cg16908601	6	29055885	0.882487	0.620123	-0.262364	1.72373e-55	3.61302e-53	Hypo	opensea	Promoter	OR2B3	SINE	#N/A	#N/A	13_Heterochrom/lo	13_Heterochrom/lo
cg21208943	1	202858821	0.669766	0.332867	-0.336899	1.76195e-55	3.691e-53	Hypo	shore	Promoter	RABIF	#N/A	#N/A	#N/A	6_Weak_Enhancer	6_Weak_Enhancer
cg16726039	12	133413162	0.734419	0.207941	-0.526478	1.76513e-55	3.6955e-53	Hypo	island	Distal Intergenic	GOLGA3	#N/A	#N/A	#N/A	11_Weak_Txn	11_Weak_Txn
cg14595922	5	140230251	0.777041	0.278459	-0.498582	1.9254e-55	4.02872e-53	Hypo	island	Exon	PCDHA9	#N/A	#N/A	#N/A	13_Heterochrom/lo	13_Heterochrom/lo
cg26188543	3	148664839	0.83924	0.475818	-0.363422	1.95373e-55	4.08563e-53	Hypo	opensea	Distal Intergenic	GYG1	#N/A	#N/A	#N/A	13_Heterochrom/lo	13_Heterochrom/lo
cg09928274	19	48501729	0.962099	0.685914	-0.276185	2.03393e-55	4.25088e-53	Hypo	opensea	Intron	ELSPBP1	LTR	#N/A	#N/A	13_Heterochrom/lo	13_Heterochrom/lo
cg09864076	1	102462877	0.690987	0.304228	-0.386759	2.13869e-55	4.46726e-53	Hypo	opensea	Promoter	OLFM3	#N/A	#N/A	#N/A	13_Heterochrom/lo	2_Weak_Promoter
cg00892419	13	113121632	0.940224	0.698287	-0.241938	2.14013e-55	4.46768e-53	Hypo	island	Distal Intergenic	SPACA7	#N/A	#N/A	#N/A	13_Heterochrom/lo	11_Weak_Txn
cg03440414	2	11101592	0.865818	0.515581	-0.350237	2.30646e-55	4.80935e-53	Hypo	shore	Distal Intergenic	KCNF1	#N/A	#N/A	#N/A	13_Heterochrom/lo	13_Heterochrom/lo
cg26162813	2	48844984	0.876514	0.553694	-0.32282	2.31499e-55	4.82435e-53	Hypo	island	Promoter	GTF2A1L	#N/A	#N/A	#N/A	13_Heterochrom/lo	13_Heterochrom/lo
cg23213872	1	242613203	0.908179	0.67046	-0.237719	2.42586e-55	5.05249e-53	Hypo	opensea	Promoter	PLD5	#N/A	#N/A	#N/A	13_Heterochrom/lo	7_Weak_Enhancer
cg24930536	17	79615807	0.824702	0.470189	-0.354513	2.44643e-55	5.09239e-53	Hypo	shore	Downstream	TSPAN10	#N/A	#N/A	#N/A	12_Repressed	3_Poised_Promoter
cg22940525	14	61200287	0.942258	0.545028	-0.39723	2.46838e-55	5.13514e-53	Hypo	opensea	Promoter	MNAT1	#N/A	#N/A	#N/A	12_Repressed	13_Heterochrom/lo
cg24208325	11	78780863	0.961616	0.734629	-0.226986	2.57371e-55	5.35118e-53	Hypo	island	Exon	TENM4	#N/A	#N/A	#N/A	13_Heterochrom/lo	11_Weak_Txn
cg06410849	16	66955988	0.747146	0.328637	-0.418509	2.5946e-55	5.3915e-53	Hypo	island	Exon	CDH16	#N/A	#N/A	#N/A	13_Heterochrom/lo	12_Repressed
cg24516106	2	72079413	0.665966	0.185769	-0.480197	2.74895e-55	5.70895e-53	Hypo	island	Distal Intergenic	DYSF	#N/A	#N/A	#N/A	13_Heterochrom/lo	13_Heterochrom/lo
cg04734957	7	43485141	0.938601	0.711721	-0.22688	2.83773e-55	5.88656e-53	Hypo	shore	Exon	LUARIS	#N/A	#N/A	#N/A	13_Heterochrom/lo	11_Weak_Txn
cg26807616	11	124999345	0.820435	0.521602	-0.298833	2.90412e-55	6.02082e-53	Hypo	opensea	Distal Intergenic	TMEM218	#N/A	#N/A	#N/A	13_Heterochrom/lo	13_Heterochrom/lo
cg03417156	19	14043646	0.959683	0.718023	-0.24166	2.92619e-55	6.0631e-53	Hypo	island	Exon	PODNL1	#N/A	#N/A	#N/A	11_Weak_Txn	11_Weak_Txn
cg14592092	2	223916502	0.856153	0.559394	-0.296759	2.9706e-55	6.15159e-53	Hypo	shore	Promoter	KCNE4	SINE	#N/A	#N/A	13_Heterochrom/lo	7_Weak_Enhancer
cg04899500	19	48965791	0.889491	0.638	-0.251491	3.01786e-55	6.24587e-53	Hypo	island	Intron	KCNJ14	#N/A	#N/A	#N/A	11_Weak_Txn	7_Weak_Enhancer
cg10612560	17	8019912	0.723991	0.300727	-0.423263	3.06443e-55	6.33501e-53	Hypo	shelf	Intron	ALOXE3	#N/A	#N/A	#N/A	12_Repressed	12_Repressed
cg10460168	5	112198022	0.90647	0.621952	-0.284518	3.06816e-55	6.33909e-53	Hypo	shore	Intron	SRP19	LTR	#N/A	#N/A	1_Active_Promoter	2_Weak_Promoter
cg10676481	6	167314433	0.970058	0.568541	-0.401517	3.15322e-55	6.51112e-53	Hypo	island	Distal Intergenic	RPS6KA2	#N/A	#N/A	#N/A	13_Heterochrom/lo	11_Weak_Txn
cg12045875	6	74104594	0.788157	0.226566	-0.561591	3.17816e-55	6.55512e-53	Hypo	island	5' UTR	OOEP	#N/A	#N/A	#N/A	13_Heterochrom/lo	13_Heterochrom/lo
cg10157902	5	958969	0.851745	0.598464	-0.253282	3.25418e-55	6.70809e-53	Hypo	island	Distal Intergenic	LOC100506688	#N/A	#N/A	#N/A	11_Weak_Txn	13_Heterochrom/lo
cg09334766	2	2755057	0.933461	0.650863	-0.282598	3.41563e-55	7.03688e-53	Hypo	island	Distal Intergenic	MYT1L	#N/A	#N/A	#N/A	13_Heterochrom/lo	13_Heterochrom/lo
cg11231735	2	238065451	0.694967	0.186602	-0.508364	3.45151e-55	7.10674e-53	Hypo	opensea	Distal Intergenic	COPS8	#N/A	#N/A	#N/A	7_Weak_Enhancer	13_Heterochrom/lo
cg17030488	12	115172748	0.734579	0.302842	-0.431736	3.57726e-55	7.35729e-53	Hypo	shore	Distal Intergenic	TBX3	#N/A	#N/A	#N/A	13_Heterochrom/lo	3_Poised_Promoter
cg23928763	9	140312446	0.802855	0.318589	-0.484265	3.65199e-55	7.5067e-53	Hypo	island	Intron	EXD3	#N/A	#N/A	#N/A	1_Active_Promoter	11_Weak_Txn
cg27032427	11	69587568	0.77562	0.372893	-0.402727	3.67007e-55	7.53958e-53	Hypo	shore	Downstream	FGF4	#N/A	#N/A	#N/A	13_Heterochrom/lo	7_Weak_Enhancer
cg15223899	22	24891158	0.777817	0.406058	-0.371759	3.69035e-55	7.57694e-53	Hypo	island	Promoter	ADORA2A-AS1	#N/A	#N/A	#N/A	13_Heterochrom/lo	3_Poised_Promoter
cg07007762	13	29933565	0.922176	0.692128	-0.230049	3.74577e-55	7.68635e-53	Hypo	opensea	Exon	MTUS2	#N/A	#N/A	#N/A	13_Heterochrom/lo	13_Heterochrom/lo
cg07608370	11	1036865	0.82269	0.43704	-0.38565	3.75466e-55	7.70023e-53	Hypo	shore	Promoter	MUC6	#N/A	#N/A	#N/A	13_Heterochrom/lo	11_Weak_Txn
cg22756386	5	176225714	0.882733	0.548499	-0.334234	3.83946e-55	7.86967e-53	Hypo	opensea	Distal Intergenic	UNC5A	#N/A	#N/A	#N/A	13_Heterochrom/lo	11_Weak_Txn
cg11403046	20	40628070	0.874366	0.561164	-0.313202	3.88122e-55	7.95075e-53	Hypo	shore	Distal Intergenic	PTPRT	Low_complexity	#N/A	#N/A	13_Heterochrom/lo	13_Heterochrom/lo
cg08303550	7	4347708	0.518165	0.184163	-0.334002	3.93514e-55	8.05664e-53	Hypo	island	Distal Intergenic	SDK1	#N/A	#N/A	#N/A	13_Heterochrom/lo	13_Heterochrom/lo
cg22730830	16	2867434	0.638448	0.146841	-0.491607	4.0731e-55	8.33438e-53	Hypo	island	Exon	PRSS21	#N/A	#N/A	#N/A	6_Weak_Enhancer	13_Heterochrom/lo
cg23457166	6	127797286	0.921455	0.606835	-0.31462	4.11737e-55	8.4202e-53	Hypo	island	Promoter	SOGA3	#N/A	#N/A	#N/A	13_Heterochrom/lo	7_Weak_Enhancer
cg10210715	6	160221411	0.924308	0.675742	-0.248566	4.1865e-55	8.55672e-53	Hypo	island	5' UTR	PNLDC1	#N/A	#N/A	#N/A	11_Weak_Txn	11_Weak_Txn
cg15320905	12	114162813	0.953296	0.586509	-0.366787	4.25653e-55	8.69494e-53	Hypo	opensea	Distal Intergenic	RBM19	#N/A	#N/A	#N/A	13_Heterochrom/lo	13_Heterochrom/lo
cg27394486	15	24921054	0.869014	0.63752	-0.231493	4.42165e-55	9.02714e-53	Hypo	island	Exon	NPAP1	#N/A	#N/A	#N/A	13_Heterochrom/lo	13_Heterochrom/lo
cg21084508	2	219905564	0.594037	0.192408	-0.401629	4.71356e-55	9.61303e-53	Hypo	shore	Intron	CFAP65	#N/A	#N/A	#N/A	12_Repressed	6_Weak_Enhancer
cg07116947	17	1933006	0.786713	0.494504	-0.292209	4.71395e-55	9.61303e-53	Hypo	shore	Promoter	DPH1	#N/A	#N/A	#N/A	6_Weak_Enhancer	3_Poised_Promoter
cg22408503	2	98962444	0.704594	0.223553	-0.481041	4.787e-55	9.75648e-53	Hypo	shore	Promoter	CNGA3	#N/A	#N/A	#N/A	12_Repressed	12_Repressed
cg18133957	19	1450493	0.593142	0.195128	-0.398013	4.85928e-55	9.89823e-53	Hypo	shore	Intron	APC2	#N/A	#N/A	#N/A	12_Repressed	3_Poised_Promoter
cg24586196	1	166958406	0.948611	0.70707	-0.24154	5.01887e-55	1.02175e-52	Hypo	island	Promoter	MAEL	#N/A	#N/A	#N/A	13_Heterochrom/lo	13_Heterochrom/lo
cg18862137	14	58331189	0.887475	0.583369	-0.304106	5.02455e-55	1.02233e-52	Hypo	shore	Intron	SLC35F4	#N/A	#N/A	#N/A	13_Heterochrom/lo	12_Repressed
cg05170671	6	164393586	0.974057	0.681232	-0.292826	5.13931e-55	1.0451e-52	Hypo	island	Distal Intergenic	QKI	#N/A	#N/A	#N/A	13_Heterochrom/lo	13_Heterochrom/lo
cg13486833	15	71507300	0.781989	0.359944	-0.422045	5.25914e-55	1.06827e-52	Hypo	shore	Intron	THSD4	DNA	#N/A	#N/A	13_Heterochrom/lo	12_Repressed
cg18232313	6	18123232	0.888804	0.523451	-0.365353	5.25917e-55	1.06827e-52	Hypo	shore	Promoter	NHLRC1	#N/A	#N/A	#N/A	2_Weak_Promoter	3_Poised_Promoter
cg23641722	11	119201635	0.932313	0.732139	-0.200174	5.27039e-55	1.06994e-52	Hypo	shelf	Distal Intergenic	RNF26	DNA	#N/A	#N/A	11_Weak_Txn	11_Weak_Txn
cg11975793	2	223917577	0.963752	0.683332	-0.280419	5.30796e-55	1.07697e-52	Hypo	island	Exon	KCNE4	#N/A	#N/A	#N/A	13_Heterochrom/lo	11_Weak_Txn
cg00719237	17	47583662	0.93046	0.623988	-0.306473	5.34314e-55	1.0835e-52	Hypo	island	Exon	NGFR	#N/A	#N/A	#N/A	11_Weak_Txn	7_Weak_Enhancer
cg14506667	14	106410734	0.81972	0.438687	-0.381034	5.71988e-55	1.15859e-52	Hypo	opensea	Exon	FAM30A	#N/A	#N/A	#N/A	13_Heterochrom/lo	13_Heterochrom/lo
cg04202736	15	42371721	0.953328	0.679793	-0.273535	5.77508e-55	1.16912e-52	Hypo	island	Intron	PLA2G4D	#N/A	#N/A	#N/A	13_Heterochrom/lo	7_Weak_Enhancer
cg19529709	22	25160075	0.901069	0.540291	-0.360778	5.81306e-55	1.17615e-52	Hypo	island	Promoter	TOP1P2	#N/A	#N/A	#N/A	13_Heterochrom/lo	11_Weak_Txn
cg09240747	17	79465866	0.84562	0.526658	-0.318962	5.92727e-55	1.19792e-52	Hypo	island	Distal Intergenic	ACTG1	#N/A	#N/A	#N/A	13_Heterochrom/lo	13_Heterochrom/lo
cg21530267	5	140481267	0.690361	0.224626	-0.465735	6.03729e-55	1.21947e-52	Hypo	shore	Exon	PCDHB3	#N/A	#N/A	#N/A	13_Heterochrom/lo	10_Txn_Elongation
cg23141851	3	14615941	0.720478	0.25584	-0.464638	6.1296e-55	1.23742e-52	Hypo	island	Distal Intergenic	GRIP2	#N/A	#N/A	#N/A	13_Heterochrom/lo	7_Weak_Enhancer
cg03862437	3	194353432	0.845643	0.556356	-0.289287	6.22847e-55	1.25598e-52	Hypo	shore	Intron	TMEM44	SINE	#N/A	#N/A	2_Weak_Promoter	2_Weak_Promoter
cg26213155	11	20621701	0.511989	0.193214	-0.318775	6.56618e-55	1.32187e-52	Hypo	shore	Intron	SLC6A5	#N/A	#N/A	#N/A	12_Repressed	12_Repressed
cg15116095	5	140166589	0.630213	0.212407	-0.417806	6.6844e-55	1.34417e-52	Hypo	shore	Exon	PCDHA1	#N/A	#N/A	#N/A	13_Heterochrom/lo	13_Heterochrom/lo
cg12493439	17	22203419	0.886248	0.618136	-0.268112	7.0524e-55	1.41659e-52	Hypo	opensea	Distal Intergenic	MTRNR2L1	#N/A	#N/A	#N/A	13_Heterochrom/lo	13_Heterochrom/lo
cg10828284	22	50528333	0.636923	0.0965492	-0.540374	7.29985e-55	1.46548e-52	Hypo	island	Promoter	MOV10L1	#N/A	#N/A	#N/A	13_Heterochrom/lo	13_Heterochrom/lo
cg25017403	15	31516404	0.776687	0.309821	-0.466865	7.433e-55	1.49138e-52	Hypo	opensea	Intron	LOC283710	#N/A	#N/A	#N/A	9_Txn_Transition	7_Weak_Enhancer
cg14640659	5	140592867	0.721101	0.316445	-0.404656	7.5323e-55	1.5099e-52	Hypo	shelf	Promoter	PCDHB13	#N/A	#N/A	#N/A	13_Heterochrom/lo	13_Heterochrom/lo
cg11258485	2	132202537	0.822744	0.355056	-0.467687	7.73375e-55	1.54915e-52	Hypo	island	Promoter	NOC2LP2	Simple_repeat	#N/A	#N/A	13_Heterochrom/lo	13_Heterochrom/lo
cg13200640	7	150870270	0.968687	0.712134	-0.256553	7.79641e-55	1.56083e-52	Hypo	shore	Downstream	GBX1	#N/A	#N/A	#N/A	13_Heterochrom/lo	12_Repressed
cg22070462	2	26395155	0.69665	0.244093	-0.452556	8.09024e-55	1.61859e-52	Hypo	shore	Promoter	GAREM2	#N/A	#N/A	#N/A	11_Weak_Txn	2_Weak_Promoter
cg26587228	19	57641846	0.776542	0.324626	-0.451916	8.09387e-55	1.61859e-52	Hypo	opensea	Exon	USP29	#N/A	#N/A	#N/A	13_Heterochrom/lo	13_Heterochrom/lo
cg13495693	15	25018227	0.448677	0.136975	-0.311702	8.60376e-55	1.7196e-52	Hypo	island	Distal Intergenic	SNRPN	#N/A	SNRPN	mat	13_Heterochrom/lo	13_Heterochrom/lo
cg18517222	11	113660756	0.796696	0.360766	-0.43593	8.62472e-55	1.72284e-52	Hypo	island	Exon	CLDN25	#N/A	#N/A	#N/A	13_Heterochrom/lo	8_Insulator
cg05636047	4	188156675	0.925138	0.693509	-0.23163	8.70189e-55	1.7373e-52	Hypo	opensea	Distal Intergenic	LOC339975	#N/A	#N/A	#N/A	13_Heterochrom/lo	13_Heterochrom/lo
cg12138102	15	23933560	0.883464	0.596584	-0.28688	9.36824e-55	1.8693e-52	Hypo	shore	Promoter	NDN	#N/A	#N/A	#N/A	13_Heterochrom/lo	11_Weak_Txn
cg03415916	5	140788613	0.760067	0.337614	-0.422453	9.45599e-55	1.88577e-52	Hypo	shore	Exon	PCDHGB6	#N/A	#N/A	#N/A	13_Heterochrom/lo	3_Poised_Promoter
cg08177015	19	18902527	0.71575	0.334575	-0.381175	9.5388e-55	1.90123e-52	Hypo	shore	Promoter	COMP	SINE	#N/A	#N/A	12_Repressed	3_Poised_Promoter
cg09596866	16	3493336	0.414339	0.110416	-0.303923	9.95083e-55	1.98117e-52	Hypo	island	Intron	ZNF597	#N/A	ZNF597	pat	1_Active_Promoter	2_Weak_Promoter
cg04030146	10	68562573	0.926553	0.712129	-0.214423	1.09598e-54	2.17966e-52	Hypo	opensea	Intron	LRRTM3	LINE	#N/A	#N/A	13_Heterochrom/lo	7_Weak_Enhancer
cg01107240	16	74054182	0.854388	0.589082	-0.265306	1.11298e-54	2.21224e-52	Hypo	opensea	Distal Intergenic	PSMD7	#N/A	#N/A	#N/A	13_Heterochrom/lo	6_Weak_Enhancer
cg02703627	12	34488920	0.716805	0.24687	-0.469935	1.12176e-54	2.22847e-52	Hypo	island	Distal Intergenic	ALG10	#N/A	#N/A	#N/A	13_Heterochrom/lo	13_Heterochrom/lo
cg19766591	10	2978190	0.886465	0.474826	-0.411639	1.12676e-54	2.23716e-52	Hypo	opensea	Distal Intergenic	PFKP	#N/A	#N/A	#N/A	13_Heterochrom/lo	13_Heterochrom/lo
cg07483086	2	150444834	0.879026	0.57748	-0.301546	1.15221e-54	2.28645e-52	Hypo	opensea	Promoter	MMADHC	LINE	#N/A	#N/A	2_Weak_Promoter	6_Weak_Enhancer
cg12564962	21	38377938	0.959163	0.750205	-0.208958	1.15329e-54	2.28733e-52	Hypo	island	Promoter	RIPPLY3	#N/A	#N/A	#N/A	13_Heterochrom/lo	3_Poised_Promoter
cg20778547	7	4456403	0.831772	0.39961	-0.432161	1.18491e-54	2.34876e-52	Hypo	opensea	Distal Intergenic	SDK1	#N/A	#N/A	#N/A	13_Heterochrom/lo	13_Heterochrom/lo
cg23227462	2	240868631	0.770187	0.403624	-0.366563	1.20448e-54	2.38623e-52	Hypo	shore	Distal Intergenic	MIR4786	#N/A	#N/A	#N/A	13_Heterochrom/lo	8_Insulator
cg04245402	19	751241	0.906372	0.618893	-0.28748	1.24351e-54	2.46222e-52	Hypo	opensea	Promoter	MISP	#N/A	#N/A	#N/A	13_Heterochrom/lo	11_Weak_Txn
cg16071029	6	1594034	0.602461	0.165448	-0.437013	1.26885e-54	2.51101e-52	Hypo	opensea	Distal Intergenic	FOXC1	#N/A	#N/A	#N/A	13_Heterochrom/lo	13_Heterochrom/lo
cg07786254	19	59085608	0.612381	0.212797	-0.399584	1.31308e-54	2.59429e-52	Hypo	shore	Promoter	MZF1	#N/A	#N/A	#N/A	2_Weak_Promoter	2_Weak_Promoter
cg02583228	15	26885279	0.840447	0.508088	-0.332359	1.32379e-54	2.61401e-52	Hypo	opensea	Intron	GABRB3	#N/A	#N/A	#N/A	13_Heterochrom/lo	6_Weak_Enhancer
cg01232511	16	2867446	0.736069	0.212746	-0.523323	1.34831e-54	2.66098e-52	Hypo	island	Exon	PRSS21	#N/A	#N/A	#N/A	6_Weak_Enhancer	13_Heterochrom/lo
cg25308662	18	77623483	0.832443	0.467052	-0.365391	1.38816e-54	2.73813e-52	Hypo	island	Promoter	KCNG2	#N/A	#N/A	#N/A	13_Heterochrom/lo	13_Heterochrom/lo
cg04430775	7	155369184	0.825191	0.522873	-0.302318	1.39146e-54	2.74313e-52	Hypo	shelf	Distal Intergenic	CNPY1	#N/A	#N/A	#N/A	13_Heterochrom/lo	11_Weak_Txn
cg20768326	11	2086058	0.795674	0.431929	-0.363744	1.4042e-54	2.76673e-52	Hypo	opensea	Distal Intergenic	H19	#N/A	#N/A	#N/A	13_Heterochrom/lo	13_Heterochrom/lo
cg16194588	19	49002477	0.664393	0.0918635	-0.57253	1.40728e-54	2.77129e-52	Hypo	island	Exon	LMTK3	#N/A	#N/A	#N/A	11_Weak_Txn	11_Weak_Txn
cg17403731	19	613505	0.835657	0.204056	-0.631601	1.44128e-54	2.83671e-52	Hypo	island	Intron	POLRMT	#N/A	#N/A	#N/A	11_Weak_Txn	11_Weak_Txn
cg12050750	8	145938126	0.948416	0.725528	-0.222889	1.4831e-54	2.91743e-52	Hypo	shore	Distal Intergenic	ARHGAP39	#N/A	#N/A	#N/A	13_Heterochrom/lo	13_Heterochrom/lo
cg21303428	7	5112654	0.679855	0.298052	-0.381803	1.48842e-54	2.92471e-52	Hypo	shore	3' UTR	RBAKDN	#N/A	#N/A	#N/A	13_Heterochrom/lo	13_Heterochrom/lo
cg03848857	4	52861702	0.945373	0.674976	-0.270397	1.54858e-54	3.04127e-52	Hypo	opensea	Exon	LRRC66	#N/A	#N/A	#N/A	13_Heterochrom/lo	7_Weak_Enhancer
cg04768425	10	124222884	0.600256	0.23532	-0.364936	1.60111e-54	3.14272e-52	Hypo	shore	Intron	HTRA1	#N/A	#N/A	#N/A	12_Repressed	3_Poised_Promoter
cg25368085	8	49823357	0.956393	0.745028	-0.211365	1.62885e-54	3.19543e-52	Hypo	island	Distal Intergenic	SNAI2	#N/A	#N/A	#N/A	13_Heterochrom/lo	13_Heterochrom/lo
cg17745392	19	51050258	0.878126	0.528774	-0.349352	1.69007e-54	3.31374e-52	Hypo	shore	Intron	LRRC4B	LINE	#N/A	#N/A	13_Heterochrom/lo	11_Weak_Txn
cg05673204	4	183721729	0.94046	0.68615	-0.25431	1.73453e-54	3.39906e-52	Hypo	island	3' UTR	DCTD	#N/A	#N/A	#N/A	13_Heterochrom/lo	11_Weak_Txn
cg07646362	16	34208469	0.569238	0.195938	-0.3733	1.74743e-54	3.42249e-52	Hypo	island	Distal Intergenic	UBE2MP1	#N/A	#N/A	#N/A	13_Heterochrom/lo	13_Heterochrom/lo
cg21320334	18	40695592	0.654867	0.362919	-0.291949	1.76561e-54	3.45623e-52	Hypo	opensea	Promoter	RIT2	#N/A	#N/A	#N/A	13_Heterochrom/lo	13_Heterochrom/lo
cg06259946	19	12753238	0.963989	0.732727	-0.231262	1.78338e-54	3.48911e-52	Hypo	island	Distal Intergenic	MAN2B1	#N/A	#N/A	#N/A	11_Weak_Txn	11_Weak_Txn
cg05409047	21	37259564	0.925957	0.705174	-0.220783	1.78546e-54	3.4913e-52	Hypo	island	Intron	RUNX1	#N/A	#N/A	#N/A	13_Heterochrom/lo	13_Heterochrom/lo
cg05951202	17	56277669	0.674336	0.350425	-0.323911	1.79152e-54	3.50126e-52	Hypo	shelf	Exon	EPX	#N/A	#N/A	#N/A	8_Insulator	8_Insulator
cg19546207	14	89493095	0.535278	0.155759	-0.379518	1.79544e-54	3.50703e-52	Hypo	shore	Distal Intergenic	TTC8	#N/A	#N/A	#N/A	12_Repressed	3_Poised_Promoter
cg12417603	12	130502586	0.639872	0.251635	-0.388237	1.82268e-54	3.5583e-52	Hypo	opensea	Distal Intergenic	LINC02418	SINE	#N/A	#N/A	13_Heterochrom/lo	7_Weak_Enhancer
cg03463818	8	94766468	0.675764	0.266301	-0.409463	1.83278e-54	3.57609e-52	Hypo	shore	Promoter	TMEM67	LTR	#N/A	#N/A	2_Weak_Promoter	6_Weak_Enhancer
cg04090412	4	183721565	0.83742	0.389143	-0.448276	1.8514e-54	3.61046e-52	Hypo	island	3' UTR	DCTD	#N/A	#N/A	#N/A	13_Heterochrom/lo	11_Weak_Txn
cg02390813	16	75563489	0.924106	0.595459	-0.328648	1.8978e-54	3.69697e-52	Hypo	island	Exon	CHST5	#N/A	#N/A	#N/A	13_Heterochrom/lo	11_Weak_Txn
cg19694566	6	167312423	0.932758	0.58538	-0.347379	1.96019e-54	3.81439e-52	Hypo	island	Distal Intergenic	RPS6KA2	#N/A	#N/A	#N/A	13_Heterochrom/lo	11_Weak_Txn
cg13732201	3	42305815	0.639251	0.148913	-0.490338	2.03647e-54	3.9607e-52	Hypo	shore	Promoter	CCK	#N/A	#N/A	#N/A	12_Repressed	12_Repressed
cg24859945	7	155832992	0.938263	0.594882	-0.343381	2.05991e-54	4.00197e-52	Hypo	opensea	Distal Intergenic	SHH	#N/A	#N/A	#N/A	13_Heterochrom/lo	13_Heterochrom/lo
cg03147592	12	133022955	0.820124	0.339057	-0.481067	2.07184e-54	4.02298e-52	Hypo	shore	Distal Intergenic	FBRSL1	LTR	#N/A	#N/A	11_Weak_Txn	3_Poised_Promoter
cg04107994	7	6209931	0.809338	0.423807	-0.385531	2.0862e-54	4.0487e-52	Hypo	island	Intron	CYTH3	#N/A	#N/A	#N/A	11_Weak_Txn	11_Weak_Txn
cg10199168	16	68014338	0.83496	0.46205	-0.37291	2.09056e-54	4.05497e-52	Hypo	island	Exon	DPEP3	#N/A	#N/A	#N/A	13_Heterochrom/lo	6_Weak_Enhancer
cg17749946	6	22570548	0.918804	0.608891	-0.309914	2.09826e-54	4.06773e-52	Hypo	island	Exon	HDGFL1	#N/A	#N/A	#N/A	13_Heterochrom/lo	13_Heterochrom/lo
cg21230162	4	1402820	0.656753	0.214458	-0.442295	2.10111e-54	4.07107e-52	Hypo	shore	Distal Intergenic	NA	#N/A	#N/A	#N/A	13_Heterochrom/lo	12_Repressed
cg06811701	10	134672465	0.962689	0.752314	-0.210375	2.17021e-54	4.20271e-52	Hypo	island	Intron	CFAP46	#N/A	#N/A	#N/A	13_Heterochrom/lo	13_Heterochrom/lo
cg18606843	7	155348191	0.806284	0.390752	-0.415532	2.26464e-54	4.37854e-52	Hypo	opensea	Distal Intergenic	CNPY1	#N/A	#N/A	#N/A	13_Heterochrom/lo	13_Heterochrom/lo
cg06357843	22	50616150	0.927917	0.543066	-0.384851	2.28754e-54	4.42044e-52	Hypo	island	Exon	PANX2	#N/A	#N/A	#N/A	11_Weak_Txn	13_Heterochrom/lo
cg09737685	17	22052189	0.781581	0.413174	-0.368408	2.37142e-54	4.57765e-52	Hypo	island	Distal Intergenic	MTRNR2L1	#N/A	#N/A	#N/A	13_Heterochrom/lo	13_Heterochrom/lo
cg23878730	14	95477582	0.837388	0.517767	-0.319622	2.42639e-54	4.68126e-52	Hypo	opensea	Distal Intergenic	DICER1	#N/A	#N/A	#N/A	12_Repressed	13_Heterochrom/lo
cg01705989	12	132901088	0.882906	0.604672	-0.278234	2.47569e-54	4.77381e-52	Hypo	island	Intron	GALNT9	#N/A	#N/A	#N/A	13_Heterochrom/lo	12_Repressed
cg04683824	16	34293670	0.801484	0.397166	-0.404318	2.54235e-54	4.89973e-52	Hypo	shore	Distal Intergenic	UBE2MP1	DNA	#N/A	#N/A	13_Heterochrom/lo	13_Heterochrom/lo
cg12560907	4	158125973	0.84414	0.56174	-0.2824	2.6474e-54	5.09948e-52	Hypo	opensea	Distal Intergenic	GRIA2	#N/A	#N/A	#N/A	8_Insulator	8_Insulator
cg17196713	15	62127170	0.883529	0.617815	-0.265714	2.85002e-54	5.48392e-52	Hypo	opensea	Distal Intergenic	VPS13C	#N/A	#N/A	#N/A	8_Insulator	11_Weak_Txn
cg10506057	17	40951258	0.950345	0.706134	-0.244211	2.94943e-54	5.66916e-52	Hypo	shore	Intron	CNTD1	#N/A	#N/A	#N/A	2_Weak_Promoter	12_Repressed
cg04515667	3	89282776	0.93146	0.724505	-0.206955	3.02785e-54	5.81681e-52	Hypo	opensea	Intron	EPHA3	#N/A	#N/A	#N/A	13_Heterochrom/lo	13_Heterochrom/lo
cg13703912	9	214268	0.697399	0.196124	-0.501274	3.1185e-54	5.98458e-52	Hypo	shore	Promoter	DOCK8	#N/A	#N/A	#N/A	2_Weak_Promoter	3_Poised_Promoter
cg05262382	4	190732196	0.87782	0.501126	-0.376694	3.12885e-54	6.00126e-52	Hypo	island	Distal Intergenic	FRG1	#N/A	#N/A	#N/A	13_Heterochrom/lo	13_Heterochrom/lo
cg17352109	19	57631327	0.947148	0.678798	-0.268349	3.13883e-54	6.01721e-52	Hypo	shore	Promoter	USP29	#N/A	#N/A	#N/A	13_Heterochrom/lo	13_Heterochrom/lo
cg10985347	2	127963512	0.916379	0.697452	-0.218927	3.33581e-54	6.39144e-52	Hypo	opensea	Promoter	CYP27C1	#N/A	#N/A	#N/A	13_Heterochrom/lo	7_Weak_Enhancer
cg22333412	1	20569456	0.897705	0.607123	-0.290582	3.50491e-54	6.70832e-52	Hypo	island	Distal Intergenic	VWA5B1	#N/A	#N/A	#N/A	13_Heterochrom/lo	13_Heterochrom/lo
cg10725861	19	7983606	0.661186	0.261014	-0.400172	3.56914e-54	6.82764e-52	Hypo	island	Intron	SNAPC2	#N/A	#N/A	#N/A	12_Repressed	3_Poised_Promoter
cg00089945	1	222816858	0.669274	0.322724	-0.346549	3.57114e-54	6.82786e-52	Hypo	shore	Promoter	MIA3	#N/A	#N/A	#N/A	1_Active_Promoter	2_Weak_Promoter
cg09344281	20	49626064	0.732196	0.407483	-0.324713	3.63375e-54	6.94389e-52	Hypo	island	Exon	KCNG1	#N/A	#N/A	#N/A	13_Heterochrom/lo	11_Weak_Txn
cg23538773	14	89493162	0.806153	0.534311	-0.271842	3.71953e-54	7.10266e-52	Hypo	island	Distal Intergenic	TTC8	#N/A	#N/A	#N/A	12_Repressed	3_Poised_Promoter
cg12283482	4	57254754	0.570482	0.14741	-0.423071	3.72077e-54	7.10266e-52	Hypo	shore	Promoter	AASDH	DNA	#N/A	#N/A	1_Active_Promoter	6_Weak_Enhancer
cg23140839	6	25710487	0.924836	0.63499	-0.289846	3.83556e-54	7.31793e-52	Hypo	opensea	Distal Intergenic	H2AC1	LTR	#N/A	#N/A	13_Heterochrom/lo	8_Insulator
cg13387235	19	47633764	0.940627	0.654531	-0.286096	3.85918e-54	7.35911e-52	Hypo	shore	Promoter	SAE1	LINE	#N/A	#N/A	6_Weak_Enhancer	6_Weak_Enhancer
cg10565662	8	2670187	0.775809	0.421401	-0.354408	3.88322e-54	7.40104e-52	Hypo	opensea	Distal Intergenic	CSMD1	#N/A	#N/A	#N/A	13_Heterochrom/lo	13_Heterochrom/lo
cg21855830	2	127963489	0.91806	0.699137	-0.218923	3.91925e-54	7.46577e-52	Hypo	opensea	Promoter	CYP27C1	#N/A	#N/A	#N/A	13_Heterochrom/lo	7_Weak_Enhancer
cg18062196	17	57642675	0.798012	0.429012	-0.369	3.94071e-54	7.50269e-52	Hypo	shore	Promoter	DHX40	#N/A	#N/A	#N/A	2_Weak_Promoter	3_Poised_Promoter
cg26077005	6	27236793	0.68799	0.207471	-0.480518	3.95624e-54	7.52829e-52	Hypo	opensea	Distal Intergenic	PRSS16	#N/A	#N/A	#N/A	12_Repressed	12_Repressed
cg13324643	19	42349032	0.969908	0.719108	-0.2508	4.14583e-54	7.87662e-52	Hypo	shore	Promoter	DMRTC2	#N/A	#N/A	#N/A	13_Heterochrom/lo	13_Heterochrom/lo
cg20107996	4	12886669	0.885855	0.522821	-0.363033	4.21757e-54	8.00451e-52	Hypo	opensea	Distal Intergenic	RAB28	#N/A	#N/A	#N/A	13_Heterochrom/lo	6_Weak_Enhancer
cg02814692	19	1496542	0.88396	0.665337	-0.218623	4.26634e-54	8.09282e-52	Hypo	island	Intron	REEP6	#N/A	#N/A	#N/A	13_Heterochrom/lo	11_Weak_Txn
cg07436224	22	30115348	0.823996	0.493648	-0.330349	4.2704e-54	8.09625e-52	Hypo	shore	Promoter	CABP7	#N/A	#N/A	#N/A	12_Repressed	12_Repressed
cg05169951	16	3017955	0.6218	0.157231	-0.464569	4.28659e-54	8.1227e-52	Hypo	island	Promoter	PAQR4	#N/A	#N/A	#N/A	6_Weak_Enhancer	3_Poised_Promoter
cg02773588	3	48698519	0.755902	0.360728	-0.395173	4.42147e-54	8.36949e-52	Hypo	island	Exon	CELSR3	#N/A	#N/A	#N/A	11_Weak_Txn	9_Txn_Transition
cg19754658	12	117147650	0.800579	0.539753	-0.260826	4.60685e-54	8.71585e-52	Hypo	opensea	Distal Intergenic	C12orf49	#N/A	#N/A	#N/A	12_Repressed	11_Weak_Txn
cg06629702	1	2706960	0.75132	0.357047	-0.394273	4.80434e-54	9.08472e-52	Hypo	island	Promoter	TTC34	#N/A	#N/A	#N/A	13_Heterochrom/lo	13_Heterochrom/lo
cg00046336	2	118617230	0.889415	0.452702	-0.436713	4.86048e-54	9.18607e-52	Hypo	island	Distal Intergenic	DDX18	#N/A	#N/A	#N/A	13_Heterochrom/lo	12_Repressed
cg10678190	16	34442373	0.737861	0.275144	-0.462716	4.94592e-54	9.34267e-52	Hypo	island	Distal Intergenic	UBE2MP1	#N/A	#N/A	#N/A	13_Heterochrom/lo	13_Heterochrom/lo
cg10838157	15	27819662	0.685442	0.311859	-0.373583	4.94884e-54	9.3433e-52	Hypo	opensea	Distal Intergenic	OCA2	#N/A	#N/A	#N/A	13_Heterochrom/lo	13_Heterochrom/lo
cg25104872	6	28828977	0.780198	0.42991	-0.350289	4.96527e-54	9.36942e-52	Hypo	shelf	Exon	LINC01623	LTR	#N/A	#N/A	13_Heterochrom/lo	13_Heterochrom/lo
cg13749314	19	51774666	0.678643	0.29184	-0.386803	4.98063e-54	9.3935e-52	Hypo	island	Distal Intergenic	SIGLECL1	#N/A	#N/A	#N/A	13_Heterochrom/lo	13_Heterochrom/lo
cg20131968	17	61850012	0.749259	0.436243	-0.313016	5.2052e-54	9.81192e-52	Hypo	shore	Intron	CCDC47	#N/A	#N/A	#N/A	1_Active_Promoter	2_Weak_Promoter
cg06801163	17	4686500	0.805543	0.474573	-0.33097	5.50988e-54	1.03808e-51	Hypo	shore	3' UTR	VMO1	#N/A	#N/A	#N/A	13_Heterochrom/lo	13_Heterochrom/lo
cg11812625	11	6291339	0.846926	0.466929	-0.379996	5.54171e-54	1.04354e-51	Hypo	island	Promoter	CCKBR	#N/A	#N/A	#N/A	13_Heterochrom/lo	8_Insulator
cg11942207	13	98527743	0.90668	0.609103	-0.297577	5.77192e-54	1.08632e-51	Hypo	opensea	Distal Intergenic	IPO5	LTR	#N/A	#N/A	13_Heterochrom/lo	7_Weak_Enhancer
cg16363447	4	25678113	0.969773	0.6869	-0.282873	6.08998e-54	1.14439e-51	Hypo	island	Exon	SLC34A2	#N/A	#N/A	#N/A	13_Heterochrom/lo	13_Heterochrom/lo
cg03587884	4	111642146	0.911999	0.603333	-0.308666	6.09681e-54	1.14508e-51	Hypo	opensea	Distal Intergenic	PITX2	LINE	#N/A	#N/A	13_Heterochrom/lo	6_Weak_Enhancer
cg26036375	2	122660039	0.852536	0.484102	-0.368434	6.25786e-54	1.17472e-51	Hypo	opensea	Distal Intergenic	TSN	#N/A	#N/A	#N/A	13_Heterochrom/lo	12_Repressed
cg07390463	12	34487126	0.800443	0.365548	-0.434895	6.90498e-54	1.29485e-51	Hypo	shore	Distal Intergenic	ALG10	#N/A	#N/A	#N/A	13_Heterochrom/lo	13_Heterochrom/lo
cg05770471	13	53774217	0.959707	0.649383	-0.310324	6.98275e-54	1.30875e-51	Hypo	shore	Distal Intergenic	OLFM4	#N/A	#N/A	#N/A	13_Heterochrom/lo	12_Repressed
cg17755564	17	4694156	0.748964	0.341171	-0.407793	7.11511e-54	1.33287e-51	Hypo	shore	Distal Intergenic	GLTPD2	LINE	#N/A	#N/A	2_Weak_Promoter	3_Poised_Promoter
cg00885843	2	131058072	0.662615	0.37736	-0.285255	7.38045e-54	1.38186e-51	Hypo	opensea	Distal Intergenic	CCDC115	Satellite	#N/A	#N/A	13_Heterochrom/lo	8_Insulator
cg03060468	5	140683196	0.662801	0.302639	-0.360161	7.38831e-54	1.38262e-51	Hypo	island	Exon	SLC25A2	#N/A	#N/A	#N/A	13_Heterochrom/lo	13_Heterochrom/lo
cg10907148	17	72948349	0.782967	0.301422	-0.481545	7.50632e-54	1.40397e-51	Hypo	opensea	Intron	HID1	Low_complexity	#N/A	#N/A	13_Heterochrom/lo	6_Weak_Enhancer
cg14679202	22	41600978	0.617356	0.210314	-0.407043	7.70122e-54	1.43968e-51	Hypo	shore	Promoter	L3MBTL2	#N/A	#N/A	#N/A	2_Weak_Promoter	6_Weak_Enhancer
cg01434559	11	8290939	0.655531	0.320704	-0.334827	7.99789e-54	1.4936e-51	Hypo	shore	Promoter	LMO1	#N/A	#N/A	#N/A	12_Repressed	12_Repressed
cg19808847	8	49836230	0.841353	0.535174	-0.306179	8.0299e-54	1.4988e-51	Hypo	island	Distal Intergenic	SNAI2	#N/A	#N/A	#N/A	12_Repressed	12_Repressed
cg06152845	7	1216568	0.907128	0.661379	-0.245749	8.17637e-54	1.52456e-51	Hypo	opensea	Distal Intergenic	ZFAND2A	LTR	#N/A	#N/A	8_Insulator	11_Weak_Txn
cg17961381	2	77524119	0.846995	0.507507	-0.339488	8.26917e-54	1.54107e-51	Hypo	opensea	Intron	LRRTM4	#N/A	#N/A	#N/A	13_Heterochrom/lo	13_Heterochrom/lo
cg23408116	4	190462739	0.93423	0.719547	-0.214683	8.6409e-54	1.60952e-51	Hypo	opensea	Distal Intergenic	FRG1	#N/A	#N/A	#N/A	13_Heterochrom/lo	13_Heterochrom/lo
cg13638229	10	131697080	0.742364	0.244043	-0.498321	8.71388e-54	1.62228e-51	Hypo	island	Intron	MIR4297	#N/A	#N/A	#N/A	13_Heterochrom/lo	7_Weak_Enhancer
cg08066991	11	115376699	0.751912	0.402415	-0.349497	8.77175e-54	1.63221e-51	Hypo	shore	Promoter	CADM1	#N/A	#N/A	#N/A	12_Repressed	3_Poised_Promoter
cg19939773	6	32729876	0.657511	0.298303	-0.359208	8.83601e-54	1.64332e-51	Hypo	island	Intron	HLA-DQB2	#N/A	#N/A	#N/A	12_Repressed	13_Heterochrom/lo
cg16051228	5	1294576	0.592539	0.283582	-0.308957	8.98597e-54	1.67035e-51	Hypo	island	Exon	TERT	#N/A	#N/A	#N/A	13_Heterochrom/lo	6_Weak_Enhancer
cg05246403	19	19655748	0.94706	0.582475	-0.364584	9.56627e-54	1.77639e-51	Hypo	island	Exon	CILP2	#N/A	#N/A	#N/A	13_Heterochrom/lo	13_Heterochrom/lo
cg10124201	2	198650752	0.489392	0.1162	-0.373192	9.66936e-54	1.79369e-51	Hypo	island	5' UTR	BOLL	#N/A	#N/A	#N/A	6_Weak_Enhancer	3_Poised_Promoter
cg15774065	17	79495320	0.782223	0.430516	-0.351708	9.7002e-54	1.79849e-51	Hypo	island	Promoter	FSCN2	#N/A	#N/A	#N/A	13_Heterochrom/lo	13_Heterochrom/lo
cg07458516	1	43854839	0.407494	0.116583	-0.290911	9.98271e-54	1.84897e-51	Hypo	shore	Intron	MED8	#N/A	#N/A	#N/A	1_Active_Promoter	2_Weak_Promoter
cg03458170	6	28962770	0.90405	0.597529	-0.306521	9.98864e-54	1.84912e-51	Hypo	opensea	3' UTR	ZNF311	#N/A	#N/A	#N/A	13_Heterochrom/lo	13_Heterochrom/lo
cg01410746	3	351003	0.600917	0.194555	-0.406361	1.00622e-53	1.86179e-51	Hypo	shore	Intron	CHL1	#N/A	#N/A	#N/A	13_Heterochrom/lo	13_Heterochrom/lo
cg13457427	10	134955698	0.897824	0.682561	-0.215263	1.10794e-53	2.0479e-51	Hypo	island	Distal Intergenic	KNDC1	#N/A	#N/A	#N/A	13_Heterochrom/lo	13_Heterochrom/lo
cg18771955	2	122660086	0.846172	0.481956	-0.364216	1.13488e-53	2.09555e-51	Hypo	opensea	Distal Intergenic	TSN	LINE	#N/A	#N/A	13_Heterochrom/lo	12_Repressed
cg16510128	5	42757815	0.852371	0.527359	-0.325012	1.17343e-53	2.16452e-51	Hypo	opensea	Intron	CCDC152	#N/A	#N/A	#N/A	1_Active_Promoter	6_Weak_Enhancer
cg24889998	1	154475688	0.833206	0.551753	-0.281453	1.17461e-53	2.16558e-51	Hypo	island	Intron	TDRD10	#N/A	#N/A	#N/A	12_Repressed	12_Repressed
cg11935114	5	140206256	0.856007	0.477369	-0.378638	1.21166e-53	2.23277e-51	Hypo	shore	Promoter	PCDHA6	#N/A	#N/A	#N/A	13_Heterochrom/lo	11_Weak_Txn
cg06166885	4	165305815	0.92404	0.652397	-0.271643	1.27274e-53	2.34292e-51	Hypo	shore	Promoter	MARCHF1	#N/A	#N/A	#N/A	13_Heterochrom/lo	12_Repressed
cg24059033	21	10991334	0.496826	0.275372	-0.221454	1.35961e-53	2.50157e-51	Hypo	island	Promoter	TPTE	#N/A	#N/A	#N/A	13_Heterochrom/lo	13_Heterochrom/lo
cg10187707	20	49626842	0.836243	0.56646	-0.269783	1.37052e-53	2.52036e-51	Hypo	island	Exon	KCNG1	#N/A	#N/A	#N/A	13_Heterochrom/lo	11_Weak_Txn
cg19098906	22	19136238	0.449297	0.080152	-0.369145	1.39068e-53	2.55613e-51	Hypo	shore	Downstream	GSC2	#N/A	#N/A	#N/A	12_Repressed	3_Poised_Promoter
cg13123025	4	190661960	0.899296	0.642363	-0.256932	1.41294e-53	2.59571e-51	Hypo	opensea	Distal Intergenic	FRG1	#N/A	#N/A	#N/A	11_Weak_Txn	11_Weak_Txn
cg22674497	17	72916000	0.730714	0.235922	-0.494791	1.47898e-53	2.71291e-51	Hypo	island	Exon	USH1G	#N/A	#N/A	#N/A	13_Heterochrom/lo	7_Weak_Enhancer
cg08777812	11	70289549	0.943348	0.735488	-0.20786	1.50524e-53	2.75968e-51	Hypo	opensea	Distal Intergenic	CTTN	LINE	#N/A	#N/A	13_Heterochrom/lo	7_Weak_Enhancer
cg02881684	19	45978153	0.65169	0.255899	-0.39579	1.52421e-53	2.79304e-51	Hypo	shore	3' UTR	ERCC1	#N/A	#N/A	#N/A	13_Heterochrom/lo	11_Weak_Txn
cg16188379	2	2295586	0.765048	0.488652	-0.276396	1.54968e-53	2.83828e-51	Hypo	opensea	Intron	MYT1L-AS1	#N/A	#N/A	#N/A	13_Heterochrom/lo	6_Weak_Enhancer
cg27184806	19	23076606	0.912647	0.679393	-0.233255	1.58013e-53	2.89161e-51	Hypo	island	Distal Intergenic	ZNF728	#N/A	#N/A	#N/A	13_Heterochrom/lo	13_Heterochrom/lo
cg14554519	2	11101032	0.780987	0.443392	-0.337595	1.5804e-53	2.89161e-51	Hypo	island	Distal Intergenic	KCNF1	#N/A	#N/A	#N/A	13_Heterochrom/lo	13_Heterochrom/lo
cg23335255	19	37858855	0.903552	0.670231	-0.233321	1.59288e-53	2.91297e-51	Hypo	shelf	Distal Intergenic	ZNF527	#N/A	#N/A	#N/A	11_Weak_Txn	11_Weak_Txn
cg21808635	7	55225133	0.797581	0.490408	-0.307173	1.59583e-53	2.91687e-51	Hypo	opensea	Intron	EGFR	#N/A	#N/A	#N/A	13_Heterochrom/lo	13_Heterochrom/lo
cg06697425	17	72915897	0.597737	0.198805	-0.398931	1.7372e-53	3.17311e-51	Hypo	island	Exon	USH1G	#N/A	#N/A	#N/A	13_Heterochrom/lo	7_Weak_Enhancer
cg06809326	17	20799526	0.822935	0.316828	-0.506107	1.73777e-53	3.17311e-51	Hypo	island	Promoter	CCDC144NL	#N/A	#N/A	#N/A	8_Insulator	9_Txn_Transition
cg16780688	8	120220073	0.680867	0.319356	-0.361511	1.80148e-53	3.28777e-51	Hypo	shore	Promoter	MAL2	#N/A	#N/A	#N/A	3_Poised_Promoter	3_Poised_Promoter
cg10911283	5	121188016	0.931826	0.7215	-0.210326	1.80837e-53	3.29868e-51	Hypo	island	Exon	FTMT	#N/A	#N/A	#N/A	13_Heterochrom/lo	13_Heterochrom/lo
cg25618731	16	2848409	0.659925	0.187837	-0.472088	1.83052e-53	3.33572e-51	Hypo	shore	Promoter	PRSS41	#N/A	#N/A	#N/A	13_Heterochrom/lo	8_Insulator
cg15371026	4	63682393	0.654451	0.194049	-0.460402	2.0048e-53	3.64964e-51	Hypo	opensea	Distal Intergenic	ADGRL3	#N/A	#N/A	#N/A	13_Heterochrom/lo	13_Heterochrom/lo
cg09929763	11	358332	0.767933	0.335056	-0.432878	2.01764e-53	3.67116e-51	Hypo	shore	Distal Intergenic	B4GALNT4	LINE	#N/A	#N/A	11_Weak_Txn	11_Weak_Txn
cg03024678	17	7909845	0.952302	0.713768	-0.238534	2.06957e-53	3.76187e-51	Hypo	island	Exon	GUCY2D	#N/A	#N/A	#N/A	13_Heterochrom/lo	12_Repressed
cg09203716	5	3536156	0.934617	0.703335	-0.231282	2.28825e-53	4.15727e-51	Hypo	island	Promoter	LINC01019	#N/A	#N/A	#N/A	13_Heterochrom/lo	13_Heterochrom/lo
cg15218456	17	25289681	0.626112	0.336674	-0.289438	2.39706e-53	4.35276e-51	Hypo	island	Distal Intergenic	MIR4522	#N/A	#N/A	#N/A	12_Repressed	12_Repressed
cg24428372	2	314850	0.945156	0.678023	-0.267132	2.40907e-53	4.37237e-51	Hypo	island	Distal Intergenic	ALKAL2	Low_complexity	#N/A	#N/A	13_Heterochrom/lo	11_Weak_Txn
cg13580265	11	6291625	0.836184	0.39941	-0.436774	2.42742e-53	4.40347e-51	Hypo	shore	Promoter	CCKBR	#N/A	#N/A	#N/A	13_Heterochrom/lo	13_Heterochrom/lo
cg13509575	12	128245740	0.88569	0.669123	-0.216566	2.47843e-53	4.4915e-51	Hypo	island	Distal Intergenic	LINC02393	#N/A	#N/A	#N/A	13_Heterochrom/lo	13_Heterochrom/lo
cg07678266	12	129444630	0.90969	0.677597	-0.232093	2.49751e-53	4.52154e-51	Hypo	opensea	Intron	GLT1D1	#N/A	#N/A	#N/A	13_Heterochrom/lo	11_Weak_Txn
cg09730930	5	174135571	0.641102	0.264937	-0.376164	2.51938e-53	4.55883e-51	Hypo	opensea	Distal Intergenic	MSX2	#N/A	#N/A	#N/A	13_Heterochrom/lo	13_Heterochrom/lo
cg00901554	4	1042225	0.898463	0.657991	-0.240472	2.62425e-53	4.74624e-51	Hypo	shore	Distal Intergenic	FGFRL1	#N/A	#N/A	#N/A	13_Heterochrom/lo	12_Repressed
cg09577907	15	51535668	0.93475	0.655029	-0.279721	2.62815e-53	4.7509e-51	Hypo	opensea	Promoter	CYP19A1	#N/A	#N/A	#N/A	11_Weak_Txn	13_Heterochrom/lo
cg02557179	16	32822612	0.657129	0.239799	-0.417329	2.69024e-53	4.86072e-51	Hypo	island	Distal Intergenic	SLC6A10P	#N/A	#N/A	#N/A	12_Repressed	3_Poised_Promoter
cg09559278	6	27179116	0.883934	0.539688	-0.344246	2.73477e-53	4.93871e-51	Hypo	opensea	Distal Intergenic	PRSS16	#N/A	#N/A	#N/A	11_Weak_Txn	13_Heterochrom/lo
cg22685816	11	1036679	0.795071	0.41292	-0.382151	2.74193e-53	4.94915e-51	Hypo	island	Promoter	MUC6	#N/A	#N/A	#N/A	13_Heterochrom/lo	11_Weak_Txn
cg26624732	5	70746330	0.781482	0.362238	-0.419244	2.78238e-53	5.01966e-51	Hypo	opensea	Distal Intergenic	BDP1	#N/A	#N/A	#N/A	13_Heterochrom/lo	13_Heterochrom/lo
cg15555956	5	140613479	0.900756	0.456047	-0.44471	2.81138e-53	5.06945e-51	Hypo	shore	Promoter	PCDHB18P	#N/A	#N/A	#N/A	13_Heterochrom/lo	13_Heterochrom/lo
cg12525330	10	686762	0.920687	0.68058	-0.240107	2.92772e-53	5.2766e-51	Hypo	shore	Intron	MIR5699	#N/A	#N/A	#N/A	13_Heterochrom/lo	11_Weak_Txn
cg09446465	2	1842860	0.959188	0.717317	-0.24187	2.93878e-53	5.2939e-51	Hypo	island	Intron	MYT1L	#N/A	#N/A	#N/A	13_Heterochrom/lo	12_Repressed
cg05565510	17	21831282	0.923704	0.588784	-0.33492	2.96778e-53	5.34348e-51	Hypo	opensea	Distal Intergenic	FAM27E5	Satellite	#N/A	#N/A	13_Heterochrom/lo	13_Heterochrom/lo
cg18964609	2	119768968	0.774642	0.421401	-0.353242	2.99904e-53	5.39705e-51	Hypo	shore	Distal Intergenic	MARCO	#N/A	#N/A	#N/A	12_Repressed	6_Weak_Enhancer
cg22111009	5	173416274	0.977999	0.724807	-0.253192	3.18547e-53	5.72971e-51	Hypo	island	Exon	C5orf47	#N/A	#N/A	#N/A	13_Heterochrom/lo	13_Heterochrom/lo
cg25309775	19	44330910	0.718167	0.295631	-0.422536	3.23233e-53	5.81109e-51	Hypo	opensea	Promoter	ZNF283	#N/A	#N/A	#N/A	13_Heterochrom/lo	13_Heterochrom/lo
cg08638044	15	27819924	0.772384	0.46645	-0.305935	3.32984e-53	5.98343e-51	Hypo	opensea	Distal Intergenic	OCA2	#N/A	#N/A	#N/A	13_Heterochrom/lo	13_Heterochrom/lo
cg27379787	2	239907658	0.763824	0.369237	-0.394587	3.42367e-53	6.14592e-51	Hypo	opensea	Distal Intergenic	LINC01940	#N/A	#N/A	#N/A	13_Heterochrom/lo	13_Heterochrom/lo
cg06928246	1	227974645	0.77346	0.413411	-0.360049	3.57428e-53	6.40992e-51	Hypo	island	Distal Intergenic	PRSS38	#N/A	#N/A	#N/A	6_Weak_Enhancer	12_Repressed
cg17048610	5	140731399	0.700465	0.330357	-0.370108	3.58289e-53	6.41898e-51	Hypo	island	Exon	PCDHGB1	#N/A	#N/A	#N/A	13_Heterochrom/lo	13_Heterochrom/lo
cg03808708	17	22012717	0.862528	0.547967	-0.314561	3.67267e-53	6.57332e-51	Hypo	opensea	Distal Intergenic	MTRNR2L1	#N/A	#N/A	#N/A	13_Heterochrom/lo	13_Heterochrom/lo
cg07150255	6	29324414	0.899413	0.573644	-0.325769	3.80081e-53	6.79592e-51	Hypo	opensea	Promoter	OR5V1	#N/A	#N/A	#N/A	13_Heterochrom/lo	13_Heterochrom/lo
cg09760666	11	125775128	0.952577	0.721784	-0.230793	3.93633e-53	7.03476e-51	Hypo	shore	Exon	DDX25	#N/A	#N/A	#N/A	12_Repressed	12_Repressed
cg20670488	17	18024636	0.954242	0.751163	-0.203079	4.06666e-53	7.26409e-51	Hypo	island	Exon	MYO15A	#N/A	#N/A	#N/A	13_Heterochrom/lo	13_Heterochrom/lo
cg14108567	12	8717487	0.913553	0.685057	-0.228497	4.11465e-53	7.34255e-51	Hypo	opensea	Distal Intergenic	CLEC4E	#N/A	#N/A	#N/A	13_Heterochrom/lo	6_Weak_Enhancer
cg04986934	17	39019908	0.922293	0.682536	-0.239757	4.22329e-53	7.5327e-51	Hypo	island	Intron	KRT12	#N/A	#N/A	#N/A	13_Heterochrom/lo	13_Heterochrom/lo
cg12597066	17	16473468	0.790916	0.383397	-0.407518	4.28443e-53	7.63797e-51	Hypo	shore	Promoter	ZNF287	LTR	#N/A	#N/A	6_Weak_Enhancer	12_Repressed
cg15230931	3	122632501	0.770955	0.499243	-0.271712	4.34595e-53	7.74383e-51	Hypo	island	Promoter	SEMA5B	#N/A	#N/A	#N/A	13_Heterochrom/lo	11_Weak_Txn
cg05591447	17	21909280	0.844511	0.525079	-0.319431	4.44792e-53	7.92162e-51	Hypo	opensea	Intron	FLJ36000	#N/A	#N/A	#N/A	13_Heterochrom/lo	13_Heterochrom/lo
cg16120796	6	27067005	0.944645	0.655874	-0.288771	4.94297e-53	8.7903e-51	Hypo	shelf	Distal Intergenic	H2BC11	SINE	#N/A	#N/A	13_Heterochrom/lo	13_Heterochrom/lo
cg07475394	17	79466438	0.78323	0.291284	-0.491945	4.97502e-53	8.84018e-51	Hypo	shore	Distal Intergenic	ACTG1	#N/A	#N/A	#N/A	13_Heterochrom/lo	13_Heterochrom/lo
cg01921825	14	106743465	0.760013	0.368769	-0.391244	5.05562e-53	8.97737e-51	Hypo	shore	Promoter	LINC00226	#N/A	#N/A	#N/A	8_Insulator	13_Heterochrom/lo
cg06383401	2	113825234	0.871873	0.610553	-0.26132	5.07351e-53	9.0047e-51	Hypo	opensea	Promoter	IL1F10	#N/A	#N/A	#N/A	13_Heterochrom/lo	13_Heterochrom/lo
cg23509665	7	158293697	0.88349	0.649463	-0.234027	5.08219e-53	9.01568e-51	Hypo	opensea	Intron	MIR595	#N/A	#N/A	#N/A	13_Heterochrom/lo	6_Weak_Enhancer
cg08858160	12	34456631	0.959723	0.756438	-0.203285	5.14721e-53	9.12655e-51	Hypo	opensea	Distal Intergenic	ALG10	Satellite	#N/A	#N/A	13_Heterochrom/lo	13_Heterochrom/lo
cg25282972	12	104565846	0.927239	0.720108	-0.207131	5.60045e-53	9.91559e-51	Hypo	opensea	Distal Intergenic	NFYB	#N/A	#N/A	#N/A	13_Heterochrom/lo	7_Weak_Enhancer
cg09192940	16	318694	0.963433	0.758317	-0.205116	5.65851e-53	1.00135e-50	Hypo	island	3' UTR	RGS11	#N/A	#N/A	#N/A	13_Heterochrom/lo	11_Weak_Txn
cg21505231	6	30984668	0.884105	0.664356	-0.219749	5.66817e-53	1.00257e-50	Hypo	opensea	Intron	MUC22	LTR	#N/A	#N/A	13_Heterochrom/lo	13_Heterochrom/lo
cg03614381	11	71229642	0.937936	0.691517	-0.246419	5.79208e-53	1.02398e-50	Hypo	shore	Distal Intergenic	KRTAP5-7	#N/A	#N/A	#N/A	13_Heterochrom/lo	13_Heterochrom/lo
cg20764780	7	158187725	0.728128	0.333251	-0.394877	5.85994e-53	1.03547e-50	Hypo	opensea	Intron	MIR595	LTR	#N/A	#N/A	8_Insulator	5_Strong_Enhancer
cg18856614	7	1330727	0.667946	0.278493	-0.389453	5.88303e-53	1.03854e-50	Hypo	shore	Distal Intergenic	UNCX	#N/A	#N/A	#N/A	13_Heterochrom/lo	3_Poised_Promoter
cg07448928	5	427755	0.874224	0.612815	-0.261409	6.05899e-53	1.06908e-50	Hypo	opensea	Exon	AHRR	#N/A	#N/A	#N/A	11_Weak_Txn	11_Weak_Txn
cg10482201	16	3493423	0.562286	0.266197	-0.296089	6.18638e-53	1.09102e-50	Hypo	island	Promoter	ZNF597	#N/A	ZNF597	pat	1_Active_Promoter	2_Weak_Promoter
cg23381884	6	1597525	0.844535	0.534856	-0.309679	6.1918e-53	1.09145e-50	Hypo	shore	Distal Intergenic	FOXC1	#N/A	#N/A	#N/A	13_Heterochrom/lo	13_Heterochrom/lo
cg04468817	16	2903392	0.779424	0.377529	-0.401895	6.53416e-53	1.15123e-50	Hypo	shore	Intron	PRSS22	#N/A	#N/A	#N/A	13_Heterochrom/lo	13_Heterochrom/lo
cg01369378	5	602437	0.883501	0.630683	-0.252818	6.54954e-53	1.15338e-50	Hypo	island	Exon	LOC100996325	#N/A	#N/A	#N/A	13_Heterochrom/lo	13_Heterochrom/lo
cg14552904	8	56328173	0.83822	0.561303	-0.276918	6.70529e-53	1.18023e-50	Hypo	opensea	Intron	SBF1P1	#N/A	#N/A	#N/A	13_Heterochrom/lo	11_Weak_Txn
cg14469826	11	17499932	0.790551	0.40712	-0.383431	7.08484e-53	1.24643e-50	Hypo	shore	Promoter	ABCC8	#N/A	#N/A	#N/A	12_Repressed	12_Repressed
cg02466349	16	74331660	0.786332	0.483407	-0.302925	7.15337e-53	1.25787e-50	Hypo	shore	Intron	PSMD7	#N/A	#N/A	#N/A	1_Active_Promoter	1_Active_Promoter
cg10517913	16	46603191	0.956399	0.654592	-0.301807	7.22883e-53	1.27053e-50	Hypo	opensea	Promoter	ANKRD26P1	#N/A	#N/A	#N/A	13_Heterochrom/lo	13_Heterochrom/lo
cg05881745	4	1409557	0.8924	0.584264	-0.308136	7.89094e-53	1.38599e-50	Hypo	shore	Distal Intergenic	NA	#N/A	#N/A	#N/A	13_Heterochrom/lo	13_Heterochrom/lo
cg13862524	19	33210498	0.9474	0.734225	-0.213176	8.04955e-53	1.41271e-50	Hypo	island	Promoter	TDRD12	#N/A	#N/A	#N/A	13_Heterochrom/lo	8_Insulator
cg17608082	5	9119047	0.736992	0.392513	-0.344479	8.21141e-53	1.44042e-50	Hypo	opensea	Intron	MIR4636	#N/A	#N/A	#N/A	13_Heterochrom/lo	13_Heterochrom/lo
cg09383846	10	65930596	0.913187	0.682534	-0.230653	8.42327e-53	1.47615e-50	Hypo	shore	Distal Intergenic	REEP3	#N/A	#N/A	#N/A	13_Heterochrom/lo	13_Heterochrom/lo
cg23715407	14	95374412	0.746498	0.433504	-0.312994	8.58186e-53	1.50322e-50	Hypo	opensea	Distal Intergenic	GSC	#N/A	#N/A	#N/A	13_Heterochrom/lo	13_Heterochrom/lo
cg15128510	19	57741988	0.952422	0.737352	-0.21507	8.71111e-53	1.52512e-50	Hypo	island	Promoter	AURKC	#N/A	#N/A	#N/A	11_Weak_Txn	11_Weak_Txn
cg06200514	11	7052239	0.91335	0.659045	-0.254305	8.75369e-53	1.53183e-50	Hypo	opensea	Intron	NLRP14	#N/A	#N/A	#N/A	13_Heterochrom/lo	13_Heterochrom/lo
cg05886689	19	51051890	0.854945	0.531613	-0.323332	8.79228e-53	1.53784e-50	Hypo	island	Exon	LRRC4B	#N/A	#N/A	#N/A	13_Heterochrom/lo	11_Weak_Txn
cg26005196	12	67197984	0.876478	0.601787	-0.274691	8.92999e-53	1.56041e-50	Hypo	opensea	Promoter	GRIP1	#N/A	#N/A	#N/A	13_Heterochrom/lo	6_Weak_Enhancer
cg12589798	20	44839734	0.87748	0.663716	-0.213764	8.93551e-53	1.56062e-50	Hypo	shore	Intron	CDH22	#N/A	#N/A	#N/A	13_Heterochrom/lo	7_Weak_Enhancer
cg00355678	19	1483413	0.976354	0.727292	-0.249062	9.18602e-53	1.6036e-50	Hypo	island	5' UTR	PCSK4	#N/A	#N/A	#N/A	11_Weak_Txn	13_Heterochrom/lo
cg00843634	8	10584169	0.801807	0.408723	-0.393084	9.55781e-53	1.6677e-50	Hypo	island	Exon	SOX7	#N/A	#N/A	#N/A	13_Heterochrom/lo	12_Repressed
cg16284437	18	76751616	0.82991	0.44336	-0.38655	1.07056e-52	1.86617e-50	Hypo	shore	Promoter	SALL3	#N/A	#N/A	#N/A	13_Heterochrom/lo	9_Txn_Transition
cg05320897	4	188554583	0.738871	0.365501	-0.37337	1.07612e-52	1.87496e-50	Hypo	opensea	Distal Intergenic	LOC339975	#N/A	#N/A	#N/A	13_Heterochrom/lo	11_Weak_Txn
cg07894391	2	131085769	0.437264	0.107498	-0.329766	1.09736e-52	1.91104e-50	Hypo	opensea	Distal Intergenic	CCDC115	LTR	#N/A	#N/A	13_Heterochrom/lo	6_Weak_Enhancer
cg06618047	16	1115517	0.692305	0.30544	-0.386865	1.11762e-52	1.94538e-50	Hypo	shore	Exon	SSTR5	#N/A	#N/A	#N/A	13_Heterochrom/lo	13_Heterochrom/lo
cg20724680	19	49000743	0.706093	0.151303	-0.55479	1.17063e-52	2.03668e-50	Hypo	island	Exon	LMTK3	#N/A	#N/A	pat	13_Heterochrom/lo	11_Weak_Txn
cg22762992	2	118616377	0.757963	0.149192	-0.608771	1.2152e-52	2.1132e-50	Hypo	shore	Distal Intergenic	DDX18	#N/A	#N/A	#N/A	13_Heterochrom/lo	3_Poised_Promoter
cg05977462	12	111475136	0.729148	0.244095	-0.485053	1.24378e-52	2.16187e-50	Hypo	island	Intron	CUX2	#N/A	#N/A	#N/A	12_Repressed	3_Poised_Promoter
cg24258529	4	1570685	0.791456	0.28281	-0.508646	1.25583e-52	2.18176e-50	Hypo	island	Distal Intergenic	FAM53A	#N/A	#N/A	#N/A	7_Weak_Enhancer	13_Heterochrom/lo
cg13485469	9	120174870	0.752249	0.341303	-0.410946	1.26204e-52	2.1915e-50	Hypo	shore	Intron	ASTN2	#N/A	#N/A	#N/A	12_Repressed	3_Poised_Promoter
cg13357249	1	151170306	0.887936	0.66224	-0.225695	1.28355e-52	2.22778e-50	Hypo	shore	Promoter	PIP5K1A	#N/A	#N/A	#N/A	2_Weak_Promoter	6_Weak_Enhancer
cg15655110	19	12915121	0.896432	0.628575	-0.267858	1.29997e-52	2.25519e-50	Hypo	island	Distal Intergenic	RNASEH2A	#N/A	#N/A	#N/A	13_Heterochrom/lo	13_Heterochrom/lo
cg03349091	5	140481256	0.668046	0.251602	-0.416445	1.30449e-52	2.26195e-50	Hypo	shore	Exon	PCDHB3	#N/A	#N/A	#N/A	13_Heterochrom/lo	10_Txn_Elongation
cg14771451	22	18508298	0.831911	0.623774	-0.208137	1.3866e-52	2.40202e-50	Hypo	shore	Promoter	MICAL3	#N/A	#N/A	#N/A	12_Repressed	12_Repressed
cg06510234	10	5554040	0.926919	0.6905	-0.236418	1.45908e-52	2.52515e-50	Hypo	shore	Distal Intergenic	CALML5	#N/A	#N/A	#N/A	13_Heterochrom/lo	13_Heterochrom/lo
cg01052512	16	2098739	0.765656	0.475275	-0.290381	1.54592e-52	2.67289e-50	Hypo	shore	5' UTR	TSC2	#N/A	#N/A	#N/A	1_Active_Promoter	2_Weak_Promoter
cg02749105	19	58879056	0.889126	0.432386	-0.45674	1.56673e-52	2.70757e-50	Hypo	island	3' UTR	ZNF497	#N/A	#N/A	#N/A	13_Heterochrom/lo	13_Heterochrom/lo
cg20959032	1	40193746	0.637216	0.234808	-0.402408	1.64103e-52	2.83461e-50	Hypo	opensea	Distal Intergenic	PPIE	LTR	#N/A	#N/A	6_Weak_Enhancer	12_Repressed
cg11567558	12	34448038	0.92498	0.61839	-0.30659	1.65995e-52	2.86593e-50	Hypo	opensea	Distal Intergenic	ALG10	Satellite	#N/A	#N/A	13_Heterochrom/lo	13_Heterochrom/lo
cg06036677	1	1052664	0.603574	0.23785	-0.365724	1.74671e-52	3.01428e-50	Hypo	shore	Promoter	C1orf159	#N/A	#N/A	#N/A	12_Repressed	12_Repressed
cg02481714	22	40439396	0.936256	0.652148	-0.284108	1.79185e-52	3.0907e-50	Hypo	shore	Promoter	TNRC6B	#N/A	#N/A	#N/A	6_Weak_Enhancer	8_Insulator
cg12814019	12	133612854	0.761314	0.347754	-0.41356	1.93838e-52	3.34026e-50	Hypo	shore	Promoter	ZNF84	LINE	#N/A	#N/A	13_Heterochrom/lo	13_Heterochrom/lo
cg07191900	22	17564994	0.943006	0.720127	-0.222879	1.96314e-52	3.38131e-50	Hypo	island	Promoter	IL17RA	#N/A	#N/A	#N/A	13_Heterochrom/lo	3_Poised_Promoter
cg18198730	1	247681584	0.583871	0.232927	-0.350945	1.96473e-52	3.38244e-50	Hypo	island	Intron	GCSAML	#N/A	#N/A	#N/A	13_Heterochrom/lo	13_Heterochrom/lo
cg20566840	12	123215288	0.967309	0.749625	-0.217683	1.97015e-52	3.39016e-50	Hypo	opensea	Promoter	HCAR1	#N/A	#N/A	#N/A	7_Weak_Enhancer	13_Heterochrom/lo
cg25078026	6	28829931	0.872687	0.618233	-0.254454	2.00949e-52	3.45455e-50	Hypo	shore	Intron	LINC01623	LTR	#N/A	#N/A	13_Heterochrom/lo	13_Heterochrom/lo
cg16972240	19	4544574	0.891627	0.683247	-0.20838	2.02398e-52	3.47782e-50	Hypo	island	Intron	PLIN5	#N/A	#N/A	#N/A	13_Heterochrom/lo	13_Heterochrom/lo
cg07798610	16	2867683	0.628714	0.102964	-0.52575	2.03945e-52	3.50107e-50	Hypo	island	Intron	PRSS21	#N/A	#N/A	#N/A	1_Active_Promoter	13_Heterochrom/lo
cg20285546	19	58728728	0.577304	0.145311	-0.431993	2.05508e-52	3.52455e-50	Hypo	island	Distal Intergenic	ZNF544	#N/A	#N/A	#N/A	13_Heterochrom/lo	11_Weak_Txn
cg07904568	7	98199464	0.862953	0.624843	-0.23811	2.10152e-52	3.60077e-50	Hypo	opensea	Distal Intergenic	NPTX2	#N/A	#N/A	#N/A	13_Heterochrom/lo	13_Heterochrom/lo
cg13456654	19	524336	0.908952	0.656255	-0.252697	2.29594e-52	3.93017e-50	Hypo	island	Distal Intergenic	CDC34	#N/A	#N/A	#N/A	13_Heterochrom/lo	13_Heterochrom/lo
cg20946054	1	11761766	0.628328	0.271759	-0.35657	2.34716e-52	4.01594e-50	Hypo	opensea	Intron	DRAXIN	#N/A	#N/A	#N/A	13_Heterochrom/lo	7_Weak_Enhancer
cg27566947	15	34628815	0.895401	0.538822	-0.356579	2.37836e-52	4.0674e-50	Hypo	shore	Exon	SLC12A6	#N/A	#N/A	#N/A	1_Active_Promoter	6_Weak_Enhancer
cg16851282	11	3254011	0.956057	0.695494	-0.260563	2.42687e-52	4.1484e-50	Hypo	island	Promoter	MRGPRE	#N/A	#N/A	#N/A	13_Heterochrom/lo	13_Heterochrom/lo
cg07085310	3	44752404	0.941386	0.72321	-0.218176	2.43803e-52	4.16551e-50	Hypo	shore	Distal Intergenic	ZNF502	#N/A	#N/A	#N/A	13_Heterochrom/lo	13_Heterochrom/lo
cg16589260	7	55225082	0.819052	0.50146	-0.317592	2.4923e-52	4.25621e-50	Hypo	opensea	Intron	EGFR	#N/A	#N/A	#N/A	13_Heterochrom/lo	13_Heterochrom/lo
cg07576664	10	34408654	0.908187	0.68495	-0.223237	2.56166e-52	4.3726e-50	Hypo	opensea	Exon	PARD3	#N/A	#N/A	#N/A	13_Heterochrom/lo	11_Weak_Txn
cg27312312	14	56046001	0.799471	0.458764	-0.340707	2.56491e-52	4.37608e-50	Hypo	shore	Intron	KTN1-AS1	#N/A	#N/A	#N/A	2_Weak_Promoter	2_Weak_Promoter
cg25635591	17	57642417	0.892743	0.606267	-0.286476	2.61422e-52	4.45809e-50	Hypo	shore	Promoter	DHX40	LINE	#N/A	#N/A	13_Heterochrom/lo	12_Repressed
cg06791546	2	863938	0.879045	0.392122	-0.486922	2.62378e-52	4.47229e-50	Hypo	island	Exon	LINC01115	#N/A	#N/A	#N/A	13_Heterochrom/lo	11_Weak_Txn
cg06703900	12	34486991	0.874928	0.524421	-0.350507	2.63567e-52	4.49044e-50	Hypo	shore	Distal Intergenic	ALG10	Satellite	#N/A	#N/A	13_Heterochrom/lo	13_Heterochrom/lo
cg14196170	6	32063595	0.797923	0.421456	-0.376467	2.68077e-52	4.56513e-50	Hypo	island	Exon	TNXB	#N/A	#N/A	#N/A	13_Heterochrom/lo	12_Repressed
cg07476339	7	154706964	0.892316	0.676658	-0.215659	2.78077e-52	4.72874e-50	Hypo	shore	Distal Intergenic	PAXIP1-AS2	#N/A	#N/A	#N/A	12_Repressed	8_Insulator
cg00221012	17	79495664	0.743593	0.454823	-0.28877	2.7893e-52	4.74102e-50	Hypo	island	Exon	FSCN2	#N/A	#N/A	#N/A	13_Heterochrom/lo	13_Heterochrom/lo
cg06337557	11	92702373	0.531786	0.197806	-0.33398	2.79115e-52	4.74192e-50	Hypo	shore	Promoter	MTNR1B	#N/A	#N/A	#N/A	12_Repressed	3_Poised_Promoter
cg02363766	5	2008270	0.730896	0.337569	-0.393327	2.81041e-52	4.77015e-50	Hypo	island	Distal Intergenic	IRX4	#N/A	#N/A	#N/A	13_Heterochrom/lo	13_Heterochrom/lo
cg05385128	2	207275555	0.905046	0.663368	-0.241679	2.84146e-52	4.82059e-50	Hypo	opensea	Distal Intergenic	ADAM23	#N/A	#N/A	#N/A	13_Heterochrom/lo	13_Heterochrom/lo
cg17962638	6	90597340	0.468726	0.119438	-0.349288	2.86962e-52	4.86609e-50	Hypo	island	Distal Intergenic	GJA10	#N/A	#N/A	#N/A	13_Heterochrom/lo	13_Heterochrom/lo
cg23296697	17	77092977	0.671056	0.281273	-0.389783	2.87248e-52	4.86866e-50	Hypo	shore	Intron	ENGASE	#N/A	#N/A	#N/A	13_Heterochrom/lo	6_Weak_Enhancer
cg16167624	3	137728831	0.897136	0.666198	-0.230939	2.90767e-52	4.92599e-50	Hypo	shore	Promoter	CLDN18	#N/A	#N/A	#N/A	11_Weak_Txn	8_Insulator
cg09647921	12	72540611	0.917026	0.615043	-0.301983	2.9207e-52	4.94573e-50	Hypo	opensea	Distal Intergenic	TRHDE	LTR	#N/A	#N/A	13_Heterochrom/lo	7_Weak_Enhancer
cg23895220	6	31691870	0.899493	0.681852	-0.217641	3.02811e-52	5.12522e-50	Hypo	shore	Intron	MPIG6B	#N/A	#N/A	#N/A	13_Heterochrom/lo	11_Weak_Txn
cg25003907	15	65342244	0.805584	0.401984	-0.4036	3.11309e-52	5.26659e-50	Hypo	opensea	5' UTR	SLC51B	#N/A	#N/A	#N/A	2_Weak_Promoter	6_Weak_Enhancer
cg10413224	7	34118758	0.771987	0.375177	-0.39681	3.17837e-52	5.37451e-50	Hypo	island	Exon	BMPER	#N/A	#N/A	#N/A	13_Heterochrom/lo	13_Heterochrom/lo
cg18241967	11	7098472	0.730308	0.406544	-0.323764	3.25709e-52	5.50505e-50	Hypo	opensea	Distal Intergenic	RBMXL2	#N/A	#N/A	#N/A	13_Heterochrom/lo	13_Heterochrom/lo
cg24546349	10	58346379	0.674611	0.282823	-0.391788	3.26283e-52	5.51217e-50	Hypo	opensea	Distal Intergenic	ZWINT	LINE	#N/A	#N/A	13_Heterochrom/lo	6_Weak_Enhancer
cg26843783	6	27482641	0.623528	0.172458	-0.45107	3.28497e-52	5.54698e-50	Hypo	shore	Distal Intergenic	ZNF184	#N/A	#N/A	#N/A	3_Poised_Promoter	3_Poised_Promoter
cg09560297	19	37406349	0.67153	0.35632	-0.31521	3.32902e-52	5.61873e-50	Hypo	shore	Intron	ZNF829	#N/A	#N/A	#N/A	13_Heterochrom/lo	2_Weak_Promoter
cg06213250	12	132617254	0.912058	0.697552	-0.214506	3.36789e-52	5.68169e-50	Hypo	shore	Distal Intergenic	DDX51	#N/A	#N/A	#N/A	11_Weak_Txn	11_Weak_Txn
cg04063615	12	132293388	0.79458	0.338422	-0.456158	3.586e-52	6.04681e-50	Hypo	shore	Distal Intergenic	MMP17	#N/A	#N/A	#N/A	11_Weak_Txn	11_Weak_Txn
cg02796638	7	155142689	0.912463	0.555239	-0.357224	3.61171e-52	6.08733e-50	Hypo	island	Distal Intergenic	INSIG1	#N/A	#N/A	#N/A	13_Heterochrom/lo	7_Weak_Enhancer
cg14926097	1	154544691	0.944264	0.693818	-0.250446	3.658e-52	6.1596e-50	Hypo	island	Intron	CHRNB2	#N/A	#N/A	#N/A	11_Weak_Txn	11_Weak_Txn
cg03548980	13	100578585	0.71917	0.396709	-0.32246	3.67157e-52	6.17958e-50	Hypo	opensea	Distal Intergenic	ZIC5	#N/A	#N/A	#N/A	13_Heterochrom/lo	7_Weak_Enhancer
cg18935108	11	113660932	0.694487	0.241057	-0.45343	3.68429e-52	6.19809e-50	Hypo	island	Exon	CLDN25	#N/A	#N/A	#N/A	1_Active_Promoter	2_Weak_Promoter
cg03987199	1	29189655	0.855309	0.406078	-0.449231	3.81724e-52	6.41878e-50	Hypo	island	Exon	EPB41	#N/A	#N/A	#N/A	13_Heterochrom/lo	13_Heterochrom/lo
cg00464520	10	118903060	0.734484	0.323091	-0.411394	4.00871e-52	6.73447e-50	Hypo	shelf	Distal Intergenic	VAX1	#N/A	#N/A	#N/A	12_Repressed	12_Repressed
cg21237133	15	41778987	0.822121	0.571092	-0.251028	4.04586e-52	6.79371e-50	Hypo	island	Distal Intergenic	ITPKA	#N/A	#N/A	#N/A	11_Weak_Txn	11_Weak_Txn
cg22243109	17	75789365	0.769413	0.431129	-0.338284	4.09157e-52	6.86728e-50	Hypo	island	Distal Intergenic	LINC01973	#N/A	#N/A	#N/A	13_Heterochrom/lo	12_Repressed
cg05560575	12	116919971	0.916574	0.658671	-0.257903	4.14751e-52	6.95794e-50	Hypo	opensea	Distal Intergenic	LINC00173	#N/A	#N/A	#N/A	13_Heterochrom/lo	7_Weak_Enhancer
cg08450965	21	46677779	0.835922	0.601511	-0.23441	4.16486e-52	6.9838e-50	Hypo	island	Intron	POFUT2	#N/A	#N/A	#N/A	13_Heterochrom/lo	11_Weak_Txn
cg22505075	8	27737223	0.751345	0.290064	-0.46128	4.1967e-52	7.03392e-50	Hypo	island	Exon	MIR4287	#N/A	#N/A	#N/A	13_Heterochrom/lo	8_Insulator
cg08308725	4	1409543	0.848872	0.53261	-0.316262	4.27135e-52	7.15573e-50	Hypo	shore	Distal Intergenic	NA	#N/A	#N/A	#N/A	13_Heterochrom/lo	13_Heterochrom/lo
cg08342919	7	100894787	0.833527	0.543173	-0.290354	4.35398e-52	7.28402e-50	Hypo	shore	Exon	FIS1	SINE	#N/A	#N/A	1_Active_Promoter	2_Weak_Promoter
cg06704002	2	242990305	0.928315	0.578755	-0.34956	4.49714e-52	7.51309e-50	Hypo	shore	Distal Intergenic	LINC01881	LINE	#N/A	#N/A	13_Heterochrom/lo	12_Repressed
cg09462240	4	1409497	0.676054	0.274714	-0.40134	4.53527e-52	7.5663e-50	Hypo	shore	Distal Intergenic	NA	#N/A	#N/A	#N/A	13_Heterochrom/lo	13_Heterochrom/lo
cg27264388	18	77623570	0.879119	0.45637	-0.422748	4.62262e-52	7.70846e-50	Hypo	island	Promoter	KCNG2	#N/A	#N/A	#N/A	13_Heterochrom/lo	13_Heterochrom/lo
cg09919392	16	34809677	0.555675	0.128326	-0.427349	4.9772e-52	8.2921e-50	Hypo	island	Distal Intergenic	TP53TG3HP	#N/A	#N/A	#N/A	13_Heterochrom/lo	13_Heterochrom/lo
cg10248279	12	568543	0.878675	0.484734	-0.393941	4.99147e-52	8.31203e-50	Hypo	shore	Promoter	B4GALNT3	#N/A	#N/A	#N/A	3_Poised_Promoter	3_Poised_Promoter
cg24811352	5	140529499	0.52732	0.0909482	-0.436371	5.04168e-52	8.39179e-50	Hypo	shore	Promoter	PCDHB6	#N/A	#N/A	#N/A	13_Heterochrom/lo	8_Insulator
cg15732107	12	131171530	0.806828	0.382127	-0.424701	5.24197e-52	8.72114e-50	Hypo	island	Intron	RIMBP2	#N/A	#N/A	#N/A	13_Heterochrom/lo	11_Weak_Txn
cg23585251	2	18972590	0.903091	0.680644	-0.222447	5.387e-52	8.95832e-50	Hypo	opensea	Distal Intergenic	NT5C1B	#N/A	#N/A	#N/A	13_Heterochrom/lo	13_Heterochrom/lo
cg14283978	19	45809570	0.832605	0.466463	-0.366141	5.86934e-52	9.75145e-50	Hypo	shelf	Downstream	CKM	#N/A	#N/A	#N/A	13_Heterochrom/lo	7_Weak_Enhancer
cg16725535	7	4146291	0.928119	0.708485	-0.219634	5.91023e-52	9.81487e-50	Hypo	opensea	Intron	SDK1	#N/A	#N/A	#N/A	13_Heterochrom/lo	13_Heterochrom/lo
cg05245170	2	558220	0.822042	0.406948	-0.415094	6.02915e-52	1.00077e-49	Hypo	island	Distal Intergenic	TMEM18	#N/A	#N/A	#N/A	13_Heterochrom/lo	13_Heterochrom/lo
cg05375443	10	85997426	0.579961	0.25583	-0.324131	6.13126e-52	1.01679e-49	Hypo	island	Exon	LRIT1	#N/A	#N/A	#N/A	13_Heterochrom/lo	3_Poised_Promoter
cg06446408	16	73266679	0.949929	0.59122	-0.358709	6.18122e-52	1.02461e-49	Hypo	opensea	Distal Intergenic	HCCAT5	#N/A	#N/A	#N/A	13_Heterochrom/lo	7_Weak_Enhancer
cg15993027	7	43484421	0.939514	0.555683	-0.383831	7.13917e-52	1.18123e-49	Hypo	island	Exon	LUARIS	#N/A	#N/A	#N/A	13_Heterochrom/lo	11_Weak_Txn
cg04585822	17	72916509	0.835203	0.403024	-0.432179	7.4156e-52	1.2264e-49	Hypo	island	Exon	USH1G	#N/A	#N/A	#N/A	13_Heterochrom/lo	7_Weak_Enhancer
cg19477346	19	48699872	0.782542	0.187469	-0.595073	7.55557e-52	1.24898e-49	Hypo	shore	Intron	CARD8	#N/A	#N/A	#N/A	13_Heterochrom/lo	11_Weak_Txn
cg01809217	1	240656342	0.542083	0.101406	-0.440676	7.66798e-52	1.26698e-49	Hypo	island	Exon	FMN2	#N/A	MIR1273E	#N/A	13_Heterochrom/lo	2_Weak_Promoter
cg18638931	22	50528179	0.736817	0.265804	-0.471013	8.06186e-52	1.33024e-49	Hypo	shore	Promoter	MOV10L1	#N/A	#N/A	#N/A	13_Heterochrom/lo	13_Heterochrom/lo
cg16374910	1	201084995	0.937385	0.671946	-0.265439	8.0959e-52	1.33525e-49	Hypo	shore	Promoter	ASCL5	#N/A	#N/A	#N/A	12_Repressed	12_Repressed
cg21858359	12	34478695	0.914545	0.711862	-0.202683	8.12626e-52	1.33964e-49	Hypo	opensea	Distal Intergenic	ALG10	Satellite	#N/A	#N/A	13_Heterochrom/lo	13_Heterochrom/lo
cg21008784	12	38553846	0.915826	0.65204	-0.263785	8.17373e-52	1.34685e-49	Hypo	shelf	Distal Intergenic	ALG10B	Satellite	#N/A	#N/A	13_Heterochrom/lo	13_Heterochrom/lo
cg09970593	1	29139522	0.92274	0.669276	-0.253464	8.93314e-52	1.47065e-49	Hypo	shore	Intron	OPRD1	#N/A	#N/A	#N/A	12_Repressed	3_Poised_Promoter
cg25262261	3	196670603	0.804788	0.508443	-0.296345	8.97636e-52	1.47709e-49	Hypo	shore	3' UTR	NCBP2AS2	SINE	#N/A	#N/A	2_Weak_Promoter	2_Weak_Promoter
cg12313341	5	65771446	0.887027	0.684846	-0.20218	9.14235e-52	1.50372e-49	Hypo	opensea	Distal Intergenic	MAST4	#N/A	#N/A	#N/A	13_Heterochrom/lo	13_Heterochrom/lo
cg07947016	19	51375893	0.830221	0.542	-0.288221	9.19846e-52	1.51226e-49	Hypo	opensea	Promoter	KLK2	#N/A	#N/A	#N/A	13_Heterochrom/lo	12_Repressed
cg02491199	17	21901968	0.966253	0.581611	-0.384641	9.29896e-52	1.52809e-49	Hypo	opensea	Distal Intergenic	FLJ36000	Satellite	#N/A	#N/A	13_Heterochrom/lo	13_Heterochrom/lo
cg08028974	4	151004321	0.906446	0.668837	-0.237609	9.60753e-52	1.57808e-49	Hypo	shelf	Intron	DCLK2	#N/A	#N/A	#N/A	12_Repressed	13_Heterochrom/lo
cg14023881	1	77230704	0.643965	0.174299	-0.469666	9.77571e-52	1.60497e-49	Hypo	opensea	Distal Intergenic	ST6GALNAC5	#N/A	#N/A	#N/A	13_Heterochrom/lo	13_Heterochrom/lo
cg01881966	2	177504062	0.808338	0.486088	-0.322251	9.78841e-52	1.60633e-49	Hypo	shore	Distal Intergenic	LINC01116	#N/A	#N/A	#N/A	12_Repressed	12_Repressed
cg22446491	15	98961376	0.870497	0.589863	-0.280633	9.8507e-52	1.61581e-49	Hypo	shelf	Distal Intergenic	FAM169B	#N/A	#N/A	#N/A	13_Heterochrom/lo	13_Heterochrom/lo
cg01987224	1	201084466	0.777064	0.434408	-0.342656	9.94778e-52	1.631e-49	Hypo	island	Promoter	ASCL5	#N/A	#N/A	#N/A	12_Repressed	3_Poised_Promoter
cg19328828	12	123215471	0.836194	0.500282	-0.335912	1.0062e-51	1.64897e-49	Hypo	opensea	Promoter	HCAR1	#N/A	#N/A	#N/A	11_Weak_Txn	13_Heterochrom/lo
cg05483731	12	132845481	0.935129	0.651356	-0.283772	1.02259e-51	1.67507e-49	Hypo	shore	Intron	LOC100130238	LINE	#N/A	#N/A	13_Heterochrom/lo	13_Heterochrom/lo
cg00435752	15	98961417	0.885723	0.657384	-0.228339	1.02417e-51	1.6769e-49	Hypo	shelf	Distal Intergenic	FAM169B	#N/A	#N/A	#N/A	13_Heterochrom/lo	13_Heterochrom/lo
cg12058587	17	32910602	0.859745	0.510746	-0.348999	1.08651e-51	1.77657e-49	Hypo	shore	Intron	TMEM132E	#N/A	#N/A	#N/A	12_Repressed	14_Repetitive/CNV
cg05002190	19	2926196	0.935926	0.681563	-0.254363	1.12689e-51	1.84175e-49	Hypo	shore	Distal Intergenic	ZNF77	#N/A	#N/A	#N/A	11_Weak_Txn	11_Weak_Txn
cg12607413	11	66062536	0.861465	0.477395	-0.38407	1.13023e-51	1.84638e-49	Hypo	island	Exon	TMEM151A	#N/A	#N/A	#N/A	13_Heterochrom/lo	11_Weak_Txn
cg19712189	19	33210851	0.855186	0.402592	-0.452594	1.1326e-51	1.84941e-49	Hypo	island	5' UTR	TDRD12	#N/A	#N/A	#N/A	13_Heterochrom/lo	13_Heterochrom/lo
cg17240135	2	112898493	0.888668	0.632095	-0.256573	1.13421e-51	1.85121e-49	Hypo	shore	Intron	FBLN7	#N/A	#N/A	#N/A	13_Heterochrom/lo	3_Poised_Promoter
cg15408360	14	102432104	0.747036	0.336552	-0.410484	1.16132e-51	1.8946e-49	Hypo	shore	Intron	DYNC1H1	#N/A	#N/A	#N/A	1_Active_Promoter	2_Weak_Promoter
cg27320983	19	1230171	0.974327	0.720398	-0.253929	1.1677e-51	1.90414e-49	Hypo	island	3' UTR	CBARP	#N/A	#N/A	#N/A	11_Weak_Txn	11_Weak_Txn
cg09782833	15	23895756	0.888272	0.660689	-0.227583	1.18329e-51	1.92869e-49	Hypo	opensea	Distal Intergenic	MAGEL2	#N/A	#N/A	#N/A	13_Heterochrom/lo	13_Heterochrom/lo
cg18877525	1	244303292	0.929197	0.695497	-0.233701	1.18845e-51	1.93623e-49	Hypo	opensea	Distal Intergenic	ZBTB18	SINE	#N/A	#N/A	13_Heterochrom/lo	13_Heterochrom/lo
cg09322003	7	155584248	0.864959	0.569691	-0.295268	1.19585e-51	1.94741e-49	Hypo	shelf	Distal Intergenic	SHH	#N/A	#N/A	#N/A	11_Weak_Txn	8_Insulator
cg05912299	13	100217962	0.783918	0.325198	-0.45872	1.20431e-51	1.96031e-49	Hypo	opensea	Distal Intergenic	CLYBL	#N/A	#N/A	#N/A	10_Txn_Elongation	8_Insulator
cg02052758	7	55430948	0.903243	0.632857	-0.270386	1.2089e-51	1.96689e-49	Hypo	shelf	Distal Intergenic	LANCL2	#N/A	#N/A	#N/A	13_Heterochrom/lo	13_Heterochrom/lo
cg14981253	7	5112642	0.597183	0.175497	-0.421686	1.21378e-51	1.97395e-49	Hypo	shore	3' UTR	RBAKDN	#N/A	#N/A	#N/A	13_Heterochrom/lo	13_Heterochrom/lo
cg19628329	19	8400854	0.588327	0.203896	-0.384431	1.21978e-51	1.9828e-49	Hypo	shore	Intron	KANK3	LINE	#N/A	#N/A	3_Poised_Promoter	3_Poised_Promoter
cg03602297	2	30142128	0.702702	0.297051	-0.405651	1.2321e-51	2.00193e-49	Hypo	shore	Intron	ALK	#N/A	#N/A	#N/A	12_Repressed	12_Repressed
cg14768256	3	44754587	0.670054	0.203846	-0.466209	1.27082e-51	2.06393e-49	Hypo	shore	Intron	ZNF502	#N/A	#N/A	#N/A	2_Weak_Promoter	2_Weak_Promoter
cg04258138	16	636227	0.850415	0.531904	-0.31851	1.29291e-51	2.09792e-49	Hypo	shelf	Distal Intergenic	RAB40C	SINE	#N/A	#N/A	13_Heterochrom/lo	14_Repetitive/CNV
[truncated: 5,897 more rows]

## Sheet: ICF234
Supplementary Table S2: List and annotations of identified DMPs (|Δβ|≥0.2, adjPval≤0.05) in ICF234 patients
ProbeID	Chr	MAPINFO	CTL_AVG	ICF1X_AVG	deltaBeta	P.Value	adj.P.Val	Status_meth	CG	Feature	Gene	Rmsk	Imprinted_gene	ICR	ChromHMM_Gm12878	ChromHMM_H1hesc
cg20386875	1	228675901	0.0512904	0.310842	0.259551	4.04285e-41	6.36927e-40	Hyper	shore	Intron	RNF187	#N/A	#N/A	#N/A	1_Active_Promoter	2_Weak_Promoter
cg12446953	1	20960867	0.0556503	0.295354	0.239704	3.45259e-40	5.27871e-39	Hyper	shore	Intron	PINK1	SINE	#N/A	#N/A	2_Weak_Promoter	1_Active_Promoter
cg24455365	1	20961229	0.128598	0.493796	0.365199	1.02078e-37	1.43876e-36	Hyper	shore	Intron	PINK1	LTR	#N/A	#N/A	6_Weak_Enhancer	2_Weak_Promoter
cg17001566	1	2990490	0.251527	0.457937	0.20641	9.62253e-17	6.57749e-16	Hyper	island	Intron	PRDM16	#N/A	#N/A	#N/A	12_Repressed	3_Poised_Promoter
cg16008918	4	78740080	0.0606058	0.341425	0.280819	1.03962e-16	7.09665e-16	Hyper	island	Intron	CNOT6L	#N/A	#N/A	#N/A	1_Active_Promoter	2_Weak_Promoter
cg04255230	2	74727010	0.282622	0.559709	0.277087	9.08746e-10	4.57997e-09	Hyper	island	Promoter	LBX2	#N/A	#N/A	#N/A	12_Repressed	3_Poised_Promoter
cg23371584	1	203275927	0.16419	0.424001	0.259811	5.99851e-08	2.72927e-07	Hyper	shore	Intron	BTG2	Simple_repeat	#N/A	#N/A	1_Active_Promoter	3_Poised_Promoter
cg05825244	20	2730488	0.328588	0.614374	0.285786	8.57231e-07	3.61006e-06	Hyper	island	Intron	CPXM1	#N/A	#N/A	#N/A	13_Heterochrom/lo	3_Poised_Promoter
cg19142026	7	27170394	0.363163	0.602583	0.239419	6.06467e-06	2.39445e-05	Hyper	island	Promoter	HOXA4	#N/A	#N/A	#N/A	13_Heterochrom/lo	3_Poised_Promoter
cg04287574	1	201619622	0.374869	0.608488	0.233619	1.55018e-05	5.91147e-05	Hyper	island	Intron	NAV1	#N/A	#N/A	#N/A	13_Heterochrom/lo	2_Weak_Promoter
cg05662444	5	154026397	0.369843	0.600038	0.230195	2.5812e-05	9.64762e-05	Hyper	shore	Distal Intergenic	MIR3141	#N/A	#N/A	#N/A	12_Repressed	3_Poised_Promoter
cg11146691	12	47219737	0.445117	0.653698	0.208582	3.31145e-05	0.00012248	Hyper	opensea	Promoter	SLC38A4	#N/A	#N/A	mat	13_Heterochrom/lo	3_Poised_Promoter
cg20141578	12	12225262	0.30986	0.53501	0.22515	0.000103793	0.000365487	Hyper	opensea	Intron	BCL2L14	#N/A	#N/A	#N/A	6_Weak_Enhancer	7_Weak_Enhancer
cg17221813	20	61590823	0.474937	0.727623	0.252687	0.00286039	0.00828565	Hyper	island	Intron	SLC17A9	#N/A	#N/A	#N/A	10_Txn_Elongation	11_Weak_Txn
cg26121931	6	29895204	0.359636	0.577372	0.217736	0.00394061	0.0111348	Hyper	shore	Exon	HCG4B	#N/A	#N/A	#N/A	2_Weak_Promoter	6_Weak_Enhancer
cg04540442	12	34445809	0.947738	0.539646	-0.408092	6.61616e-150	1.1954e-144	Hypo	opensea	Distal Intergenic	ALG10	Satellite	#N/A	#N/A	13_Heterochrom/lo	13_Heterochrom/lo
cg05830618	21	41170358	0.972472	0.746508	-0.225963	1.11865e-144	8.0847e-140	Hypo	opensea	Intron	IGSF5	#N/A	#N/A	#N/A	13_Heterochrom/lo	13_Heterochrom/lo
cg04477404	4	161403211	0.950625	0.670275	-0.28035	4.75627e-144	2.86453e-139	Hypo	opensea	Distal Intergenic	RAPGEF2	LTR	#N/A	#N/A	13_Heterochrom/lo	13_Heterochrom/lo
cg09488352	6	53950838	0.958742	0.633302	-0.325441	7.0609e-142	3.1894e-137	Hypo	opensea	Intron	MLIP	#N/A	#N/A	#N/A	13_Heterochrom/lo	13_Heterochrom/lo
cg02704181	5	15572568	0.946824	0.535407	-0.411417	9.79872e-141	3.93429e-136	Hypo	opensea	Intron	FBXL7	#N/A	#N/A	#N/A	13_Heterochrom/lo	11_Weak_Txn
cg06544308	8	39441975	0.958375	0.70652	-0.251855	1.73362e-140	6.26458e-136	Hypo	opensea	Promoter	ADAM18	#N/A	#N/A	#N/A	13_Heterochrom/lo	13_Heterochrom/lo
cg16264595	1	4619207	0.9185	0.371574	-0.546926	9.60184e-140	3.15428e-135	Hypo	opensea	Distal Intergenic	AJAP1	LINE	#N/A	#N/A	13_Heterochrom/lo	13_Heterochrom/lo
cg17747199	4	135069674	0.92283	0.393891	-0.528939	1.24965e-139	3.7631e-135	Hypo	opensea	Distal Intergenic	PABPC4L	#N/A	#N/A	#N/A	13_Heterochrom/lo	13_Heterochrom/lo
cg27445072	16	82921787	0.944215	0.603887	-0.340328	2.05344e-138	5.7079e-134	Hypo	opensea	Intron	CDH13	#N/A	#N/A	#N/A	13_Heterochrom/lo	13_Heterochrom/lo
cg10351418	19	57303997	0.956089	0.669436	-0.286653	4.78014e-138	1.23382e-133	Hypo	shelf	Intron	PEG3-AS1	LINE	#N/A	#N/A	13_Heterochrom/lo	13_Heterochrom/lo
cg14767639	7	70765043	0.955796	0.679883	-0.275913	1.17898e-137	2.69535e-133	Hypo	opensea	Promoter	GALNT17	SINE	#N/A	#N/A	13_Heterochrom/lo	6_Weak_Enhancer
cg01857186	11	123811110	0.969187	0.722563	-0.246624	1.19343e-137	2.69535e-133	Hypo	opensea	Exon	OR4D5	#N/A	#N/A	#N/A	13_Heterochrom/lo	13_Heterochrom/lo
cg10518144	1	163581520	0.943764	0.568207	-0.375558	2.47135e-137	5.25321e-133	Hypo	opensea	Distal Intergenic	NUF2	LINE	#N/A	#N/A	13_Heterochrom/lo	11_Weak_Txn
cg02869444	10	110998760	0.911187	0.320367	-0.59082	3.09909e-137	6.22157e-133	Hypo	opensea	Distal Intergenic	XPNPEP1	#N/A	#N/A	#N/A	13_Heterochrom/lo	13_Heterochrom/lo
cg06100608	21	32013856	0.941789	0.525537	-0.416252	6.89706e-137	1.31174e-132	Hypo	opensea	Promoter	KRTAP20-3	LTR	#N/A	#N/A	13_Heterochrom/lo	13_Heterochrom/lo
cg02729822	11	56510971	0.963466	0.570331	-0.393135	9.07319e-137	1.63934e-132	Hypo	opensea	Exon	OR9G4	#N/A	#N/A	#N/A	13_Heterochrom/lo	13_Heterochrom/lo
cg13888662	2	150704633	0.948174	0.62978	-0.318394	1.34443e-136	2.31343e-132	Hypo	opensea	Distal Intergenic	MMADHC	#N/A	#N/A	#N/A	13_Heterochrom/lo	13_Heterochrom/lo
cg03738936	16	76670197	0.940443	0.570823	-0.36962	1.78033e-136	2.92427e-132	Hypo	shore	Intron	MIR4719	#N/A	#N/A	#N/A	13_Heterochrom/lo	13_Heterochrom/lo
cg10907582	14	96411400	0.953293	0.553066	-0.400227	4.76253e-136	7.48253e-132	Hypo	opensea	Distal Intergenic	TUNAR	#N/A	#N/A	#N/A	13_Heterochrom/lo	11_Weak_Txn
cg23240355	17	10276428	0.926849	0.616988	-0.309861	5.56082e-136	8.37271e-132	Hypo	opensea	Promoter	MYH13	#N/A	#N/A	#N/A	13_Heterochrom/lo	13_Heterochrom/lo
cg24185447	5	15935879	0.941711	0.55802	-0.383691	2.44144e-135	3.52894e-131	Hypo	shore	Intron	MARCHF11	#N/A	#N/A	#N/A	13_Heterochrom/lo	11_Weak_Txn
cg04851314	17	51900106	0.940156	0.70431	-0.235846	5.55304e-135	7.71785e-131	Hypo	opensea	Promoter	KIF2B	#N/A	#N/A	#N/A	13_Heterochrom/lo	13_Heterochrom/lo
cg03551367	5	72467793	0.948572	0.669583	-0.278989	1.02809e-134	1.37597e-130	Hypo	opensea	Promoter	TMEM174	#N/A	#N/A	#N/A	12_Repressed	11_Weak_Txn
cg09829094	14	48613475	0.940707	0.573238	-0.367469	3.4987e-134	4.51531e-130	Hypo	opensea	Distal Intergenic	LINC00648	#N/A	#N/A	#N/A	13_Heterochrom/lo	7_Weak_Enhancer
cg13433687	9	26293669	0.93926	0.59543	-0.34383	5.52219e-134	6.88101e-130	Hypo	opensea	Distal Intergenic	LOC100506422	#N/A	#N/A	#N/A	13_Heterochrom/lo	7_Weak_Enhancer
cg11527695	6	102942962	0.94268	0.666057	-0.276623	2.57844e-133	3.1058e-129	Hypo	opensea	Distal Intergenic	GRIK2	#N/A	#N/A	#N/A	13_Heterochrom/lo	13_Heterochrom/lo
cg00938547	6	49916931	0.950644	0.654711	-0.295933	3.46176e-133	4.03528e-129	Hypo	opensea	Intron	DEFB114	#N/A	#N/A	#N/A	13_Heterochrom/lo	13_Heterochrom/lo
cg17689601	10	83651137	0.942174	0.628598	-0.313576	4.10614e-133	4.63685e-129	Hypo	opensea	Intron	NRG3	#N/A	#N/A	#N/A	13_Heterochrom/lo	11_Weak_Txn
cg18118147	19	51128640	0.948983	0.681429	-0.267554	5.42426e-133	5.93972e-129	Hypo	island	Intron	SYT3	Low_complexity	#N/A	#N/A	13_Heterochrom/lo	13_Heterochrom/lo
cg20917338	14	62440685	0.944955	0.659148	-0.285807	6.12215e-133	6.50674e-129	Hypo	opensea	Distal Intergenic	SYT16	#N/A	#N/A	#N/A	13_Heterochrom/lo	13_Heterochrom/lo
cg23481862	11	89655871	0.939345	0.583934	-0.355411	7.82892e-133	8.083e-129	Hypo	opensea	Promoter	TRIM49D2	#N/A	#N/A	#N/A	13_Heterochrom/lo	13_Heterochrom/lo
cg06525193	2	238145456	0.962296	0.625741	-0.336555	9.36979e-133	9.40516e-129	Hypo	opensea	Distal Intergenic	COL6A3	LINE	#N/A	#N/A	13_Heterochrom/lo	13_Heterochrom/lo
cg00290667	2	96054400	0.951786	0.683799	-0.267987	3.34655e-132	3.18238e-128	Hypo	shore	Distal Intergenic	FAHD2A	#N/A	#N/A	#N/A	13_Heterochrom/lo	13_Heterochrom/lo
cg07569575	5	168691938	0.958488	0.642767	-0.315721	4.20497e-132	3.89617e-128	Hypo	opensea	Promoter	MIR585	#N/A	#N/A	#N/A	12_Repressed	13_Heterochrom/lo
cg04517614	3	65365468	0.947552	0.676121	-0.271431	5.02603e-132	4.42976e-128	Hypo	shore	Exon	MAGI1	#N/A	#N/A	#N/A	13_Heterochrom/lo	10_Txn_Elongation
cg22040874	1	4230824	0.960095	0.663527	-0.296568	8.69289e-132	7.47918e-128	Hypo	opensea	Distal Intergenic	LINC01346	#N/A	#N/A	#N/A	13_Heterochrom/lo	11_Weak_Txn
cg11186850	8	39695788	0.95373	0.6984	-0.25533	1.15247e-131	9.68504e-128	Hypo	opensea	Promoter	ADAM2	#N/A	#N/A	#N/A	13_Heterochrom/lo	13_Heterochrom/lo
cg08097817	21	32255313	0.952189	0.605801	-0.346388	2.23911e-131	1.83892e-127	Hypo	opensea	Promoter	KRTAP11-1	#N/A	#N/A	#N/A	13_Heterochrom/lo	13_Heterochrom/lo
cg10657250	4	156136570	0.954657	0.616897	-0.33776	8.76198e-131	7.03605e-127	Hypo	opensea	3' UTR	NPY2R	#N/A	#N/A	#N/A	13_Heterochrom/lo	13_Heterochrom/lo
cg21576187	15	29963223	0.952765	0.698842	-0.253923	1.77622e-130	1.39533e-126	Hypo	shelf	Distal Intergenic	FAM189A1	LTR	#N/A	#N/A	13_Heterochrom/lo	11_Weak_Txn
cg14288639	9	122351409	0.938614	0.547514	-0.3911	2.03441e-130	1.56415e-126	Hypo	opensea	Distal Intergenic	BRINP1	#N/A	#N/A	#N/A	13_Heterochrom/lo	13_Heterochrom/lo
cg15452017	4	46737312	0.944244	0.582582	-0.361662	2.32198e-130	1.74806e-126	Hypo	opensea	Intron	COX7B2	#N/A	#N/A	#N/A	13_Heterochrom/lo	13_Heterochrom/lo
cg13521991	17	51900096	0.934534	0.567862	-0.366672	4.4669e-130	3.2942e-126	Hypo	opensea	Promoter	KIF2B	#N/A	#N/A	#N/A	13_Heterochrom/lo	13_Heterochrom/lo
cg16288608	5	104345171	0.907963	0.454565	-0.453398	6.16968e-130	4.41906e-126	Hypo	opensea	Distal Intergenic	RAB9BP1	#N/A	#N/A	#N/A	13_Heterochrom/lo	13_Heterochrom/lo
cg05758139	1	215169182	0.965942	0.716132	-0.24981	6.23679e-130	4.41906e-126	Hypo	opensea	Distal Intergenic	KCNK2	#N/A	#N/A	#N/A	13_Heterochrom/lo	13_Heterochrom/lo
cg17255005	6	129418540	0.939933	0.557504	-0.382429	6.47677e-130	4.50084e-126	Hypo	opensea	Intron	LAMA2	#N/A	#N/A	#N/A	13_Heterochrom/lo	13_Heterochrom/lo
cg10872844	14	84247714	0.91956	0.573678	-0.345882	7.67552e-130	5.23324e-126	Hypo	opensea	Distal Intergenic	LINC00911	LINE	#N/A	#N/A	13_Heterochrom/lo	13_Heterochrom/lo
cg11468898	7	46574387	0.908599	0.437482	-0.471117	1.04747e-129	7.00948e-126	Hypo	opensea	Distal Intergenic	IGFBP3	#N/A	#N/A	#N/A	13_Heterochrom/lo	3_Poised_Promoter
cg20910746	11	27062416	0.932123	0.5872	-0.344923	1.20614e-129	7.92451e-126	Hypo	opensea	Promoter	BBOX1	#N/A	#N/A	#N/A	13_Heterochrom/lo	13_Heterochrom/lo
cg25383615	3	65652312	0.942674	0.562403	-0.380271	1.44713e-129	9.33812e-126	Hypo	opensea	Intron	MAGI1-AS1	#N/A	#N/A	#N/A	13_Heterochrom/lo	11_Weak_Txn
cg11854928	12	117768754	0.949388	0.658198	-0.29119	1.70036e-129	1.07796e-125	Hypo	opensea	Exon	NOS1	#N/A	#N/A	#N/A	13_Heterochrom/lo	8_Insulator
cg26136722	14	96508538	0.95477	0.641978	-0.312792	2.09643e-129	1.30615e-125	Hypo	shelf	Intron	C14orf132	#N/A	#N/A	#N/A	12_Repressed	11_Weak_Txn
cg14411804	2	56420171	0.936697	0.652722	-0.283975	2.78308e-129	1.70456e-125	Hypo	opensea	Exon	CCDC85A	#N/A	#N/A	#N/A	13_Heterochrom/lo	13_Heterochrom/lo
cg09103598	6	94509563	0.914236	0.434462	-0.479774	5.3085e-129	3.19712e-125	Hypo	opensea	Distal Intergenic	TSG1	#N/A	#N/A	#N/A	13_Heterochrom/lo	11_Weak_Txn
cg25252482	7	119893751	0.920598	0.497605	-0.422993	5.62606e-129	3.33283e-125	Hypo	opensea	Distal Intergenic	KCND2	#N/A	#N/A	#N/A	13_Heterochrom/lo	13_Heterochrom/lo
cg11775367	8	127614489	0.954133	0.715915	-0.238218	7.80221e-129	4.54742e-125	Hypo	opensea	Distal Intergenic	LRATD2	LINE	#N/A	#N/A	13_Heterochrom/lo	7_Weak_Enhancer
cg24556334	5	140366361	0.951341	0.650712	-0.300629	1.57368e-128	9.02641e-125	Hypo	opensea	Intron	PCDHAC2	#N/A	#N/A	#N/A	13_Heterochrom/lo	5_Strong_Enhancer
cg07877987	10	133871444	0.940651	0.621378	-0.319273	1.80739e-128	1.00918e-124	Hypo	opensea	Distal Intergenic	JAKMIP3	#N/A	#N/A	#N/A	13_Heterochrom/lo	11_Weak_Txn
cg13883981	3	78162085	0.936379	0.622504	-0.313875	1.81528e-128	1.00918e-124	Hypo	opensea	Distal Intergenic	ROBO2	#N/A	#N/A	#N/A	13_Heterochrom/lo	13_Heterochrom/lo
cg07854132	12	29650795	0.934603	0.610995	-0.323609	1.9578e-128	1.07192e-124	Hypo	opensea	Promoter	OVCH1	#N/A	#N/A	#N/A	13_Heterochrom/lo	13_Heterochrom/lo
cg22675598	10	45298460	0.940819	0.61424	-0.326579	2.80189e-128	1.51118e-124	Hypo	opensea	Distal Intergenic	TMEM72	#N/A	#N/A	#N/A	13_Heterochrom/lo	13_Heterochrom/lo
cg06719334	16	7501308	0.933433	0.435814	-0.49762	3.20558e-128	1.70348e-124	Hypo	opensea	Intron	RBFOX1	#N/A	#N/A	#N/A	13_Heterochrom/lo	11_Weak_Txn
cg00552087	8	3316893	0.957814	0.751735	-0.20608	3.86326e-128	1.99432e-124	Hypo	opensea	Intron	CSMD1	#N/A	#N/A	#N/A	13_Heterochrom/lo	13_Heterochrom/lo
cg09531376	11	133234073	0.966291	0.719408	-0.246883	5.06133e-128	2.576e-124	Hypo	shelf	Intron	OPCML	#N/A	#N/A	#N/A	11_Weak_Txn	13_Heterochrom/lo
cg00091960	7	126829514	0.93385	0.568968	-0.364882	5.60372e-128	2.81244e-124	Hypo	opensea	Intron	GRM8	#N/A	#N/A	#N/A	13_Heterochrom/lo	7_Weak_Enhancer
cg09609598	7	49709938	0.953098	0.676448	-0.27665	5.89126e-128	2.91624e-124	Hypo	opensea	Distal Intergenic	VWC2	#N/A	#N/A	#N/A	13_Heterochrom/lo	13_Heterochrom/lo
cg13490979	2	180428745	0.913156	0.409487	-0.503669	6.35679e-128	3.10417e-124	Hypo	opensea	Promoter	ZNF385B	#N/A	#N/A	#N/A	13_Heterochrom/lo	11_Weak_Txn
cg10860802	7	154632602	0.942586	0.699988	-0.242599	7.69495e-128	3.70752e-124	Hypo	opensea	Intron	PAXIP1-AS2	#N/A	#N/A	#N/A	13_Heterochrom/lo	13_Heterochrom/lo
cg00385194	11	57957102	0.91221	0.437861	-0.474349	8.52321e-128	4.05255e-124	Hypo	opensea	Promoter	OR9Q2	#N/A	#N/A	#N/A	13_Heterochrom/lo	13_Heterochrom/lo
cg00937286	8	136245114	0.915675	0.411447	-0.504228	9.08553e-128	4.26381e-124	Hypo	opensea	Promoter	LINC01591	#N/A	#N/A	#N/A	13_Heterochrom/lo	13_Heterochrom/lo
cg08034750	1	219919793	0.950341	0.62203	-0.328311	1.78786e-127	8.2828e-124	Hypo	opensea	Intron	RNU5F-1	#N/A	#N/A	#N/A	13_Heterochrom/lo	13_Heterochrom/lo
cg13016237	7	154681513	0.936179	0.572568	-0.363611	2.3426e-127	1.07154e-123	Hypo	shelf	Intron	PAXIP1-AS2	#N/A	#N/A	#N/A	13_Heterochrom/lo	11_Weak_Txn
cg20982052	12	105989544	0.955064	0.688736	-0.266328	2.58452e-127	1.16742e-123	Hypo	opensea	Distal Intergenic	C12orf75	#N/A	#N/A	#N/A	13_Heterochrom/lo	13_Heterochrom/lo
cg08151051	7	158271757	0.967862	0.734324	-0.233538	3.74014e-127	1.66856e-123	Hypo	opensea	Intron	MIR595	#N/A	#N/A	#N/A	13_Heterochrom/lo	11_Weak_Txn
cg12526473	4	19962859	0.961386	0.743689	-0.217697	4.82384e-127	2.12578e-123	Hypo	opensea	Distal Intergenic	SLIT2	#N/A	#N/A	#N/A	13_Heterochrom/lo	13_Heterochrom/lo
cg04303901	12	97886312	0.948571	0.640282	-0.308289	5.637e-127	2.45419e-123	Hypo	opensea	Promoter	RMST	#N/A	#N/A	#N/A	13_Heterochrom/lo	11_Weak_Txn
cg03174644	11	15465937	0.938016	0.53837	-0.399646	6.33929e-127	2.7271e-123	Hypo	opensea	Distal Intergenic	INSC	#N/A	#N/A	#N/A	13_Heterochrom/lo	13_Heterochrom/lo
cg03620964	16	76268785	0.940324	0.680663	-0.259661	6.82129e-127	2.89992e-123	Hypo	shore	Distal Intergenic	CNTNAP4	DNA	#N/A	#N/A	13_Heterochrom/lo	13_Heterochrom/lo
cg22295983	7	46015793	0.957713	0.653169	-0.304544	7.26303e-127	3.05181e-123	Hypo	opensea	Distal Intergenic	IGFBP3	#N/A	#N/A	#N/A	13_Heterochrom/lo	13_Heterochrom/lo
cg23289021	13	69459913	0.952649	0.656882	-0.295767	8.29596e-127	3.44577e-123	Hypo	opensea	Promoter	LINC00550	LTR	#N/A	#N/A	13_Heterochrom/lo	13_Heterochrom/lo
cg02311163	20	43850511	0.954189	0.7207	-0.233489	9.07908e-127	3.72819e-123	Hypo	opensea	Exon	SEMG2	#N/A	#N/A	#N/A	13_Heterochrom/lo	13_Heterochrom/lo
cg08160063	16	7704961	0.955507	0.606032	-0.349476	1.63762e-126	6.5752e-123	Hypo	shore	Intron	RBFOX1	#N/A	#N/A	#N/A	13_Heterochrom/lo	11_Weak_Txn
cg05450193	3	55922078	0.962823	0.730411	-0.232412	1.70523e-126	6.77144e-123	Hypo	opensea	Intron	MIR3938	#N/A	#N/A	#N/A	13_Heterochrom/lo	13_Heterochrom/lo
cg06402315	16	52588928	0.930992	0.480144	-0.450848	2.01283e-126	7.90602e-123	Hypo	opensea	Intron	TOX3	LTR	#N/A	#N/A	13_Heterochrom/lo	7_Weak_Enhancer
cg24694502	1	4736187	0.914007	0.615491	-0.298516	2.36944e-126	9.20665e-123	Hypo	opensea	Intron	AJAP1	#N/A	#N/A	#N/A	13_Heterochrom/lo	13_Heterochrom/lo
cg23202139	13	38155024	0.891055	0.410156	-0.4809	2.75814e-126	1.0603e-122	Hypo	opensea	Promoter	POSTN	#N/A	#N/A	#N/A	13_Heterochrom/lo	13_Heterochrom/lo
cg15540341	5	15595186	0.947086	0.659318	-0.287768	3.48604e-126	1.32601e-122	Hypo	opensea	Intron	FBXL7	#N/A	#N/A	#N/A	13_Heterochrom/lo	7_Weak_Enhancer
cg24175561	13	56511952	0.956817	0.713823	-0.242995	7.21121e-126	2.71441e-122	Hypo	opensea	Distal Intergenic	MIR5007	LTR	#N/A	#N/A	13_Heterochrom/lo	13_Heterochrom/lo
cg02149509	8	132404163	0.922893	0.49834	-0.424553	1.18749e-125	4.42383e-122	Hypo	opensea	Distal Intergenic	ADCY8	SINE	#N/A	#N/A	13_Heterochrom/lo	7_Weak_Enhancer
cg15582726	4	188045368	0.927983	0.559271	-0.368711	1.22319e-125	4.51033e-122	Hypo	opensea	Distal Intergenic	LOC339975	#N/A	#N/A	#N/A	13_Heterochrom/lo	13_Heterochrom/lo
cg10019018	12	119214021	0.907043	0.429173	-0.47787	1.92216e-125	6.94592e-122	Hypo	shore	Distal Intergenic	SRRM4	#N/A	#N/A	#N/A	13_Heterochrom/lo	12_Repressed
cg10791343	7	53103287	0.951237	0.719435	-0.231802	2.97877e-125	1.0553e-121	Hypo	island	Promoter	POM121L12	#N/A	#N/A	#N/A	13_Heterochrom/lo	13_Heterochrom/lo
cg18543971	15	86686938	0.952826	0.704353	-0.248473	3.16832e-125	1.11155e-121	Hypo	opensea	5' UTR	AGBL1	#N/A	#N/A	#N/A	13_Heterochrom/lo	13_Heterochrom/lo
cg12526614	5	113671086	0.911973	0.447175	-0.464798	3.69421e-125	1.28359e-121	Hypo	opensea	Distal Intergenic	KCNN2	#N/A	#N/A	#N/A	13_Heterochrom/lo	13_Heterochrom/lo
cg22402753	11	56512503	0.906444	0.426391	-0.480053	3.93681e-125	1.35486e-121	Hypo	opensea	Promoter	OR9G4	SINE	#N/A	#N/A	13_Heterochrom/lo	13_Heterochrom/lo
cg05461169	3	76645048	0.891637	0.425308	-0.466328	4.27308e-125	1.45671e-121	Hypo	opensea	Intron	ROBO2	#N/A	#N/A	#N/A	13_Heterochrom/lo	13_Heterochrom/lo
cg08247600	4	71346433	0.960572	0.728062	-0.23251	5.09532e-125	1.72079e-121	Hypo	opensea	Intron	MUC7	LINE	#N/A	#N/A	13_Heterochrom/lo	13_Heterochrom/lo
cg20316883	8	138493473	0.901371	0.366817	-0.534554	5.85992e-125	1.96068e-121	Hypo	opensea	Distal Intergenic	FAM135B	LINE	#N/A	#N/A	13_Heterochrom/lo	13_Heterochrom/lo
cg03367622	7	144967385	0.930353	0.542371	-0.387982	7.02126e-125	2.3277e-121	Hypo	opensea	Distal Intergenic	TPK1	#N/A	#N/A	#N/A	13_Heterochrom/lo	13_Heterochrom/lo
cg22716234	1	229845680	0.967502	0.733985	-0.233518	7.24502e-125	2.38005e-121	Hypo	opensea	Distal Intergenic	URB2	#N/A	#N/A	#N/A	13_Heterochrom/lo	7_Weak_Enhancer
cg12493906	11	5009311	0.95981	0.695915	-0.263896	8.78729e-125	2.86069e-121	Hypo	opensea	Promoter	MMP26	#N/A	#N/A	#N/A	13_Heterochrom/lo	13_Heterochrom/lo
cg21742058	3	65563196	0.958626	0.703507	-0.255119	1.37023e-124	4.42095e-121	Hypo	opensea	Intron	MAGI1	DNA	#N/A	#N/A	13_Heterochrom/lo	11_Weak_Txn
cg02204261	4	134787901	0.923249	0.529896	-0.393353	1.475e-124	4.71687e-121	Hypo	opensea	Distal Intergenic	PABPC4L	LTR	#N/A	#N/A	13_Heterochrom/lo	13_Heterochrom/lo
cg26709720	21	41027960	0.941934	0.626005	-0.315929	1.82308e-124	5.77884e-121	Hypo	opensea	Promoter	B3GALT5	#N/A	#N/A	#N/A	13_Heterochrom/lo	11_Weak_Txn
cg04146259	14	85058259	0.94551	0.652127	-0.293384	2.34063e-124	7.35485e-121	Hypo	opensea	Distal Intergenic	LINC00911	#N/A	#N/A	#N/A	13_Heterochrom/lo	13_Heterochrom/lo
cg17486234	8	41140500	0.939134	0.614915	-0.324219	2.41713e-124	7.4654e-121	Hypo	opensea	Intron	SFRP1	#N/A	#N/A	#N/A	13_Heterochrom/lo	9_Txn_Transition
cg26738880	7	154429032	0.917633	0.43191	-0.485723	3.50505e-124	1.07337e-120	Hypo	opensea	Intron	PAXIP1-AS2	#N/A	#N/A	#N/A	13_Heterochrom/lo	13_Heterochrom/lo
cg26220972	6	52600483	0.958599	0.737549	-0.22105	6.04673e-124	1.82087e-120	Hypo	opensea	Distal Intergenic	GSTA7P	#N/A	#N/A	#N/A	13_Heterochrom/lo	13_Heterochrom/lo
cg03515735	16	65850868	0.965985	0.662591	-0.303394	6.13423e-124	1.83195e-120	Hypo	opensea	Distal Intergenic	LINC00922	SINE	#N/A	#N/A	13_Heterochrom/lo	6_Weak_Enhancer
cg03265969	7	54617631	0.937061	0.601185	-0.335876	8.64642e-124	2.56103e-120	Hypo	shelf	Exon	VSTM2A-OT1	#N/A	#N/A	#N/A	13_Heterochrom/lo	13_Heterochrom/lo
cg09168501	1	170114243	0.956354	0.716704	-0.23965	8.89638e-124	2.61365e-120	Hypo	opensea	Promoter	METTL11B	LTR	#N/A	#N/A	13_Heterochrom/lo	3_Poised_Promoter
cg03178404	13	111102234	0.955662	0.734299	-0.221363	1.11713e-123	3.25552e-120	Hypo	opensea	Intron	COL4A2-AS1	#N/A	#N/A	#N/A	13_Heterochrom/lo	11_Weak_Txn
cg04942832	6	73043460	0.966596	0.6998	-0.266796	1.16552e-123	3.36938e-120	Hypo	opensea	Exon	RIMS1	#N/A	#N/A	#N/A	13_Heterochrom/lo	13_Heterochrom/lo
cg16080643	18	51058709	0.952781	0.521612	-0.431169	1.96035e-123	5.62213e-120	Hypo	opensea	3' UTR	DCC	#N/A	#N/A	#N/A	13_Heterochrom/lo	13_Heterochrom/lo
cg04338250	19	46543685	0.950373	0.654966	-0.295407	2.19934e-123	6.25789e-120	Hypo	opensea	Intron	IGFL4	#N/A	#N/A	#N/A	12_Repressed	13_Heterochrom/lo
cg04638205	5	3002493	0.944595	0.60078	-0.343815	2.54379e-123	7.18142e-120	Hypo	opensea	Distal Intergenic	C5orf38	#N/A	#N/A	#N/A	13_Heterochrom/lo	13_Heterochrom/lo
cg26793019	8	2795929	0.963891	0.746241	-0.21765	2.83506e-123	7.94166e-120	Hypo	opensea	3' UTR	CSMD1	#N/A	#N/A	#N/A	13_Heterochrom/lo	13_Heterochrom/lo
cg00054741	19	54201247	0.956369	0.576263	-0.380106	3.00156e-123	8.34338e-120	Hypo	opensea	Promoter	MIR523	SINE	#N/A	#N/A	13_Heterochrom/lo	11_Weak_Txn
cg12671090	7	77976524	0.943132	0.592418	-0.350715	3.03391e-123	8.36894e-120	Hypo	opensea	Promoter	RPL13AP17	#N/A	#N/A	#N/A	13_Heterochrom/lo	11_Weak_Txn
cg16002908	10	125539687	0.959496	0.678563	-0.280933	4.21473e-123	1.15381e-119	Hypo	opensea	Exon	CPXM2	#N/A	#N/A	#N/A	12_Repressed	12_Repressed
cg17755535	7	47032576	0.957456	0.708677	-0.248779	5.33145e-123	1.44855e-119	Hypo	opensea	Distal Intergenic	TNS3	LTR	#N/A	#N/A	13_Heterochrom/lo	13_Heterochrom/lo
cg03878722	16	76666860	0.924681	0.538966	-0.385715	5.81826e-123	1.56902e-119	Hypo	shore	Distal Intergenic	MIR4719	LINE	#N/A	#N/A	13_Heterochrom/lo	13_Heterochrom/lo
cg08254266	8	36641818	0.921772	0.57425	-0.347522	6.16626e-123	1.65054e-119	Hypo	opensea	Promoter	KCNU1	#N/A	#N/A	#N/A	13_Heterochrom/lo	13_Heterochrom/lo
cg21046119	2	134075125	0.961296	0.684991	-0.276305	6.63532e-123	1.76304e-119	Hypo	opensea	Intron	NCKAP5	#N/A	#N/A	#N/A	13_Heterochrom/lo	13_Heterochrom/lo
cg17725037	8	15653664	0.945632	0.64991	-0.295722	6.83252e-123	1.80218e-119	Hypo	opensea	Distal Intergenic	TUSC3	LTR	#N/A	#N/A	13_Heterochrom/lo	13_Heterochrom/lo
cg09503202	15	29927471	0.947093	0.646374	-0.30072	7.25742e-123	1.90039e-119	Hypo	opensea	Distal Intergenic	FAM189A1	LTR	#N/A	#N/A	13_Heterochrom/lo	11_Weak_Txn
cg18091245	14	22133789	0.96215	0.727115	-0.235035	8.27048e-123	2.15008e-119	Hypo	opensea	Exon	OR4E2	#N/A	#N/A	#N/A	13_Heterochrom/lo	13_Heterochrom/lo
cg25631370	13	19518706	0.946599	0.616388	-0.33021	8.63923e-123	2.2299e-119	Hypo	opensea	Distal Intergenic	LINC00442	Satellite	#N/A	#N/A	13_Heterochrom/lo	13_Heterochrom/lo
cg21466913	3	65506902	0.915973	0.526782	-0.389191	9.25129e-123	2.37095e-119	Hypo	opensea	Intron	MAGI1	#N/A	#N/A	#N/A	13_Heterochrom/lo	11_Weak_Txn
cg03840472	20	56140543	0.9476	0.738182	-0.209418	1.03152e-122	2.625e-119	Hypo	opensea	Exon	PCK1	#N/A	#N/A	#N/A	12_Repressed	13_Heterochrom/lo
cg00613945	6	72293789	0.954878	0.718007	-0.236872	1.12075e-122	2.83211e-119	Hypo	shore	Distal Intergenic	LINC00472	#N/A	#N/A	#N/A	13_Heterochrom/lo	13_Heterochrom/lo
cg01630588	16	65970442	0.937327	0.592948	-0.344379	1.59076e-122	3.9919e-119	Hypo	opensea	Distal Intergenic	LINC00922	#N/A	#N/A	#N/A	13_Heterochrom/lo	13_Heterochrom/lo
cg14226671	3	26257800	0.957386	0.640294	-0.317093	1.79682e-122	4.47792e-119	Hypo	opensea	Distal Intergenic	LINC00692	#N/A	#N/A	#N/A	13_Heterochrom/lo	13_Heterochrom/lo
cg19345277	19	57646138	0.949346	0.573561	-0.375785	1.85033e-122	4.57967e-119	Hypo	opensea	3' UTR	ZIM3	#N/A	#N/A	#N/A	13_Heterochrom/lo	13_Heterochrom/lo
cg23484785	4	105343352	0.972007	0.736218	-0.23579	2.29025e-122	5.59191e-119	Hypo	opensea	Distal Intergenic	CXXC4	#N/A	#N/A	#N/A	13_Heterochrom/lo	11_Weak_Txn
cg02031308	1	240654013	0.953006	0.677416	-0.27559	2.79694e-122	6.78321e-119	Hypo	shelf	3' UTR	FMN2	#N/A	#N/A	#N/A	13_Heterochrom/lo	13_Heterochrom/lo
cg11451315	10	36978053	0.955766	0.750499	-0.205267	3.53117e-122	8.5068e-119	Hypo	opensea	Distal Intergenic	ANKRD30A	LINE	#N/A	#N/A	13_Heterochrom/lo	7_Weak_Enhancer
cg01188497	13	106263004	0.936307	0.618695	-0.317612	3.64038e-122	8.71182e-119	Hypo	opensea	Distal Intergenic	LINC00343	#N/A	#N/A	#N/A	13_Heterochrom/lo	13_Heterochrom/lo
cg12599765	4	112729702	0.937608	0.572716	-0.364892	4.14364e-122	9.83863e-119	Hypo	opensea	Distal Intergenic	FAM241A	#N/A	#N/A	#N/A	12_Repressed	3_Poised_Promoter
cg02724025	16	64984700	0.940845	0.714931	-0.225913	4.64651e-122	1.0903e-118	Hypo	island	Exon	CDH11	#N/A	#N/A	#N/A	13_Heterochrom/lo	13_Heterochrom/lo
cg08892613	5	2702419	0.937691	0.641013	-0.296678	4.98571e-122	1.16234e-118	Hypo	opensea	Distal Intergenic	IRX2	#N/A	#N/A	#N/A	13_Heterochrom/lo	13_Heterochrom/lo
cg11857794	11	27834102	0.928955	0.523726	-0.40523	5.27843e-122	1.2227e-118	Hypo	opensea	Distal Intergenic	BDNF	#N/A	#N/A	#N/A	13_Heterochrom/lo	13_Heterochrom/lo
cg20823091	1	152680639	0.929713	0.534829	-0.394884	5.44104e-122	1.25234e-118	Hypo	opensea	Promoter	LCE4A	#N/A	#N/A	#N/A	13_Heterochrom/lo	13_Heterochrom/lo
cg09130728	2	21881746	0.964093	0.674962	-0.289131	5.70819e-122	1.30551e-118	Hypo	opensea	Distal Intergenic	LINC01822	#N/A	#N/A	#N/A	13_Heterochrom/lo	13_Heterochrom/lo
cg17165475	15	62531069	0.951914	0.69907	-0.252844	5.76726e-122	1.31072e-118	Hypo	opensea	Distal Intergenic	C2CD4B	#N/A	#N/A	#N/A	13_Heterochrom/lo	13_Heterochrom/lo
cg04107251	8	36902273	0.932908	0.493717	-0.439191	6.09386e-122	1.3763e-118	Hypo	opensea	Distal Intergenic	KCNU1	#N/A	#N/A	#N/A	13_Heterochrom/lo	13_Heterochrom/lo
cg23498518	7	53104336	0.927302	0.655556	-0.271746	6.56634e-122	1.47379e-118	Hypo	shore	3' UTR	POM121L12	#N/A	#N/A	#N/A	13_Heterochrom/lo	13_Heterochrom/lo
cg17569847	5	112489165	0.948717	0.724495	-0.224222	7.18211e-122	1.60205e-118	Hypo	opensea	Intron	MCC	#N/A	#N/A	#N/A	13_Heterochrom/lo	13_Heterochrom/lo
cg17144548	2	5679308	0.92543	0.622014	-0.303416	7.29691e-122	1.61767e-118	Hypo	opensea	Distal Intergenic	SOX11	#N/A	#N/A	#N/A	13_Heterochrom/lo	11_Weak_Txn
cg13371910	6	69990372	0.916307	0.514194	-0.402112	7.8805e-122	1.7364e-118	Hypo	opensea	Intron	ADGRB3	SINE	#N/A	#N/A	13_Heterochrom/lo	13_Heterochrom/lo
cg03432085	11	126521914	0.948858	0.614262	-0.334596	8.6537e-122	1.89521e-118	Hypo	opensea	Intron	ST3GAL4	#N/A	#N/A	#N/A	13_Heterochrom/lo	13_Heterochrom/lo
cg20911707	8	3855415	0.94958	0.688582	-0.260998	8.89013e-122	1.93526e-118	Hypo	opensea	Intron	CSMD1	#N/A	#N/A	#N/A	13_Heterochrom/lo	13_Heterochrom/lo
cg11388802	1	181577847	0.924963	0.512189	-0.412774	9.03587e-122	1.95521e-118	Hypo	opensea	Intron	CACNA1E	#N/A	#N/A	#N/A	11_Weak_Txn	6_Weak_Enhancer
cg13443968	2	221090508	0.922471	0.614703	-0.307768	1.00577e-121	2.16336e-118	Hypo	opensea	Distal Intergenic	MIR4268	SINE	#N/A	#N/A	13_Heterochrom/lo	13_Heterochrom/lo
cg00675372	10	130201069	0.956465	0.688171	-0.268294	1.56147e-121	3.33877e-118	Hypo	opensea	Distal Intergenic	MKI67	LTR	#N/A	#N/A	13_Heterochrom/lo	13_Heterochrom/lo
cg16297030	5	35047946	0.951037	0.737554	-0.213483	1.62635e-121	3.45704e-118	Hypo	opensea	5' UTR	AGXT2	#N/A	#N/A	#N/A	13_Heterochrom/lo	13_Heterochrom/lo
cg24763840	5	5034397	0.95513	0.720436	-0.234694	1.77965e-121	3.76077e-118	Hypo	opensea	Promoter	LINC01020	LTR	#N/A	#N/A	13_Heterochrom/lo	13_Heterochrom/lo
cg02096663	4	178650141	0.95232	0.643769	-0.308551	1.9458e-121	4.08798e-118	Hypo	opensea	Exon	LINC01098	#N/A	#N/A	#N/A	13_Heterochrom/lo	13_Heterochrom/lo
cg12157582	5	84844201	0.966679	0.738428	-0.228251	2.01503e-121	4.20896e-118	Hypo	opensea	Distal Intergenic	NBPF22P	LINE	#N/A	#N/A	13_Heterochrom/lo	13_Heterochrom/lo
cg25039186	2	220853885	0.937357	0.623454	-0.313903	2.21819e-121	4.60668e-118	Hypo	opensea	Distal Intergenic	MIR4268	LTR	#N/A	#N/A	13_Heterochrom/lo	13_Heterochrom/lo
cg17157798	12	129595394	0.935197	0.445077	-0.49012	2.43892e-121	5.03614e-118	Hypo	opensea	Intron	TMEM132D	#N/A	#N/A	#N/A	13_Heterochrom/lo	13_Heterochrom/lo
cg04297093	21	31864374	0.944947	0.619494	-0.325453	2.63308e-121	5.40617e-118	Hypo	opensea	Promoter	KRTAP19-3	#N/A	#N/A	#N/A	13_Heterochrom/lo	13_Heterochrom/lo
cg19159853	2	139660149	0.952595	0.736716	-0.215879	2.9335e-121	5.98896e-118	Hypo	shore	Distal Intergenic	YY1P2	#N/A	#N/A	#N/A	13_Heterochrom/lo	13_Heterochrom/lo
cg13590456	3	76712364	0.85596	0.33543	-0.52053	3.11302e-121	6.31977e-118	Hypo	opensea	Intron	ROBO2	LINE	#N/A	#N/A	13_Heterochrom/lo	11_Weak_Txn
cg10428982	4	127991511	0.943684	0.535051	-0.408633	3.42111e-121	6.90642e-118	Hypo	opensea	Distal Intergenic	INTU	#N/A	#N/A	#N/A	13_Heterochrom/lo	13_Heterochrom/lo
cg08641973	1	240517881	0.935271	0.49072	-0.444551	3.50128e-121	7.02899e-118	Hypo	opensea	Intron	FMN2	#N/A	#N/A	#N/A	13_Heterochrom/lo	13_Heterochrom/lo
cg00016127	11	56310671	0.959602	0.64925	-0.310353	3.86496e-121	7.71624e-118	Hypo	opensea	Promoter	OR5M11	#N/A	#N/A	#N/A	13_Heterochrom/lo	13_Heterochrom/lo
cg21057183	12	75590005	0.960837	0.704767	-0.25607	3.97505e-121	7.89243e-118	Hypo	opensea	Intron	KCNC2	#N/A	#N/A	#N/A	11_Weak_Txn	13_Heterochrom/lo
cg19938791	4	6423283	0.944141	0.678882	-0.265259	4.11956e-121	8.13464e-118	Hypo	opensea	Promoter	PPP2R2C	#N/A	#N/A	#N/A	13_Heterochrom/lo	13_Heterochrom/lo
cg09171565	15	27185073	0.921681	0.501472	-0.42021	5.13363e-121	1.0082e-117	Hypo	opensea	Promoter	GABRB3	#N/A	#N/A	#N/A	13_Heterochrom/lo	11_Weak_Txn
cg10689409	11	57887499	0.955232	0.566774	-0.388458	5.97504e-121	1.1671e-117	Hypo	opensea	Promoter	OR9I1	#N/A	#N/A	#N/A	13_Heterochrom/lo	13_Heterochrom/lo
cg09654261	11	26971995	0.960949	0.701033	-0.259917	6.01358e-121	1.16831e-117	Hypo	opensea	Distal Intergenic	FIBIN	#N/A	#N/A	#N/A	13_Heterochrom/lo	11_Weak_Txn
cg00446536	2	6636481	0.948066	0.717526	-0.23054	6.25777e-121	1.20925e-117	Hypo	shore	Distal Intergenic	LINC00487	#N/A	#N/A	#N/A	13_Heterochrom/lo	13_Heterochrom/lo
cg11538307	5	40984654	0.939124	0.622501	-0.316623	6.99486e-121	1.3445e-117	Hypo	opensea	Distal Intergenic	MROH2B	#N/A	#N/A	#N/A	13_Heterochrom/lo	13_Heterochrom/lo
cg20119101	3	65541167	0.92045	0.550098	-0.370352	7.50715e-121	1.43533e-117	Hypo	opensea	Intron	MAGI1	#N/A	#N/A	#N/A	13_Heterochrom/lo	11_Weak_Txn
cg00675260	4	187291940	0.913808	0.46845	-0.445358	8.4359e-121	1.60441e-117	Hypo	shore	Intron	F11	#N/A	#N/A	#N/A	13_Heterochrom/lo	11_Weak_Txn
cg07201638	21	31538714	0.956784	0.721193	-0.235591	1.08116e-120	2.04548e-117	Hypo	opensea	Exon	CLDN17	#N/A	#N/A	#N/A	13_Heterochrom/lo	13_Heterochrom/lo
cg16338011	3	137301727	0.871816	0.3069	-0.564915	1.13183e-120	2.1302e-117	Hypo	opensea	Distal Intergenic	SOX14	#N/A	#N/A	#N/A	13_Heterochrom/lo	6_Weak_Enhancer
cg10145204	7	46949064	0.946211	0.624978	-0.321233	1.13991e-120	2.13428e-117	Hypo	opensea	Distal Intergenic	TNS3	#N/A	#N/A	#N/A	13_Heterochrom/lo	13_Heterochrom/lo
cg00499159	4	21854961	0.952803	0.698243	-0.254559	1.16555e-120	2.17104e-117	Hypo	opensea	Promoter	KCNIP4-IT1	SINE	#N/A	#N/A	13_Heterochrom/lo	13_Heterochrom/lo
cg14566901	11	57948705	0.912009	0.41849	-0.493519	1.73494e-120	3.19866e-117	Hypo	opensea	3' UTR	OR9Q2	#N/A	#N/A	#N/A	13_Heterochrom/lo	13_Heterochrom/lo
cg26872045	5	127909589	0.966828	0.72386	-0.242968	2.04391e-120	3.71149e-117	Hypo	opensea	Distal Intergenic	FBN2	SINE	#N/A	#N/A	13_Heterochrom/lo	13_Heterochrom/lo
cg08184936	11	50219952	0.962997	0.717414	-0.245583	2.22898e-120	4.02731e-117	Hypo	opensea	Distal Intergenic	LOC441601	#N/A	#N/A	#N/A	13_Heterochrom/lo	13_Heterochrom/lo
cg10302781	10	83801048	0.948842	0.687805	-0.261036	2.32856e-120	4.18631e-117	Hypo	opensea	Intron	NRG3	#N/A	#N/A	#N/A	13_Heterochrom/lo	7_Weak_Enhancer
cg06231581	13	112903693	0.941027	0.671576	-0.26945	2.37923e-120	4.25622e-117	Hypo	opensea	Distal Intergenic	SPACA7	#N/A	#N/A	#N/A	13_Heterochrom/lo	7_Weak_Enhancer
cg20789760	15	36163070	0.957013	0.746252	-0.210762	2.82514e-120	5.02902e-117	Hypo	opensea	Distal Intergenic	MIR4510	#N/A	#N/A	#N/A	13_Heterochrom/lo	13_Heterochrom/lo
cg00134787	17	10419499	0.955424	0.672495	-0.28293	3.32548e-120	5.89065e-117	Hypo	opensea	Intron	MYH1	#N/A	#N/A	#N/A	13_Heterochrom/lo	13_Heterochrom/lo
cg17735631	12	129786998	0.951036	0.699975	-0.251062	4.14375e-120	7.30431e-117	Hypo	shore	Intron	TMEM132D	#N/A	#N/A	#N/A	13_Heterochrom/lo	13_Heterochrom/lo
cg06482783	5	115289176	0.964295	0.756442	-0.207853	4.31358e-120	7.56675e-117	Hypo	opensea	Distal Intergenic	LVRN	#N/A	#N/A	#N/A	13_Heterochrom/lo	13_Heterochrom/lo
cg00096418	16	65910068	0.954417	0.748564	-0.205853	6.44162e-120	1.1191e-116	Hypo	opensea	Distal Intergenic	LINC00922	#N/A	#N/A	#N/A	13_Heterochrom/lo	13_Heterochrom/lo
cg07936800	2	151558015	0.950051	0.723363	-0.226688	7.15897e-120	1.23778e-116	Hypo	opensea	Distal Intergenic	RND3	#N/A	#N/A	#N/A	13_Heterochrom/lo	13_Heterochrom/lo
cg17639413	8	15638083	0.919796	0.507957	-0.411839	7.47003e-120	1.28541e-116	Hypo	opensea	Distal Intergenic	TUSC3	LINE	#N/A	#N/A	13_Heterochrom/lo	13_Heterochrom/lo
cg08214060	11	132107534	0.932088	0.578148	-0.35394	7.59968e-120	1.29972e-116	Hypo	opensea	Intron	NTM	#N/A	#N/A	#N/A	13_Heterochrom/lo	13_Heterochrom/lo
cg07339864	7	70561125	0.907329	0.436841	-0.470488	7.64281e-120	1.29972e-116	Hypo	opensea	Distal Intergenic	GALNT17	#N/A	#N/A	#N/A	13_Heterochrom/lo	13_Heterochrom/lo
cg26854559	4	20393304	0.939109	0.623511	-0.315598	7.66106e-120	1.29972e-116	Hypo	opensea	Promoter	SLIT2-IT1	#N/A	#N/A	#N/A	13_Heterochrom/lo	13_Heterochrom/lo
cg05256276	2	189260073	0.950214	0.709456	-0.240758	8.91626e-120	1.50559e-116	Hypo	opensea	Intron	MIR561	LINE	#N/A	#N/A	13_Heterochrom/lo	7_Weak_Enhancer
cg27293741	3	73585788	0.93484	0.596972	-0.337867	9.18847e-120	1.54434e-116	Hypo	opensea	Intron	PDZRN3	#N/A	#N/A	#N/A	13_Heterochrom/lo	11_Weak_Txn
cg22920954	21	33452584	0.937341	0.604163	-0.333177	9.35598e-120	1.56522e-116	Hypo	opensea	Downstream	LINC00159	#N/A	#N/A	#N/A	13_Heterochrom/lo	13_Heterochrom/lo
cg09161570	10	133515261	0.940309	0.660321	-0.279988	1.10065e-119	1.83285e-116	Hypo	opensea	Distal Intergenic	LINC01164	#N/A	#N/A	#N/A	13_Heterochrom/lo	11_Weak_Txn
cg12808290	12	127206290	0.945126	0.565089	-0.380037	1.1518e-119	1.90923e-116	Hypo	opensea	Distal Intergenic	LINC00943	#N/A	#N/A	#N/A	13_Heterochrom/lo	13_Heterochrom/lo
cg03790312	3	116437373	0.918088	0.488703	-0.429386	1.15948e-119	1.91319e-116	Hypo	opensea	Distal Intergenic	TUSC7	#N/A	#N/A	#N/A	13_Heterochrom/lo	13_Heterochrom/lo
cg17748861	2	134010875	0.925605	0.590538	-0.335067	1.17121e-119	1.92376e-116	Hypo	opensea	Intron	NCKAP5	SINE	#N/A	#N/A	13_Heterochrom/lo	13_Heterochrom/lo
cg05255819	4	139396968	0.949369	0.669749	-0.27962	1.17861e-119	1.92716e-116	Hypo	opensea	Distal Intergenic	LINC00499	#N/A	#N/A	#N/A	13_Heterochrom/lo	7_Weak_Enhancer
cg23583501	14	85292067	0.940382	0.609093	-0.331289	1.18682e-119	1.93185e-116	Hypo	opensea	Distal Intergenic	LINC00911	#N/A	#N/A	#N/A	13_Heterochrom/lo	13_Heterochrom/lo
cg26341619	1	29676588	0.94451	0.686871	-0.257639	1.27689e-119	2.06913e-116	Hypo	opensea	Distal Intergenic	PTPRU	LTR	#N/A	#N/A	13_Heterochrom/lo	11_Weak_Txn
cg00246768	8	3245147	0.951963	0.726851	-0.225111	1.28992e-119	2.08091e-116	Hypo	opensea	Exon	CSMD1	#N/A	#N/A	#N/A	13_Heterochrom/lo	13_Heterochrom/lo
cg13376246	1	216269240	0.91447	0.530947	-0.383523	1.30008e-119	2.08799e-116	Hypo	opensea	Intron	USH2A	#N/A	#N/A	#N/A	13_Heterochrom/lo	13_Heterochrom/lo
cg02101571	8	11853878	0.940969	0.657533	-0.283436	1.34552e-119	2.1514e-116	Hypo	opensea	Promoter	DEFB134	#N/A	#N/A	#N/A	13_Heterochrom/lo	13_Heterochrom/lo
cg14777634	1	58324995	0.915399	0.585969	-0.329431	1.41807e-119	2.25742e-116	Hypo	opensea	Intron	DAB1	#N/A	#N/A	#N/A	13_Heterochrom/lo	13_Heterochrom/lo
cg12676991	2	14336631	0.919243	0.549011	-0.370232	1.6479e-119	2.61178e-116	Hypo	opensea	Distal Intergenic	LRATD1	LTR	#N/A	#N/A	13_Heterochrom/lo	13_Heterochrom/lo
cg27026045	8	2242024	0.94338	0.68117	-0.26221	1.88414e-119	2.97315e-116	Hypo	island	Distal Intergenic	MYOM2	#N/A	#N/A	#N/A	13_Heterochrom/lo	11_Weak_Txn
cg10534479	5	166198692	0.898083	0.468265	-0.429818	2.27319e-119	3.57147e-116	Hypo	opensea	Distal Intergenic	TENM2	#N/A	#N/A	#N/A	13_Heterochrom/lo	13_Heterochrom/lo
cg09842735	16	1256295	0.957303	0.720841	-0.236462	2.54157e-119	3.97318e-116	Hypo	shore	Intron	CACNA1H	#N/A	#N/A	#N/A	13_Heterochrom/lo	11_Weak_Txn
cg12990639	2	119471314	0.963846	0.716585	-0.247261	2.55087e-119	3.97318e-116	Hypo	opensea	Distal Intergenic	EN1	DNA	#N/A	#N/A	13_Heterochrom/lo	11_Weak_Txn
cg19795722	11	132080630	0.948788	0.656055	-0.292732	2.80676e-119	4.353e-116	Hypo	opensea	Intron	NTM	LTR	#N/A	#N/A	13_Heterochrom/lo	13_Heterochrom/lo
cg25329318	5	38253946	0.92972	0.5644	-0.36532	2.94586e-119	4.5492e-116	Hypo	shelf	Distal Intergenic	EGFLAM	LINE	#N/A	#N/A	13_Heterochrom/lo	13_Heterochrom/lo
cg24270629	18	50823537	0.861034	0.281841	-0.579194	3.0977e-119	4.76333e-116	Hypo	opensea	Intron	DCC	#N/A	#N/A	#N/A	13_Heterochrom/lo	13_Heterochrom/lo
cg12691739	17	50021408	0.907806	0.45153	-0.456276	3.66886e-119	5.61769e-116	Hypo	opensea	Intron	CA10	#N/A	#N/A	#N/A	13_Heterochrom/lo	13_Heterochrom/lo
cg06434470	7	154429544	0.960307	0.671973	-0.288334	4.45671e-119	6.79524e-116	Hypo	opensea	Exon	PAXIP1-AS2	#N/A	#N/A	#N/A	13_Heterochrom/lo	13_Heterochrom/lo
cg13282294	10	19408880	0.960721	0.666399	-0.294323	4.96972e-119	7.54559e-116	Hypo	opensea	Distal Intergenic	ARL5B	LTR	#N/A	#N/A	13_Heterochrom/lo	7_Weak_Enhancer
cg06288900	16	25868139	0.880715	0.380621	-0.500094	5.06141e-119	7.65266e-116	Hypo	opensea	Intron	HS3ST4	LTR	#N/A	#N/A	13_Heterochrom/lo	5_Strong_Enhancer
cg01164334	12	126926867	0.937662	0.62871	-0.308952	5.45003e-119	8.2059e-116	Hypo	opensea	Promoter	LINC02347	#N/A	#N/A	#N/A	13_Heterochrom/lo	13_Heterochrom/lo
cg00908427	1	163369083	0.938027	0.625188	-0.31284	7.53551e-119	1.12522e-115	Hypo	opensea	Distal Intergenic	NUF2	SINE	#N/A	#N/A	13_Heterochrom/lo	6_Weak_Enhancer
cg00413543	8	34893470	0.936233	0.545061	-0.391172	1.06069e-118	1.57086e-115	Hypo	opensea	Distal Intergenic	UNC5D	#N/A	#N/A	#N/A	13_Heterochrom/lo	11_Weak_Txn
cg06624020	19	58632805	0.957468	0.662818	-0.294651	1.09149e-118	1.60987e-115	Hypo	shelf	Distal Intergenic	ZSCAN18	DNA	#N/A	#N/A	13_Heterochrom/lo	13_Heterochrom/lo
cg27589988	1	215147891	0.891228	0.358889	-0.532339	1.21324e-118	1.78217e-115	Hypo	opensea	Distal Intergenic	KCNK2	#N/A	#N/A	#N/A	13_Heterochrom/lo	11_Weak_Txn
cg25499121	17	50007030	0.948872	0.674835	-0.274037	1.25096e-118	1.83015e-115	Hypo	opensea	Intron	CA10	#N/A	#N/A	#N/A	13_Heterochrom/lo	13_Heterochrom/lo
cg05126581	1	216144819	0.906556	0.495743	-0.410813	1.5312e-118	2.2311e-115	Hypo	opensea	Intron	KCTD3	SINE	#N/A	#N/A	13_Heterochrom/lo	13_Heterochrom/lo
cg01041256	15	27125580	0.954375	0.709016	-0.245359	1.69065e-118	2.45354e-115	Hypo	shelf	Intron	GABRA5	#N/A	#N/A	#N/A	13_Heterochrom/lo	13_Heterochrom/lo
cg08524210	3	20887296	0.957393	0.693421	-0.263973	2.47167e-118	3.57265e-115	Hypo	opensea	Distal Intergenic	VENTXP7	#N/A	#N/A	#N/A	13_Heterochrom/lo	13_Heterochrom/lo
cg11231042	2	22685189	0.958926	0.68337	-0.275557	2.83934e-118	4.08773e-115	Hypo	opensea	Distal Intergenic	LINC01822	LINE	#N/A	#N/A	13_Heterochrom/lo	7_Weak_Enhancer
cg17642708	5	8217322	0.926006	0.639112	-0.286895	2.90671e-118	4.16812e-115	Hypo	opensea	Distal Intergenic	LINC02226	LTR	#N/A	#N/A	13_Heterochrom/lo	13_Heterochrom/lo
cg02356647	7	158102787	0.922429	0.552491	-0.369938	2.94887e-118	4.21186e-115	Hypo	shore	Intron	MIR595	LTR	#N/A	#N/A	13_Heterochrom/lo	11_Weak_Txn
cg24602369	3	73652609	0.937862	0.58418	-0.353681	3.32758e-118	4.73405e-115	Hypo	opensea	Intron	PDZRN3	#N/A	#N/A	#N/A	13_Heterochrom/lo	11_Weak_Txn
cg14921932	8	69836062	0.928345	0.413638	-0.514708	3.72304e-118	5.25528e-115	Hypo	opensea	Intron	LINC01592	#N/A	#N/A	#N/A	13_Heterochrom/lo	13_Heterochrom/lo
cg09096383	4	70796842	0.945573	0.653388	-0.292185	4.06423e-118	5.71457e-115	Hypo	opensea	Promoter	CSN1S1	#N/A	#N/A	#N/A	13_Heterochrom/lo	13_Heterochrom/lo
cg08748890	11	127063061	0.955931	0.715831	-0.2401	5.27343e-118	7.38605e-115	Hypo	opensea	Distal Intergenic	KIRREL3	SINE	#N/A	#N/A	13_Heterochrom/lo	7_Weak_Enhancer
cg08644897	13	112607846	0.914688	0.538257	-0.376431	5.72007e-118	7.94999e-115	Hypo	shelf	Distal Intergenic	SOX1	#N/A	#N/A	#N/A	13_Heterochrom/lo	13_Heterochrom/lo
cg06481887	10	85971900	0.927607	0.5659	-0.361708	6.21334e-118	8.60247e-115	Hypo	opensea	Promoter	CDHR1	#N/A	#N/A	#N/A	12_Repressed	13_Heterochrom/lo
cg22841856	21	31743965	0.931659	0.653011	-0.278648	6.30785e-118	8.69999e-115	Hypo	opensea	3' UTR	KRTAP13-2	#N/A	#N/A	#N/A	13_Heterochrom/lo	13_Heterochrom/lo
cg26837853	8	3970118	0.891543	0.446753	-0.44479	6.9456e-118	9.54318e-115	Hypo	opensea	Intron	CSMD1	#N/A	#N/A	#N/A	13_Heterochrom/lo	13_Heterochrom/lo
cg15190834	7	34066196	0.935984	0.599496	-0.336488	7.9783e-118	1.09206e-114	Hypo	opensea	Intron	BMPER	#N/A	#N/A	#N/A	13_Heterochrom/lo	13_Heterochrom/lo
cg03142885	6	24144479	0.951581	0.727506	-0.224075	8.69192e-118	1.18525e-114	Hypo	opensea	Intron	NRSN1	SINE	#N/A	#N/A	13_Heterochrom/lo	13_Heterochrom/lo
cg04147741	3	64991635	0.930166	0.594323	-0.335843	9.08305e-118	1.23393e-114	Hypo	opensea	Intron	MIR548A2	LINE	#N/A	#N/A	13_Heterochrom/lo	13_Heterochrom/lo
cg02748105	15	25514628	0.931358	0.585498	-0.345861	9.35152e-118	1.26564e-114	Hypo	opensea	Promoter	SNORD115-48	#N/A	#N/A	#N/A	13_Heterochrom/lo	13_Heterochrom/lo
cg09250965	16	25708274	0.963158	0.745862	-0.217296	9.40954e-118	1.26874e-114	Hypo	shelf	Intron	HS3ST4	SINE	#N/A	#N/A	13_Heterochrom/lo	13_Heterochrom/lo
cg16086730	5	9782142	0.926912	0.473797	-0.453115	9.47212e-118	1.27243e-114	Hypo	opensea	Intron	LINC02112	LINE	#N/A	#N/A	13_Heterochrom/lo	13_Heterochrom/lo
cg13150358	2	51808957	0.952994	0.716453	-0.236541	9.764e-118	1.30678e-114	Hypo	opensea	Distal Intergenic	NRXN1	LTR	#N/A	#N/A	13_Heterochrom/lo	13_Heterochrom/lo
cg09314766	8	39695697	0.95312	0.739381	-0.213739	1.02047e-117	1.35858e-114	Hypo	opensea	Exon	ADAM2	#N/A	#N/A	#N/A	13_Heterochrom/lo	13_Heterochrom/lo
cg07688836	13	112882823	0.966726	0.630251	-0.336474	1.02262e-117	1.35858e-114	Hypo	opensea	Distal Intergenic	SPACA7	DNA	#N/A	#N/A	13_Heterochrom/lo	13_Heterochrom/lo
cg27028281	4	114038454	0.928439	0.564042	-0.364396	1.04479e-117	1.38294e-114	Hypo	opensea	Intron	MIR1243	#N/A	#N/A	#N/A	13_Heterochrom/lo	7_Weak_Enhancer
cg01182430	18	75680550	0.949524	0.722215	-0.227309	1.11231e-117	1.46695e-114	Hypo	opensea	Distal Intergenic	GALR1	#N/A	#N/A	#N/A	13_Heterochrom/lo	13_Heterochrom/lo
cg06793402	1	5172759	0.955172	0.706758	-0.248414	1.17887e-117	1.54907e-114	Hypo	opensea	Distal Intergenic	NA	LTR	#N/A	#N/A	13_Heterochrom/lo	7_Weak_Enhancer
cg08009345	11	57790202	0.965158	0.733705	-0.231452	1.53236e-117	1.99185e-114	Hypo	opensea	Promoter	OR9Q1	SINE	#N/A	#N/A	13_Heterochrom/lo	13_Heterochrom/lo
cg11532179	8	4329150	0.914471	0.663755	-0.250716	1.62923e-117	2.11017e-114	Hypo	opensea	Intron	CSMD1	#N/A	#N/A	#N/A	13_Heterochrom/lo	13_Heterochrom/lo
cg04643552	15	48191214	0.972435	0.77017	-0.202264	1.64566e-117	2.12384e-114	Hypo	opensea	Distal Intergenic	SEMA6D	#N/A	#N/A	#N/A	13_Heterochrom/lo	13_Heterochrom/lo
cg13028819	7	156157689	0.897206	0.490604	-0.406602	1.95651e-117	2.51603e-114	Hypo	opensea	Distal Intergenic	LOC285889	#N/A	#N/A	#N/A	13_Heterochrom/lo	13_Heterochrom/lo
cg15874704	7	123713651	0.953576	0.671801	-0.281775	2.18281e-117	2.79709e-114	Hypo	opensea	Intron	TMEM229A	#N/A	#N/A	#N/A	13_Heterochrom/lo	13_Heterochrom/lo
cg07981869	19	34174665	0.930215	0.620188	-0.310027	2.60616e-117	3.31606e-114	Hypo	shore	Promoter	CHST8	#N/A	#N/A	#N/A	13_Heterochrom/lo	9_Txn_Transition
cg10319870	10	36164214	0.90374	0.484723	-0.419016	2.85432e-117	3.61906e-114	Hypo	opensea	Distal Intergenic	FZD8	#N/A	#N/A	#N/A	13_Heterochrom/lo	6_Weak_Enhancer
cg03699663	16	52366112	0.933424	0.478248	-0.455176	3.39874e-117	4.29428e-114	Hypo	opensea	Distal Intergenic	TOX3	LTR	#N/A	#N/A	13_Heterochrom/lo	13_Heterochrom/lo
cg18450054	2	35518097	0.939201	0.614259	-0.324943	3.63541e-117	4.57731e-114	Hypo	opensea	Distal Intergenic	CRIM1-DT	LINE	#N/A	#N/A	13_Heterochrom/lo	7_Weak_Enhancer
cg24981283	12	79188000	0.937181	0.700745	-0.236436	3.83488e-117	4.8117e-114	Hypo	opensea	Distal Intergenic	SYT1	#N/A	#N/A	#N/A	13_Heterochrom/lo	13_Heterochrom/lo
cg09614626	21	22175001	0.94031	0.701716	-0.238594	4.50215e-117	5.62939e-114	Hypo	opensea	Intron	LINC00320	DNA	#N/A	#N/A	13_Heterochrom/lo	13_Heterochrom/lo
cg06738548	15	94019180	0.93616	0.612002	-0.324158	4.70667e-117	5.82884e-114	Hypo	opensea	Intron	RGMA	LTR	#N/A	#N/A	13_Heterochrom/lo	11_Weak_Txn
cg11635155	3	74512963	0.963361	0.748563	-0.214797	4.70992e-117	5.82884e-114	Hypo	opensea	Intron	CNTN3	#N/A	#N/A	#N/A	13_Heterochrom/lo	6_Weak_Enhancer
cg06898823	11	121665583	0.964685	0.763657	-0.201028	4.71006e-117	5.82884e-114	Hypo	opensea	Distal Intergenic	SORL1	#N/A	#N/A	#N/A	13_Heterochrom/lo	7_Weak_Enhancer
cg26026598	1	181142292	0.930122	0.597062	-0.33306	6.27544e-117	7.68708e-114	Hypo	opensea	Distal Intergenic	LINC01699	#N/A	#N/A	#N/A	13_Heterochrom/lo	11_Weak_Txn
cg06507590	5	166745042	0.918341	0.466282	-0.452058	6.50606e-117	7.94264e-114	Hypo	opensea	Intron	TENM2	#N/A	#N/A	#N/A	13_Heterochrom/lo	11_Weak_Txn
cg23626762	8	1283442	0.942656	0.740678	-0.201978	7.2138e-117	8.77701e-114	Hypo	opensea	Distal Intergenic	LOC286083	#N/A	#N/A	#N/A	13_Heterochrom/lo	13_Heterochrom/lo
cg07084004	14	57506426	0.905978	0.568023	-0.337955	8.22295e-117	9.97126e-114	Hypo	opensea	Distal Intergenic	EXOC5	SINE	#N/A	#N/A	13_Heterochrom/lo	13_Heterochrom/lo
cg23149825	7	145395722	0.951515	0.666436	-0.285078	1.04092e-116	1.25802e-113	Hypo	opensea	Distal Intergenic	CNTNAP2	#N/A	#N/A	#N/A	13_Heterochrom/lo	13_Heterochrom/lo
cg06829391	16	9857151	0.957851	0.718846	-0.239005	1.16549e-116	1.40387e-113	Hypo	opensea	3' UTR	GRIN2A	#N/A	#N/A	#N/A	13_Heterochrom/lo	7_Weak_Enhancer
cg13224139	13	112901929	0.973967	0.769825	-0.204142	1.2913e-116	1.55024e-113	Hypo	opensea	Distal Intergenic	SPACA7	#N/A	#N/A	#N/A	13_Heterochrom/lo	11_Weak_Txn
cg05884053	5	43840651	0.852376	0.211739	-0.640637	1.39181e-116	1.66537e-113	Hypo	opensea	Distal Intergenic	NNT-AS1	#N/A	#N/A	#N/A	13_Heterochrom/lo	13_Heterochrom/lo
cg02598319	5	41160373	0.956448	0.64	-0.316448	1.39986e-116	1.66948e-113	Hypo	opensea	Exon	C6	#N/A	#N/A	#N/A	13_Heterochrom/lo	13_Heterochrom/lo
cg04191978	17	12507296	0.961138	0.750278	-0.21086	1.68554e-116	2.00357e-113	Hypo	opensea	Intron	LINC00670	LINE	#N/A	#N/A	13_Heterochrom/lo	13_Heterochrom/lo
cg03995457	16	52596676	0.959584	0.66827	-0.291314	2.22688e-116	2.63837e-113	Hypo	opensea	Intron	TOX3	#N/A	#N/A	#N/A	13_Heterochrom/lo	13_Heterochrom/lo
cg00063357	4	158117227	0.944742	0.692765	-0.251977	2.5614e-116	3.02479e-113	Hypo	opensea	Distal Intergenic	GRIA2	#N/A	#N/A	#N/A	13_Heterochrom/lo	6_Weak_Enhancer
cg11795832	3	1229376	0.946524	0.681911	-0.264613	2.57014e-116	3.02522e-113	Hypo	opensea	Intron	CNTN6	DNA	#N/A	#N/A	13_Heterochrom/lo	7_Weak_Enhancer
cg23832825	11	70842453	0.959789	0.726942	-0.232847	2.80991e-116	3.2967e-113	Hypo	opensea	Intron	SHANK2	#N/A	#N/A	#N/A	13_Heterochrom/lo	11_Weak_Txn
cg13998890	5	15897924	0.944639	0.623501	-0.321138	2.83289e-116	3.31291e-113	Hypo	opensea	Intron	MARCHF11	#N/A	#N/A	#N/A	13_Heterochrom/lo	13_Heterochrom/lo
cg26342141	6	98373013	0.876753	0.318661	-0.558092	3.23809e-116	3.77455e-113	Hypo	opensea	Distal Intergenic	MIR2113	#N/A	#N/A	#N/A	13_Heterochrom/lo	11_Weak_Txn
cg11047796	4	27465988	0.934619	0.604479	-0.33014	4.09965e-116	4.73305e-113	Hypo	opensea	Distal Intergenic	STIM2	#N/A	#N/A	#N/A	13_Heterochrom/lo	13_Heterochrom/lo
cg05180206	16	74249500	0.942605	0.640706	-0.301898	4.93273e-116	5.6767e-113	Hypo	opensea	Distal Intergenic	PSMD7	#N/A	#N/A	#N/A	13_Heterochrom/lo	13_Heterochrom/lo
cg14136328	12	79187888	0.95449	0.747461	-0.207029	5.01123e-116	5.74874e-113	Hypo	opensea	Distal Intergenic	SYT1	#N/A	#N/A	#N/A	13_Heterochrom/lo	13_Heterochrom/lo
cg01020203	3	55367351	0.925171	0.543907	-0.381264	5.64836e-116	6.45913e-113	Hypo	opensea	Distal Intergenic	WNT5A	#N/A	#N/A	#N/A	13_Heterochrom/lo	13_Heterochrom/lo
cg14253605	12	115094752	0.957493	0.647726	-0.309766	5.84555e-116	6.66354e-113	Hypo	opensea	Distal Intergenic	TBX3	#N/A	#N/A	#N/A	13_Heterochrom/lo	11_Weak_Txn
cg22328746	4	186578455	0.948585	0.692895	-0.25569	5.99712e-116	6.81482e-113	Hypo	opensea	Promoter	SORBS2	#N/A	#N/A	#N/A	13_Heterochrom/lo	6_Weak_Enhancer
cg03037075	10	120671411	0.933672	0.629718	-0.303954	7.71224e-116	8.73633e-113	Hypo	opensea	Distal Intergenic	NANOS1	LINE	#N/A	#N/A	13_Heterochrom/lo	13_Heterochrom/lo
cg18044044	19	9325552	0.890467	0.31522	-0.575248	8.142e-116	9.19432e-113	Hypo	opensea	Promoter	OR7D4	#N/A	#N/A	#N/A	13_Heterochrom/lo	13_Heterochrom/lo
cg23002316	7	51698597	0.954512	0.676393	-0.278118	8.44562e-116	9.49981e-113	Hypo	opensea	Distal Intergenic	COBL	#N/A	#N/A	#N/A	13_Heterochrom/lo	13_Heterochrom/lo
cg12932248	15	101244271	0.939024	0.609295	-0.329728	1.201e-115	1.33536e-112	Hypo	opensea	Distal Intergenic	ASB7	#N/A	#N/A	#N/A	5_Strong_Enhancer	13_Heterochrom/lo
cg02420024	15	28197292	0.961919	0.723968	-0.237951	1.28662e-115	1.42617e-112	Hypo	opensea	Intron	OCA2	#N/A	#N/A	#N/A	13_Heterochrom/lo	13_Heterochrom/lo
cg04913974	14	58063811	0.894332	0.450971	-0.443361	1.56683e-115	1.73147e-112	Hypo	opensea	Promoter	SLC35F4	#N/A	#N/A	#N/A	13_Heterochrom/lo	13_Heterochrom/lo
cg15735078	2	226445764	0.9575	0.699465	-0.258035	1.58094e-115	1.74173e-112	Hypo	shore	Promoter	NYAP2	#N/A	#N/A	#N/A	13_Heterochrom/lo	13_Heterochrom/lo
cg02411529	8	93062790	0.969255	0.767078	-0.202178	2.37446e-115	2.59224e-112	Hypo	opensea	Intron	RUNX1T1	SINE	#N/A	#N/A	13_Heterochrom/lo	7_Weak_Enhancer
cg01907184	17	11554077	0.939617	0.602169	-0.337448	2.70395e-115	2.94306e-112	Hypo	opensea	Promoter	DNAH9	#N/A	#N/A	#N/A	13_Heterochrom/lo	13_Heterochrom/lo
cg19370346	2	56213573	0.956986	0.717361	-0.239626	3.04123e-115	3.30022e-112	Hypo	opensea	Intron	MIR216A	#N/A	#N/A	#N/A	13_Heterochrom/lo	13_Heterochrom/lo
cg20384628	13	54774189	0.920063	0.530644	-0.389419	3.26992e-115	3.53776e-112	Hypo	opensea	Distal Intergenic	MIR1297	DNA	#N/A	#N/A	13_Heterochrom/lo	7_Weak_Enhancer
cg02235529	11	56311179	0.933584	0.445272	-0.488312	3.62708e-115	3.90082e-112	Hypo	opensea	Promoter	OR5M11	LINE	#N/A	#N/A	13_Heterochrom/lo	13_Heterochrom/lo
cg13555047	12	115610683	0.953553	0.698966	-0.254587	3.64152e-115	3.90473e-112	Hypo	opensea	Distal Intergenic	TBX3	#N/A	#N/A	#N/A	13_Heterochrom/lo	13_Heterochrom/lo
cg26671873	4	188104526	0.964447	0.705024	-0.259422	4.08832e-115	4.3609e-112	Hypo	opensea	Distal Intergenic	LOC339975	#N/A	#N/A	#N/A	13_Heterochrom/lo	13_Heterochrom/lo
cg05441518	10	1739453	0.938359	0.651881	-0.286478	4.09107e-115	4.3609e-112	Hypo	shore	Intron	ADARB2	#N/A	#N/A	#N/A	13_Heterochrom/lo	11_Weak_Txn
cg07283630	15	48667436	0.965826	0.764184	-0.201642	4.5736e-115	4.86092e-112	Hypo	opensea	Distal Intergenic	DUT	LTR	#N/A	#N/A	13_Heterochrom/lo	13_Heterochrom/lo
cg24639690	6	50166008	0.945083	0.619235	-0.325848	4.63889e-115	4.91584e-112	Hypo	opensea	Distal Intergenic	DEFB112	LTR	#N/A	#N/A	13_Heterochrom/lo	13_Heterochrom/lo
cg07126559	13	23754937	0.951731	0.716231	-0.2355	5.28498e-115	5.58414e-112	Hypo	opensea	Promoter	SGCG	#N/A	#N/A	#N/A	13_Heterochrom/lo	13_Heterochrom/lo
cg15328609	17	12571977	0.923631	0.60521	-0.318421	7.59282e-115	7.95285e-112	Hypo	shelf	Intron	MYOCD	SINE	#N/A	#N/A	13_Heterochrom/lo	13_Heterochrom/lo
cg26562972	19	57686660	0.959421	0.756531	-0.20289	7.65769e-115	7.99762e-112	Hypo	shelf	Distal Intergenic	DUXA	#N/A	#N/A	#N/A	13_Heterochrom/lo	13_Heterochrom/lo
cg14126093	6	128905086	0.920039	0.567927	-0.352112	8.49207e-115	8.84348e-112	Hypo	shelf	Distal Intergenic	PTPRK	#N/A	#N/A	#N/A	13_Heterochrom/lo	13_Heterochrom/lo
cg01515155	11	55579363	0.926335	0.390855	-0.53548	9.74124e-115	1.00862e-111	Hypo	opensea	Exon	OR5L1	#N/A	#N/A	#N/A	13_Heterochrom/lo	13_Heterochrom/lo
cg10677017	11	132184930	0.920878	0.461831	-0.459047	9.89467e-115	1.02158e-111	Hypo	opensea	3' UTR	NTM	#N/A	#N/A	#N/A	13_Heterochrom/lo	11_Weak_Txn
cg17751430	10	118350377	0.950138	0.714162	-0.235976	9.94647e-115	1.024e-111	Hypo	opensea	Promoter	PNLIPRP1	#N/A	#N/A	#N/A	13_Heterochrom/lo	13_Heterochrom/lo
cg08225137	3	54915807	0.9245	0.596024	-0.328476	1.10473e-114	1.13411e-111	Hypo	opensea	Intron	CACNA2D3-AS1	#N/A	#N/A	#N/A	13_Heterochrom/lo	13_Heterochrom/lo
cg16058975	1	80192949	0.920872	0.559802	-0.36107	1.12617e-114	1.15283e-111	Hypo	opensea	Distal Intergenic	ADGRL4	#N/A	#N/A	#N/A	13_Heterochrom/lo	13_Heterochrom/lo
cg13468759	9	18605667	0.957803	0.733782	-0.224021	1.16458e-114	1.18669e-111	Hypo	opensea	Intron	MIR3152	#N/A	#N/A	#N/A	13_Heterochrom/lo	7_Weak_Enhancer
cg01972288	5	25911773	0.912168	0.591944	-0.320224	1.16581e-114	1.18669e-111	Hypo	shelf	Distal Intergenic	CDH9	#N/A	#N/A	#N/A	13_Heterochrom/lo	13_Heterochrom/lo
cg07721777	10	130201251	0.945836	0.647267	-0.29857	1.19002e-114	1.20793e-111	Hypo	opensea	Distal Intergenic	MKI67	LTR	#N/A	#N/A	13_Heterochrom/lo	13_Heterochrom/lo
cg16570256	11	26997229	0.934155	0.573712	-0.360443	1.32186e-114	1.33426e-111	Hypo	opensea	Distal Intergenic	FIBIN	LTR	#N/A	#N/A	13_Heterochrom/lo	13_Heterochrom/lo
cg16243351	11	35453590	0.9545	0.704382	-0.250117	1.37656e-114	1.38175e-111	Hypo	opensea	3' UTR	SLC1A2	#N/A	#N/A	#N/A	13_Heterochrom/lo	13_Heterochrom/lo
cg17772793	6	168901202	0.944199	0.690945	-0.253254	1.5301e-114	1.53163e-111	Hypo	opensea	Intron	SMOC2	#N/A	#N/A	#N/A	13_Heterochrom/lo	11_Weak_Txn
cg01055386	12	128900228	0.967176	0.752687	-0.214488	1.72024e-114	1.7172e-111	Hypo	shore	Intron	MIR3612	#N/A	#N/A	#N/A	13_Heterochrom/lo	13_Heterochrom/lo
cg15392549	6	104216442	0.922726	0.583724	-0.339003	1.80147e-114	1.79333e-111	Hypo	opensea	Distal Intergenic	HACE1	#N/A	#N/A	#N/A	13_Heterochrom/lo	13_Heterochrom/lo
cg07674386	3	74471520	0.934845	0.590788	-0.344057	1.85752e-114	1.84404e-111	Hypo	opensea	Intron	CNTN3	#N/A	#N/A	#N/A	13_Heterochrom/lo	13_Heterochrom/lo
cg03196151	16	34206688	0.956559	0.651839	-0.30472	1.88267e-114	1.86389e-111	Hypo	shore	Distal Intergenic	UBE2MP1	#N/A	#N/A	#N/A	13_Heterochrom/lo	13_Heterochrom/lo
cg18987431	2	104000490	0.914842	0.422758	-0.492084	1.93503e-114	1.9105e-111	Hypo	opensea	Distal Intergenic	TMEM182	LTR	#N/A	#N/A	13_Heterochrom/lo	13_Heterochrom/lo
cg15443791	7	124364398	0.928243	0.625821	-0.302422	2.21735e-114	2.18327e-111	Hypo	opensea	Distal Intergenic	GPR37	#N/A	#N/A	#N/A	13_Heterochrom/lo	7_Weak_Enhancer
cg22915906	3	180196830	0.947859	0.570636	-0.377223	2.34713e-114	2.30477e-111	Hypo	opensea	Distal Intergenic	TTC14	LTR	#N/A	#N/A	13_Heterochrom/lo	13_Heterochrom/lo
cg00672093	2	139654844	0.924485	0.597654	-0.326831	2.37621e-114	2.32701e-111	Hypo	opensea	Promoter	YY1P2	#N/A	#N/A	#N/A	13_Heterochrom/lo	13_Heterochrom/lo
cg22110922	18	76485587	0.934182	0.591376	-0.342806	2.53193e-114	2.4728e-111	Hypo	shore	Distal Intergenic	SALL3	#N/A	#N/A	#N/A	13_Heterochrom/lo	13_Heterochrom/lo
cg07160783	16	64861411	0.90809	0.507547	-0.400543	2.60368e-114	2.53602e-111	Hypo	opensea	Distal Intergenic	CDH11	#N/A	#N/A	#N/A	13_Heterochrom/lo	13_Heterochrom/lo
cg20424189	2	229890413	0.958052	0.74341	-0.214642	2.80644e-114	2.72616e-111	Hypo	opensea	Exon	PID1	#N/A	#N/A	#N/A	13_Heterochrom/lo	13_Heterochrom/lo
cg18235746	7	113011963	0.920106	0.466024	-0.454082	3.35309e-114	3.24844e-111	Hypo	opensea	Distal Intergenic	SMIM30	#N/A	#N/A	#N/A	13_Heterochrom/lo	12_Repressed
cg13608684	5	143977447	0.913761	0.622047	-0.291714	3.48691e-114	3.36866e-111	Hypo	shore	Distal Intergenic	KCTD16	LTR	#N/A	#N/A	13_Heterochrom/lo	13_Heterochrom/lo
cg14585050	6	351609	0.960011	0.755829	-0.204182	3.49583e-114	3.36866e-111	Hypo	opensea	Distal Intergenic	IRF4	#N/A	#N/A	#N/A	9_Txn_Transition	8_Insulator
cg14848461	3	74060982	0.934269	0.44496	-0.489308	3.53036e-114	3.39289e-111	Hypo	opensea	Distal Intergenic	PDZRN3	#N/A	#N/A	#N/A	13_Heterochrom/lo	11_Weak_Txn
cg22165105	6	54254826	0.936953	0.566899	-0.370053	3.74032e-114	3.58514e-111	Hypo	opensea	3' UTR	TINAG	#N/A	#N/A	#N/A	13_Heterochrom/lo	13_Heterochrom/lo
cg27651090	13	109270071	0.930834	0.572406	-0.358429	3.78123e-114	3.61476e-111	Hypo	opensea	Intron	MYO16	#N/A	#N/A	#N/A	13_Heterochrom/lo	13_Heterochrom/lo
cg20011459	5	15936642	0.937679	0.669262	-0.268417	3.84142e-114	3.66261e-111	Hypo	island	Exon	MARCHF11	#N/A	#N/A	#N/A	13_Heterochrom/lo	11_Weak_Txn
cg06573398	2	234686914	0.93705	0.609886	-0.327163	4.11456e-114	3.90245e-111	Hypo	opensea	Intron	UGT1A1	#N/A	#N/A	#N/A	13_Heterochrom/lo	13_Heterochrom/lo
cg02115416	3	2940073	0.923622	0.632364	-0.291258	4.21562e-114	3.98784e-111	Hypo	opensea	Intron	CNTN4	#N/A	#N/A	#N/A	13_Heterochrom/lo	7_Weak_Enhancer
cg26716753	12	126105989	0.937066	0.652533	-0.284533	4.4264e-114	4.16542e-111	Hypo	opensea	Promoter	TMEM132B	#N/A	#N/A	#N/A	13_Heterochrom/lo	13_Heterochrom/lo
cg23390762	14	94909938	0.917642	0.557015	-0.360627	4.81817e-114	4.51059e-111	Hypo	opensea	Intron	SERPINA11	LINE	#N/A	#N/A	13_Heterochrom/lo	13_Heterochrom/lo
cg26329047	4	105492888	0.933021	0.611689	-0.321333	5.46295e-114	5.08785e-111	Hypo	opensea	Intron	CXXC4	LTR	#N/A	#N/A	13_Heterochrom/lo	7_Weak_Enhancer
cg21348565	11	62997285	0.955819	0.749124	-0.206695	5.75649e-114	5.34746e-111	Hypo	opensea	Promoter	SLC22A25	#N/A	#N/A	#N/A	13_Heterochrom/lo	13_Heterochrom/lo
cg17487029	10	86958767	0.864144	0.342859	-0.521284	5.80313e-114	5.37696e-111	Hypo	opensea	Distal Intergenic	GRID1-AS1	#N/A	#N/A	#N/A	13_Heterochrom/lo	13_Heterochrom/lo
cg00230584	5	97833812	0.915222	0.448853	-0.466369	6.71173e-114	6.20292e-111	Hypo	opensea	Distal Intergenic	RGMB	LINE	#N/A	#N/A	13_Heterochrom/lo	13_Heterochrom/lo
cg20541752	13	54821786	0.903319	0.435297	-0.468022	6.8086e-114	6.2764e-111	Hypo	opensea	Distal Intergenic	MIR1297	#N/A	#N/A	#N/A	13_Heterochrom/lo	13_Heterochrom/lo
cg04414975	12	130333815	0.938763	0.60228	-0.336483	6.9955e-114	6.43228e-111	Hypo	opensea	Intron	TMEM132D	#N/A	#N/A	#N/A	13_Heterochrom/lo	11_Weak_Txn
cg14032033	1	241371615	0.95654	0.578711	-0.377829	7.72866e-114	7.08837e-111	Hypo	opensea	Intron	RGS7	#N/A	#N/A	#N/A	13_Heterochrom/lo	6_Weak_Enhancer
cg25940523	8	132313141	0.962347	0.634477	-0.32787	7.88275e-114	7.2114e-111	Hypo	opensea	Distal Intergenic	ADCY8	LTR	#N/A	#N/A	13_Heterochrom/lo	7_Weak_Enhancer
cg23487859	19	35414458	0.917447	0.470587	-0.44686	8.44837e-114	7.70933e-111	Hypo	shelf	Distal Intergenic	ZNF30	#N/A	#N/A	#N/A	13_Heterochrom/lo	13_Heterochrom/lo
cg09968709	20	29845320	0.923001	0.342224	-0.580777	8.54862e-114	7.78116e-111	Hypo	opensea	Promoter	DEFB115	#N/A	#N/A	#N/A	13_Heterochrom/lo	13_Heterochrom/lo
cg24777572	11	26863515	0.903571	0.493516	-0.410055	8.58097e-114	7.79098e-111	Hypo	opensea	Distal Intergenic	SLC5A12	#N/A	#N/A	#N/A	13_Heterochrom/lo	13_Heterochrom/lo
cg06090895	8	26980438	0.934892	0.542203	-0.392689	8.78601e-114	7.95715e-111	Hypo	opensea	Distal Intergenic	STMN4	#N/A	#N/A	#N/A	12_Repressed	13_Heterochrom/lo
cg07773337	2	151248048	0.930354	0.589017	-0.341337	8.8581e-114	8.00238e-111	Hypo	opensea	Distal Intergenic	RND3	DNA	#N/A	#N/A	13_Heterochrom/lo	13_Heterochrom/lo
cg15921535	12	119534133	0.9365	0.654154	-0.282346	1.05921e-113	9.54502e-111	Hypo	opensea	Intron	HSPB8	SINE	#N/A	#N/A	13_Heterochrom/lo	11_Weak_Txn
cg07764786	5	178339353	0.94905	0.711279	-0.237771	1.06495e-113	9.5729e-111	Hypo	opensea	Promoter	ZFP2	#N/A	#N/A	#N/A	13_Heterochrom/lo	13_Heterochrom/lo
cg17279445	4	188428637	0.93136	0.594961	-0.336399	1.18133e-113	1.05926e-110	Hypo	shelf	Distal Intergenic	LOC339975	#N/A	#N/A	#N/A	13_Heterochrom/lo	13_Heterochrom/lo
cg05473648	11	79113178	0.924334	0.519393	-0.404941	1.34898e-113	1.2066e-110	Hypo	opensea	Promoter	MIR708	DNA	#N/A	#N/A	13_Heterochrom/lo	11_Weak_Txn
cg22299719	15	73735323	0.952339	0.734984	-0.217355	1.37349e-113	1.22549e-110	Hypo	island	Promoter	REC114	#N/A	#N/A	#N/A	13_Heterochrom/lo	13_Heterochrom/lo
cg19179869	12	5552386	0.934491	0.688936	-0.245556	1.58274e-113	1.40871e-110	Hypo	opensea	Intron	NTF3	#N/A	#N/A	#N/A	13_Heterochrom/lo	13_Heterochrom/lo
cg01229506	5	118965233	0.94242	0.602092	-0.340329	1.62332e-113	1.43775e-110	Hypo	opensea	Promoter	FAM170A	#N/A	#N/A	#N/A	13_Heterochrom/lo	13_Heterochrom/lo
cg09518906	2	35595403	0.950154	0.70411	-0.246044	1.77802e-113	1.56784e-110	Hypo	opensea	Distal Intergenic	CRIM1-DT	#N/A	#N/A	#N/A	13_Heterochrom/lo	13_Heterochrom/lo
cg20091187	13	93979371	0.945754	0.674307	-0.271447	1.78177e-113	1.56784e-110	Hypo	opensea	Intron	GPC6	#N/A	#N/A	#N/A	13_Heterochrom/lo	7_Weak_Enhancer
cg04684481	6	9934738	0.917408	0.59301	-0.324397	2.05732e-113	1.80445e-110	Hypo	opensea	Intron	TFAP2A-AS1	#N/A	#N/A	#N/A	13_Heterochrom/lo	13_Heterochrom/lo
cg02028339	6	125991844	0.948138	0.700536	-0.247601	2.2929e-113	2.00135e-110	Hypo	opensea	Distal Intergenic	LINC02523	#N/A	#N/A	#N/A	13_Heterochrom/lo	6_Weak_Enhancer
cg24244000	15	27670335	0.933767	0.643828	-0.289939	2.51392e-113	2.18898e-110	Hypo	opensea	Intron	GABRG3	LTR	#N/A	#N/A	13_Heterochrom/lo	13_Heterochrom/lo
cg23349726	2	21320297	0.95644	0.752753	-0.203687	2.58898e-113	2.24892e-110	Hypo	opensea	Distal Intergenic	APOB	#N/A	#N/A	#N/A	13_Heterochrom/lo	13_Heterochrom/lo
cg09040994	5	103849273	0.941051	0.605871	-0.335181	2.59714e-113	2.2506e-110	Hypo	opensea	Distal Intergenic	RAB9BP1	#N/A	#N/A	#N/A	13_Heterochrom/lo	13_Heterochrom/lo
cg01881590	5	5302219	0.935434	0.501992	-0.433442	2.8862e-113	2.4951e-110	Hypo	shore	Intron	ADAMTS16	#N/A	#N/A	#N/A	13_Heterochrom/lo	13_Heterochrom/lo
cg08048194	12	55641538	0.945511	0.661937	-0.283574	2.9487e-113	2.54305e-110	Hypo	opensea	Exon	OR6C74	#N/A	#N/A	#N/A	13_Heterochrom/lo	13_Heterochrom/lo
cg15519535	10	36318046	0.927842	0.590373	-0.33747	3.43693e-113	2.95706e-110	Hypo	opensea	Distal Intergenic	FZD8	#N/A	#N/A	#N/A	13_Heterochrom/lo	7_Weak_Enhancer
cg02750941	5	104090236	0.929353	0.648653	-0.2807	3.50222e-113	3.00608e-110	Hypo	opensea	Distal Intergenic	RAB9BP1	#N/A	#N/A	#N/A	13_Heterochrom/lo	6_Weak_Enhancer
cg07909128	1	152957379	0.961571	0.63908	-0.322491	3.59592e-113	3.07919e-110	Hypo	opensea	Intron	SPRR1A	#N/A	#N/A	#N/A	13_Heterochrom/lo	13_Heterochrom/lo
cg23520574	11	4928572	0.943157	0.627725	-0.315432	4.30813e-113	3.67166e-110	Hypo	opensea	Promoter	OR51A7	#N/A	#N/A	#N/A	13_Heterochrom/lo	13_Heterochrom/lo
cg19723839	2	189886113	0.946395	0.697222	-0.249172	4.62286e-113	3.93062e-110	Hypo	opensea	Distal Intergenic	MIR3606	LTR	#N/A	#N/A	13_Heterochrom/lo	13_Heterochrom/lo
cg00607797	15	25418880	0.931934	0.696074	-0.23586	5.13281e-113	4.35396e-110	Hypo	opensea	Intron	SNORD115-2	#N/A	#N/A	#N/A	13_Heterochrom/lo	13_Heterochrom/lo
cg09557766	2	239847650	0.953011	0.735958	-0.217053	5.15258e-113	4.3605e-110	Hypo	opensea	Exon	LINC01940	#N/A	#N/A	#N/A	13_Heterochrom/lo	13_Heterochrom/lo
cg13784443	2	80807289	0.925882	0.579897	-0.345985	5.38469e-113	4.54628e-110	Hypo	opensea	Intron	CTNNA2	SINE	#N/A	#N/A	13_Heterochrom/lo	13_Heterochrom/lo
cg00428709	16	51584433	0.928611	0.450829	-0.477782	5.83486e-113	4.91487e-110	Hypo	opensea	Distal Intergenic	SALL1	#N/A	#N/A	#N/A	13_Heterochrom/lo	13_Heterochrom/lo
cg04432594	16	34408014	0.949628	0.631599	-0.318029	5.89146e-113	4.95101e-110	Hypo	shore	Distal Intergenic	UBE2MP1	#N/A	#N/A	#N/A	13_Heterochrom/lo	13_Heterochrom/lo
cg00832581	7	55076394	0.854171	0.373765	-0.480405	5.9119e-113	4.95666e-110	Hypo	shelf	Distal Intergenic	EGFR	DNA	#N/A	#N/A	13_Heterochrom/lo	13_Heterochrom/lo
cg02608452	11	30034396	0.889372	0.47126	-0.418113	6.47196e-113	5.41366e-110	Hypo	shelf	5' UTR	KCNA4	#N/A	#N/A	#N/A	13_Heterochrom/lo	12_Repressed
cg07480367	17	34314511	0.941318	0.699721	-0.241597	6.89769e-113	5.75645e-110	Hypo	opensea	Promoter	CCL14	#N/A	#N/A	#N/A	13_Heterochrom/lo	13_Heterochrom/lo
cg14841965	11	123814849	0.945189	0.609426	-0.335763	7.39243e-113	6.14096e-110	Hypo	opensea	Promoter	OR6T1	SINE	#N/A	#N/A	13_Heterochrom/lo	13_Heterochrom/lo
cg20820759	2	121501069	0.955068	0.733231	-0.221837	7.47267e-113	6.19339e-110	Hypo	shore	Intron	GLI2	#N/A	#N/A	#N/A	12_Repressed	9_Txn_Transition
cg11848324	14	20403845	0.945238	0.490489	-0.454749	7.80472e-113	6.45379e-110	Hypo	opensea	Promoter	OR4K1	#N/A	#N/A	#N/A	13_Heterochrom/lo	13_Heterochrom/lo
cg19313660	1	219606404	0.929445	0.658277	-0.271168	8.11815e-113	6.68239e-110	Hypo	opensea	Distal Intergenic	LYPLAL1	LTR	#N/A	#N/A	13_Heterochrom/lo	13_Heterochrom/lo
cg12617473	3	26418374	0.940435	0.626315	-0.31412	8.57909e-113	7.04575e-110	Hypo	opensea	Distal Intergenic	LRRC3B	#N/A	#N/A	#N/A	13_Heterochrom/lo	13_Heterochrom/lo
cg20778022	7	119121235	0.952382	0.666608	-0.285773	9.42499e-113	7.72291e-110	Hypo	opensea	Distal Intergenic	KCND2	#N/A	#N/A	#N/A	13_Heterochrom/lo	13_Heterochrom/lo
cg26860855	7	152618527	0.908288	0.62765	-0.280638	1.06904e-112	8.73997e-110	Hypo	shelf	Distal Intergenic	ACTR3B	#N/A	#N/A	#N/A	13_Heterochrom/lo	13_Heterochrom/lo
cg24445674	18	19998926	0.950721	0.743354	-0.207367	1.10024e-112	8.97475e-110	Hypo	opensea	Promoter	CTAGE1	#N/A	#N/A	#N/A	13_Heterochrom/lo	13_Heterochrom/lo
cg02799298	20	59173680	0.901605	0.614182	-0.287423	1.29299e-112	1.05233e-109	Hypo	opensea	Intron	MIR4533	#N/A	#N/A	#N/A	13_Heterochrom/lo	13_Heterochrom/lo
cg00691081	16	6379449	0.94322	0.55917	-0.38405	1.33421e-112	1.08344e-109	Hypo	opensea	Intron	RBFOX1	SINE	#N/A	#N/A	13_Heterochrom/lo	13_Heterochrom/lo
cg09602751	13	54817511	0.920686	0.483543	-0.437143	1.36605e-112	1.10681e-109	Hypo	opensea	Distal Intergenic	MIR1297	#N/A	#N/A	#N/A	13_Heterochrom/lo	13_Heterochrom/lo
cg22418337	5	2115107	0.925097	0.55506	-0.370038	1.41054e-112	1.13775e-109	Hypo	shelf	Distal Intergenic	IRX4	#N/A	#N/A	#N/A	13_Heterochrom/lo	13_Heterochrom/lo
cg03072786	13	59707460	0.928394	0.604961	-0.323433	1.42937e-112	1.15037e-109	Hypo	opensea	Distal Intergenic	DIAPH3	#N/A	#N/A	#N/A	13_Heterochrom/lo	13_Heterochrom/lo
cg04046889	8	56232667	0.933069	0.601904	-0.331165	1.44299e-112	1.15875e-109	Hypo	opensea	Intron	SBF1P1	#N/A	#N/A	#N/A	13_Heterochrom/lo	11_Weak_Txn
cg12059258	10	107899066	0.935702	0.542857	-0.392845	1.45551e-112	1.16621e-109	Hypo	opensea	Distal Intergenic	SORCS3	#N/A	#N/A	#N/A	13_Heterochrom/lo	13_Heterochrom/lo
cg16524286	15	26917850	0.942665	0.645222	-0.297443	1.68379e-112	1.34021e-109	Hypo	shelf	Intron	GABRB3	#N/A	#N/A	#N/A	13_Heterochrom/lo	11_Weak_Txn
cg07392829	21	31964616	0.947236	0.6744	-0.272836	1.74503e-112	1.38286e-109	Hypo	opensea	Promoter	KRTAP6-3	LINE	#N/A	#N/A	13_Heterochrom/lo	13_Heterochrom/lo
cg23885889	10	19400365	0.864093	0.436826	-0.427266	1.80588e-112	1.42794e-109	Hypo	opensea	Distal Intergenic	ARL5B	LINE	#N/A	#N/A	13_Heterochrom/lo	11_Weak_Txn
cg24525540	4	189158087	0.907423	0.441193	-0.46623	1.90856e-112	1.50584e-109	Hypo	opensea	Distal Intergenic	TRIML1	#N/A	#N/A	#N/A	13_Heterochrom/lo	13_Heterochrom/lo
cg09486367	17	49826437	0.930376	0.639346	-0.29103	1.92864e-112	1.51837e-109	Hypo	opensea	Intron	CA10	LTR	#N/A	#N/A	13_Heterochrom/lo	13_Heterochrom/lo
cg20926939	4	17030288	0.909181	0.540836	-0.368345	2.10761e-112	1.65566e-109	Hypo	opensea	Distal Intergenic	LDB2	#N/A	#N/A	#N/A	13_Heterochrom/lo	13_Heterochrom/lo
cg00047052	4	189578842	0.931736	0.628416	-0.303321	2.21549e-112	1.73287e-109	Hypo	shore	Distal Intergenic	LINC01060	#N/A	#N/A	#N/A	13_Heterochrom/lo	13_Heterochrom/lo
cg01202700	12	130337671	0.932814	0.538933	-0.393881	2.32736e-112	1.81644e-109	Hypo	shelf	Intron	TMEM132D	#N/A	#N/A	#N/A	13_Heterochrom/lo	11_Weak_Txn
cg01857748	14	37295794	0.89238	0.449082	-0.443299	2.34809e-112	1.82867e-109	Hypo	opensea	Intron	MIR4503	DNA	#N/A	#N/A	13_Heterochrom/lo	6_Weak_Enhancer
cg12305805	4	93103551	0.952059	0.733083	-0.218976	2.46898e-112	1.91868e-109	Hypo	shore	Distal Intergenic	GRID2	#N/A	#N/A	#N/A	13_Heterochrom/lo	13_Heterochrom/lo
cg20265403	20	51648088	0.904835	0.475513	-0.429322	2.5501e-112	1.97747e-109	Hypo	opensea	Intron	TSHZ2	#N/A	#N/A	#N/A	13_Heterochrom/lo	13_Heterochrom/lo
cg14401837	7	34697493	0.939375	0.621561	-0.317814	2.87121e-112	2.22171e-109	Hypo	opensea	Promoter	NPSR1	#N/A	#N/A	#N/A	13_Heterochrom/lo	13_Heterochrom/lo
cg13335271	8	33783578	0.934345	0.561847	-0.372498	3.08734e-112	2.37876e-109	Hypo	opensea	Distal Intergenic	DUSP26	#N/A	#N/A	#N/A	13_Heterochrom/lo	7_Weak_Enhancer
cg11227598	11	28658101	0.932116	0.597216	-0.3349	3.25302e-112	2.49577e-109	Hypo	opensea	Distal Intergenic	METTL15	#N/A	#N/A	#N/A	13_Heterochrom/lo	13_Heterochrom/lo
cg26547898	12	13525681	0.937845	0.613138	-0.324707	3.40986e-112	2.60504e-109	Hypo	opensea	3' UTR	LINC01559	#N/A	#N/A	#N/A	13_Heterochrom/lo	13_Heterochrom/lo
cg21761356	12	97892013	0.945177	0.657902	-0.287276	3.58057e-112	2.72969e-109	Hypo	opensea	Intron	RMST	#N/A	#N/A	#N/A	13_Heterochrom/lo	10_Txn_Elongation
cg17563376	4	3597739	0.947439	0.64488	-0.302559	3.70741e-112	2.82043e-109	Hypo	opensea	Distal Intergenic	LINC00955	LINE	#N/A	#N/A	13_Heterochrom/lo	11_Weak_Txn
cg26545913	6	66819090	0.930885	0.568614	-0.36227	3.88321e-112	2.94797e-109	Hypo	opensea	Distal Intergenic	SLC25A51P1	LINE	#N/A	#N/A	13_Heterochrom/lo	13_Heterochrom/lo
cg12830951	5	15498033	0.936647	0.654164	-0.282483	3.93958e-112	2.98449e-109	Hypo	shelf	Distal Intergenic	FBXL7	#N/A	#N/A	#N/A	13_Heterochrom/lo	13_Heterochrom/lo
cg03001276	6	168426653	0.954353	0.703889	-0.250464	4.16683e-112	3.15004e-109	Hypo	opensea	Intron	KIF25	#N/A	#N/A	#N/A	13_Heterochrom/lo	11_Weak_Txn
cg26517012	5	1861850	0.936886	0.692197	-0.244689	4.21213e-112	3.17765e-109	Hypo	shelf	Distal Intergenic	IRX4	LINE	#N/A	#N/A	13_Heterochrom/lo	13_Heterochrom/lo
cg26193468	2	6637936	0.9346	0.694804	-0.239796	4.31426e-112	3.24791e-109	Hypo	shore	Distal Intergenic	LINC00487	DNA	#N/A	#N/A	13_Heterochrom/lo	13_Heterochrom/lo
cg22223402	11	114467115	0.877455	0.453361	-0.424094	4.67273e-112	3.51047e-109	Hypo	opensea	Promoter	NXPE4	#N/A	#N/A	#N/A	12_Repressed	13_Heterochrom/lo
cg12876620	4	187635598	0.918631	0.58551	-0.333121	4.73557e-112	3.5503e-109	Hypo	opensea	Intron	FAT1	LINE	#N/A	#N/A	13_Heterochrom/lo	11_Weak_Txn
cg08681919	6	96497737	0.929541	0.576491	-0.35305	4.89482e-112	3.66208e-109	Hypo	opensea	Intron	FUT9	SINE	#N/A	#N/A	13_Heterochrom/lo	13_Heterochrom/lo
cg04869532	17	5994006	0.913955	0.515274	-0.398681	5.08109e-112	3.79359e-109	Hypo	opensea	Intron	WSCD1	#N/A	#N/A	#N/A	13_Heterochrom/lo	11_Weak_Txn
cg23554286	2	137951070	0.922152	0.603575	-0.318577	5.2646e-112	3.92249e-109	Hypo	opensea	Intron	THSD7B	#N/A	#N/A	#N/A	13_Heterochrom/lo	12_Repressed
cg22143274	5	51339709	0.956304	0.694063	-0.262241	5.36213e-112	3.98694e-109	Hypo	opensea	Distal Intergenic	LOC642366	#N/A	#N/A	#N/A	13_Heterochrom/lo	6_Weak_Enhancer
cg03401963	2	125755746	0.888575	0.467135	-0.42144	5.5776e-112	4.12171e-109	Hypo	opensea	Distal Intergenic	CNTNAP5	SINE	#N/A	#N/A	13_Heterochrom/lo	7_Weak_Enhancer
cg00978051	16	59786279	0.933702	0.524496	-0.409207	6.63093e-112	4.88013e-109	Hypo	shelf	Downstream	APOOP5	#N/A	#N/A	#N/A	13_Heterochrom/lo	13_Heterochrom/lo
cg15329510	11	92084012	0.926586	0.565261	-0.361324	6.97141e-112	5.12029e-109	Hypo	opensea	Promoter	FAT3	#N/A	#N/A	#N/A	13_Heterochrom/lo	11_Weak_Txn
cg15540496	7	157872484	0.939372	0.628812	-0.31056	7.34545e-112	5.38407e-109	Hypo	opensea	Intron	LOC100506585	#N/A	#N/A	#N/A	13_Heterochrom/lo	13_Heterochrom/lo
cg06832258	8	34533034	0.919981	0.568307	-0.351674	7.39797e-112	5.41159e-109	Hypo	opensea	Distal Intergenic	UNC5D	#N/A	#N/A	#N/A	13_Heterochrom/lo	13_Heterochrom/lo
cg26171898	5	92544660	0.921538	0.631197	-0.290341	7.56492e-112	5.51287e-109	Hypo	opensea	Distal Intergenic	NR2F1-AS1	LTR	#N/A	#N/A	13_Heterochrom/lo	13_Heterochrom/lo
cg16284238	6	87196595	0.886255	0.451872	-0.434383	7.61456e-112	5.5364e-109	Hypo	opensea	Distal Intergenic	HTR1E	#N/A	#N/A	#N/A	13_Heterochrom/lo	13_Heterochrom/lo
cg05032607	7	122587034	0.929137	0.609057	-0.320079	8.28001e-112	6.00815e-109	Hypo	opensea	Distal Intergenic	TAS2R16	LTR	#N/A	#N/A	13_Heterochrom/lo	13_Heterochrom/lo
cg08246366	7	157985113	0.936913	0.66197	-0.274943	9.09995e-112	6.58988e-109	Hypo	shelf	Exon	LOC100506585	#N/A	#N/A	#N/A	13_Heterochrom/lo	13_Heterochrom/lo
cg23549179	12	113228545	0.952497	0.678162	-0.274335	9.15102e-112	6.61361e-109	Hypo	opensea	Promoter	RPH3A	#N/A	#N/A	#N/A	13_Heterochrom/lo	12_Repressed
cg05887869	5	9738648	0.927365	0.648189	-0.279176	9.55025e-112	6.88836e-109	Hypo	opensea	Intron	LINC02112	#N/A	#N/A	#N/A	13_Heterochrom/lo	13_Heterochrom/lo
cg13797580	2	215494121	0.884281	0.459504	-0.424777	9.81081e-112	7.0622e-109	Hypo	opensea	Distal Intergenic	VWC2L-IT1	#N/A	#N/A	#N/A	13_Heterochrom/lo	13_Heterochrom/lo
cg02912937	3	65533960	0.902063	0.564263	-0.3378	1.01896e-111	7.3203e-109	Hypo	shore	Intron	MAGI1	#N/A	#N/A	#N/A	13_Heterochrom/lo	9_Txn_Transition,6_Weak_Enhancer
cg05080790	6	54001868	0.945135	0.67833	-0.266806	1.09377e-111	7.8421e-109	Hypo	opensea	Exon	MLIP	#N/A	#N/A	#N/A	13_Heterochrom/lo	13_Heterochrom/lo
cg25147632	10	84027418	0.906821	0.506565	-0.400256	1.15208e-111	8.24383e-109	Hypo	opensea	Intron	NRG3	#N/A	#N/A	#N/A	13_Heterochrom/lo	7_Weak_Enhancer
cg20668321	5	153192843	0.924541	0.552486	-0.372055	1.27712e-111	9.06675e-109	Hypo	opensea	3' UTR	FAM114A2	#N/A	#N/A	#N/A	13_Heterochrom/lo	13_Heterochrom/lo
cg05411056	13	112852819	0.939597	0.663225	-0.276373	1.29948e-111	9.20742e-109	Hypo	shelf	Exon	SOX1	LTR	#N/A	#N/A	13_Heterochrom/lo	13_Heterochrom/lo
cg07300292	2	6639049	0.950265	0.700863	-0.249402	1.32143e-111	9.34465e-109	Hypo	shelf	Distal Intergenic	LINC00487	SINE	#N/A	#N/A	13_Heterochrom/lo	13_Heterochrom/lo
cg26963892	16	65017360	0.902928	0.400277	-0.502651	1.57278e-111	1.10787e-108	Hypo	opensea	Intron	CDH11	#N/A	#N/A	#N/A	13_Heterochrom/lo	13_Heterochrom/lo
cg13294846	5	2112351	0.968733	0.7342	-0.234533	1.61011e-111	1.13196e-108	Hypo	island	Distal Intergenic	IRX4	#N/A	#N/A	#N/A	13_Heterochrom/lo	13_Heterochrom/lo
cg24859617	11	125656966	0.870509	0.409877	-0.460632	1.63259e-111	1.14553e-108	Hypo	opensea	Promoter	PATE3	#N/A	#N/A	#N/A	13_Heterochrom/lo	13_Heterochrom/lo
cg15714223	11	78402382	0.952156	0.708064	-0.244092	1.68396e-111	1.17929e-108	Hypo	opensea	Intron	TENM4	LINE	#N/A	#N/A	13_Heterochrom/lo	13_Heterochrom/lo
cg03072195	17	51900115	0.920557	0.624054	-0.296503	1.70795e-111	1.19378e-108	Hypo	opensea	Promoter	KIF2B	#N/A	#N/A	#N/A	13_Heterochrom/lo	13_Heterochrom/lo
cg17131377	7	140956802	0.903549	0.506553	-0.396996	1.93766e-111	1.35172e-108	Hypo	opensea	Intron	TMEM178B	LINE	#N/A	#N/A	13_Heterochrom/lo	11_Weak_Txn
cg09418852	15	46636037	0.836089	0.383488	-0.452601	1.98919e-111	1.385e-108	Hypo	opensea	Distal Intergenic	SQOR	#N/A	#N/A	#N/A	13_Heterochrom/lo	7_Weak_Enhancer
cg00368924	7	157386714	0.95586	0.745635	-0.210225	2.20598e-111	1.53298e-108	Hypo	shore	Intron	MIR153-2	SINE	#N/A	#N/A	13_Heterochrom/lo	12_Repressed
cg05749559	8	36793457	0.888268	0.449569	-0.438698	2.33659e-111	1.61752e-108	Hypo	opensea	3' UTR	KCNU1	#N/A	#N/A	#N/A	13_Heterochrom/lo	13_Heterochrom/lo
cg02906784	3	54815664	0.883157	0.418094	-0.465062	2.37441e-111	1.64057e-108	Hypo	opensea	Intron	CACNA2D3-AS1	LTR	#N/A	#N/A	13_Heterochrom/lo	13_Heterochrom/lo
cg07588006	4	175752696	0.928149	0.542264	-0.385885	2.60313e-111	1.79516e-108	Hypo	shelf	Intron	GLRA3	#N/A	#N/A	#N/A	13_Heterochrom/lo	13_Heterochrom/lo
cg02279147	8	87243677	0.925226	0.575925	-0.349301	2.75456e-111	1.89597e-108	Hypo	opensea	Promoter	SLC7A13	#N/A	#N/A	#N/A	13_Heterochrom/lo	13_Heterochrom/lo
cg15726040	2	115598354	0.892223	0.472973	-0.41925	2.94859e-111	2.02566e-108	Hypo	opensea	Intron	DPP10	#N/A	#N/A	#N/A	13_Heterochrom/lo	13_Heterochrom/lo
cg26881591	2	3990813	0.928571	0.677016	-0.251555	2.99262e-111	2.05201e-108	Hypo	opensea	Distal Intergenic	LINC01304	LTR	#N/A	#N/A	13_Heterochrom/lo	13_Heterochrom/lo
cg14591439	5	121190799	0.944862	0.646323	-0.298539	3.3115e-111	2.26636e-108	Hypo	shelf	Distal Intergenic	FTMT	DNA	#N/A	#N/A	13_Heterochrom/lo	11_Weak_Txn
cg12254415	3	116428101	0.934008	0.518832	-0.415176	3.32168e-111	2.26903e-108	Hypo	opensea	Promoter	TUSC7	#N/A	#N/A	#N/A	13_Heterochrom/lo	13_Heterochrom/lo
cg08157459	13	112176430	0.89437	0.452553	-0.441816	3.46658e-111	2.36354e-108	Hypo	shelf	Distal Intergenic	TEX29	#N/A	#N/A	#N/A	13_Heterochrom/lo	13_Heterochrom/lo
cg23706187	4	127360896	0.927896	0.574249	-0.353647	3.79711e-111	2.58403e-108	Hypo	opensea	Distal Intergenic	MIR2054	LINE	#N/A	#N/A	13_Heterochrom/lo	11_Weak_Txn
cg05921260	6	28484915	0.881767	0.492124	-0.389643	3.82891e-111	2.60077e-108	Hypo	opensea	Promoter	GPX6	#N/A	#N/A	#N/A	13_Heterochrom/lo	13_Heterochrom/lo
cg02748582	3	126835162	0.958462	0.757494	-0.200968	4.01249e-111	2.72036e-108	Hypo	opensea	Distal Intergenic	PLXNA1	#N/A	#N/A	#N/A	13_Heterochrom/lo	7_Weak_Enhancer
cg01151029	16	76342377	0.947283	0.64116	-0.306123	4.03037e-111	2.72736e-108	Hypo	opensea	Promoter	CNTNAP4	#N/A	#N/A	#N/A	13_Heterochrom/lo	13_Heterochrom/lo
cg00101104	19	54219607	0.931647	0.59077	-0.340877	4.42992e-111	2.98099e-108	Hypo	opensea	Promoter	MIR521-2	#N/A	#N/A	#N/A	13_Heterochrom/lo	11_Weak_Txn
cg18744273	13	112632730	0.906405	0.437584	-0.468821	4.58587e-111	3.08019e-108	Hypo	shore	Distal Intergenic	SOX1	LINE	#N/A	#N/A	13_Heterochrom/lo	13_Heterochrom/lo
cg15879620	12	45032094	0.941532	0.696082	-0.245451	4.97599e-111	3.32985e-108	Hypo	opensea	Intron	NELL2	#N/A	#N/A	#N/A	13_Heterochrom/lo	7_Weak_Enhancer
cg19003975	8	35392042	0.863031	0.328513	-0.534519	5.41105e-111	3.60098e-108	Hypo	opensea	Intron	UNC5D	#N/A	#N/A	#N/A	13_Heterochrom/lo	11_Weak_Txn
cg00998782	1	152815459	0.932682	0.587005	-0.345677	5.85463e-111	3.88901e-108	Hypo	opensea	5' UTR	LCE6A	#N/A	#N/A	#N/A	13_Heterochrom/lo	13_Heterochrom/lo
cg22691926	3	27156148	0.900474	0.50686	-0.393615	6.0779e-111	4.02991e-108	Hypo	opensea	Intron	NEK10	#N/A	#N/A	#N/A	13_Heterochrom/lo	13_Heterochrom/lo
cg08177968	16	59788728	0.947065	0.643961	-0.303104	6.57251e-111	4.34988e-108	Hypo	shore	5' UTR	APOOP5	#N/A	#N/A	#N/A	13_Heterochrom/lo	13_Heterochrom/lo
cg11154727	5	85189638	0.950867	0.712524	-0.238343	7.95084e-111	5.25248e-108	Hypo	opensea	Distal Intergenic	NBPF22P	LTR	#N/A	#N/A	13_Heterochrom/lo	12_Repressed
cg20040972	20	41897799	0.900167	0.651831	-0.248337	9.19774e-111	6.05407e-108	Hypo	opensea	Distal Intergenic	PTPRT	LINE	#N/A	#N/A	13_Heterochrom/lo	13_Heterochrom/lo
cg16476716	7	119893269	0.951184	0.675641	-0.275544	9.46309e-111	6.2174e-108	Hypo	opensea	Distal Intergenic	KCND2	#N/A	#N/A	#N/A	13_Heterochrom/lo	13_Heterochrom/lo
cg25714147	2	137747982	0.914731	0.514972	-0.399759	9.51187e-111	6.23811e-108	Hypo	opensea	Promoter	THSD7B	#N/A	#N/A	#N/A	13_Heterochrom/lo	13_Heterochrom/lo
cg24423503	2	6028915	0.927614	0.61316	-0.314454	9.89755e-111	6.46758e-108	Hypo	opensea	Distal Intergenic	SILC1	LTR	#N/A	#N/A	13_Heterochrom/lo	13_Heterochrom/lo
cg26441499	7	109280498	0.948836	0.72794	-0.220897	1.02811e-110	6.70611e-108	Hypo	opensea	Distal Intergenic	EIF3IP1	#N/A	#N/A	#N/A	13_Heterochrom/lo	13_Heterochrom/lo
cg00235786	5	97903451	0.957016	0.695646	-0.26137	1.07848e-110	7.02195e-108	Hypo	opensea	Distal Intergenic	RGMB	#N/A	#N/A	#N/A	13_Heterochrom/lo	13_Heterochrom/lo
cg02570981	4	165108732	0.874876	0.362095	-0.512781	1.32784e-110	8.63001e-108	Hypo	shore	Intron	ANP32C	LTR	#N/A	#N/A	13_Heterochrom/lo	13_Heterochrom/lo
cg20566970	3	137321245	0.885599	0.409802	-0.475797	1.35661e-110	8.80115e-108	Hypo	opensea	Distal Intergenic	SOX14	#N/A	#N/A	#N/A	13_Heterochrom/lo	7_Weak_Enhancer
cg10672343	6	169718117	0.928536	0.680864	-0.247672	1.39102e-110	9.00822e-108	Hypo	opensea	Distal Intergenic	THBS2	#N/A	#N/A	#N/A	13_Heterochrom/lo	13_Heterochrom/lo
cg19518426	5	2866779	0.91039	0.505333	-0.405057	1.40099e-110	9.05655e-108	Hypo	island	Distal Intergenic	C5orf38	#N/A	#N/A	#N/A	13_Heterochrom/lo	13_Heterochrom/lo
cg26251098	11	131319616	0.936068	0.592527	-0.343542	1.4289e-110	9.20401e-108	Hypo	opensea	Intron	NTM	#N/A	#N/A	#N/A	13_Heterochrom/lo	7_Weak_Enhancer
cg17599372	7	157894874	0.89832	0.390548	-0.507772	1.46541e-110	9.42242e-108	Hypo	shelf	Intron	LOC100506585	#N/A	#N/A	#N/A	13_Heterochrom/lo	13_Heterochrom/lo
cg02567476	2	103090077	0.937542	0.578894	-0.358649	1.54773e-110	9.93405e-108	Hypo	opensea	5' UTR	SLC9A4	#N/A	#N/A	#N/A	8_Insulator	11_Weak_Txn
cg24305861	12	99564273	0.907923	0.514021	-0.393902	1.71758e-110	1.10047e-107	Hypo	opensea	Intron	ANKS1B	SINE	#N/A	#N/A	13_Heterochrom/lo	13_Heterochrom/lo
cg09422239	7	46552455	0.938106	0.577872	-0.360234	1.79016e-110	1.14494e-107	Hypo	opensea	Distal Intergenic	IGFBP3	#N/A	#N/A	#N/A	13_Heterochrom/lo	13_Heterochrom/lo
cg07486085	2	163625066	0.899166	0.463878	-0.435288	1.96057e-110	1.2495e-107	Hypo	opensea	Intron	KCNH7	#N/A	#N/A	#N/A	13_Heterochrom/lo	13_Heterochrom/lo
cg16595458	7	147682984	0.9116	0.521693	-0.389907	2.03012e-110	1.29156e-107	Hypo	opensea	Intron	CNTNAP2	#N/A	#N/A	#N/A	13_Heterochrom/lo	13_Heterochrom/lo
cg18908185	13	112825761	0.907194	0.528458	-0.378737	2.22556e-110	1.4134e-107	Hypo	shelf	Distal Intergenic	SOX1	#N/A	#N/A	#N/A	13_Heterochrom/lo	13_Heterochrom/lo
cg20318978	10	85676303	0.947095	0.698297	-0.248799	2.29186e-110	1.45295e-107	Hypo	opensea	Distal Intergenic	GHITM	#N/A	#N/A	#N/A	13_Heterochrom/lo	11_Weak_Txn
cg18753619	5	174629946	0.87189	0.361358	-0.510532	2.47876e-110	1.56869e-107	Hypo	opensea	Distal Intergenic	LINC01951	LINE	#N/A	#N/A	13_Heterochrom/lo	13_Heterochrom/lo
cg15175242	8	133209474	0.927905	0.600843	-0.327063	2.95053e-110	1.85749e-107	Hypo	opensea	Intron	HHLA1	#N/A	#N/A	#N/A	12_Repressed	6_Weak_Enhancer
cg07630816	4	23549992	0.915457	0.591262	-0.324196	2.95788e-110	1.85888e-107	Hypo	opensea	Distal Intergenic	PPARGC1A	#N/A	#N/A	#N/A	13_Heterochrom/lo	13_Heterochrom/lo
cg23835476	7	155633298	0.949449	0.743757	-0.205691	3.1246e-110	1.96024e-107	Hypo	opensea	Distal Intergenic	SHH	#N/A	#N/A	#N/A	13_Heterochrom/lo	13_Heterochrom/lo
cg13945749	5	2866465	0.947548	0.726308	-0.22124	3.19031e-110	1.998e-107	Hypo	shore	Distal Intergenic	C5orf38	#N/A	#N/A	#N/A	13_Heterochrom/lo	13_Heterochrom/lo
cg17160327	6	91885546	0.932476	0.618486	-0.31399	3.57818e-110	2.23703e-107	Hypo	opensea	Distal Intergenic	MIR4643	#N/A	#N/A	#N/A	13_Heterochrom/lo	7_Weak_Enhancer
cg10413513	16	7106265	0.936944	0.663639	-0.273304	3.61003e-110	2.25305e-107	Hypo	opensea	Intron	RBFOX1	#N/A	#N/A	#N/A	13_Heterochrom/lo	13_Heterochrom/lo
cg03019112	14	101518520	0.947391	0.720511	-0.226881	3.65183e-110	2.27521e-107	Hypo	opensea	Promoter	MIR487A	#N/A	#N/A	#N/A	13_Heterochrom/lo	13_Heterochrom/lo
cg09427718	4	23819929	0.935423	0.638373	-0.29705	3.66317e-110	2.27835e-107	Hypo	opensea	Intron	PPARGC1A	#N/A	#N/A	#N/A	13_Heterochrom/lo	13_Heterochrom/lo
cg02629470	17	11165954	0.947516	0.709028	-0.238487	3.73134e-110	2.31676e-107	Hypo	opensea	Intron	SHISA6	#N/A	#N/A	#N/A	13_Heterochrom/lo	13_Heterochrom/lo
cg25979373	4	183245337	0.958325	0.744955	-0.21337	4.12185e-110	2.55484e-107	Hypo	opensea	Exon	TENM3	#N/A	#N/A	#N/A	13_Heterochrom/lo	11_Weak_Txn
cg17120983	15	97322551	0.947025	0.60633	-0.340695	4.22214e-110	2.60805e-107	Hypo	opensea	Intron	SPATA8-AS1	#N/A	#N/A	#N/A	13_Heterochrom/lo	13_Heterochrom/lo
cg12243864	8	2877217	0.95676	0.696206	-0.260554	4.24488e-110	2.61762e-107	Hypo	shelf	Intron	CSMD1	DNA	#N/A	#N/A	13_Heterochrom/lo	13_Heterochrom/lo
cg19870706	1	75469109	0.940667	0.609845	-0.330822	4.32541e-110	2.66242e-107	Hypo	opensea	Distal Intergenic	LHX8	SINE	#N/A	#N/A	13_Heterochrom/lo	13_Heterochrom/lo
cg20053845	10	133317622	0.962028	0.708792	-0.253236	4.56748e-110	2.80221e-107	Hypo	shore	Distal Intergenic	TCERG1L	#N/A	#N/A	#N/A	13_Heterochrom/lo	13_Heterochrom/lo
cg05989672	7	153589306	0.937121	0.662239	-0.274882	4.73831e-110	2.90209e-107	Hypo	shelf	Intron	DPP6	#N/A	#N/A	#N/A	13_Heterochrom/lo	13_Heterochrom/lo
cg01648659	2	230311091	0.945627	0.693528	-0.252099	5.72415e-110	3.49996e-107	Hypo	opensea	Intron	DNER	#N/A	#N/A	#N/A	13_Heterochrom/lo	13_Heterochrom/lo
cg06120359	8	127105723	0.907374	0.486451	-0.420923	5.86973e-110	3.58291e-107	Hypo	opensea	Distal Intergenic	LINC00861	#N/A	#N/A	#N/A	13_Heterochrom/lo	13_Heterochrom/lo
cg12397274	6	54172183	0.901292	0.416997	-0.484295	5.91638e-110	3.60529e-107	Hypo	opensea	Promoter	TINAG	#N/A	#N/A	#N/A	13_Heterochrom/lo	13_Heterochrom/lo
cg14826683	1	153013830	0.943946	0.584465	-0.359481	7.76586e-110	4.70896e-107	Hypo	opensea	Promoter	SPRR2D	#N/A	#N/A	#N/A	12_Repressed	13_Heterochrom/lo
cg26680793	2	6195373	0.903116	0.496073	-0.407043	7.76663e-110	4.70896e-107	Hypo	opensea	Distal Intergenic	LOC400940	#N/A	#N/A	#N/A	13_Heterochrom/lo	7_Weak_Enhancer
cg12479512	3	175987813	0.939376	0.68059	-0.258785	8.01045e-110	4.84866e-107	Hypo	opensea	Distal Intergenic	MIR4789	#N/A	#N/A	#N/A	13_Heterochrom/lo	13_Heterochrom/lo
cg07695475	15	102358936	0.939015	0.593488	-0.345527	8.26173e-110	4.99239e-107	Hypo	opensea	Exon	OR4F15	#N/A	#N/A	#N/A	13_Heterochrom/lo	13_Heterochrom/lo
cg24717898	4	187630516	0.914484	0.572932	-0.341551	8.61142e-110	5.19502e-107	Hypo	opensea	Exon	FAT1	#N/A	#N/A	#N/A	13_Heterochrom/lo	10_Txn_Elongation
cg01820093	3	55202157	0.949526	0.715827	-0.233699	9.32591e-110	5.61667e-107	Hypo	opensea	Distal Intergenic	LRTM1	LINE	#N/A	#N/A	13_Heterochrom/lo	13_Heterochrom/lo
cg06934394	13	101959848	0.957652	0.749344	-0.208308	9.34896e-110	5.62118e-107	Hypo	opensea	Intron	NALCN	SINE	#N/A	#N/A	13_Heterochrom/lo	13_Heterochrom/lo
cg21462681	7	108524200	0.941522	0.668674	-0.272848	9.69665e-110	5.82055e-107	Hypo	opensea	Exon	C7orf66	#N/A	#N/A	#N/A	13_Heterochrom/lo	13_Heterochrom/lo
cg16338280	2	164966826	0.926152	0.642448	-0.283704	1.02479e-109	6.14122e-107	Hypo	opensea	Distal Intergenic	FIGN	SINE	#N/A	#N/A	13_Heterochrom/lo	13_Heterochrom/lo
cg19716038	6	104151530	0.904307	0.547208	-0.357099	1.05562e-109	6.31551e-107	Hypo	opensea	Distal Intergenic	HACE1	#N/A	#N/A	#N/A	13_Heterochrom/lo	13_Heterochrom/lo
cg04447445	4	24268256	0.938286	0.597642	-0.340644	1.1172e-109	6.6729e-107	Hypo	opensea	Intron	PPARGC1A	LINE	#N/A	#N/A	13_Heterochrom/lo	7_Weak_Enhancer
cg16418228	3	54963186	0.901694	0.542234	-0.35946	1.16931e-109	6.96977e-107	Hypo	opensea	Promoter	LRTM1	SINE	#N/A	#N/A	13_Heterochrom/lo	13_Heterochrom/lo
cg25786136	2	222575520	0.961175	0.738805	-0.22237	1.17076e-109	6.96977e-107	Hypo	opensea	Distal Intergenic	EPHA4	#N/A	#N/A	#N/A	13_Heterochrom/lo	11_Weak_Txn
cg07636653	11	91834809	0.920792	0.558535	-0.362256	1.1865e-109	7.05183e-107	Hypo	opensea	Distal Intergenic	FAT3	#N/A	#N/A	#N/A	13_Heterochrom/lo	13_Heterochrom/lo
cg18405691	11	55322753	0.943853	0.558582	-0.385272	1.24452e-109	7.38455e-107	Hypo	opensea	Exon	OR4C15	#N/A	#N/A	#N/A	13_Heterochrom/lo	13_Heterochrom/lo
cg06008873	8	25745763	0.944644	0.71282	-0.231825	1.29624e-109	7.67882e-107	Hypo	opensea	Promoter	EBF2	#N/A	#N/A	#N/A	13_Heterochrom/lo	13_Heterochrom/lo
cg03587117	11	100227279	0.914537	0.512993	-0.401543	1.398e-109	8.26811e-107	Hypo	opensea	3' UTR	CNTN5	#N/A	#N/A	#N/A	13_Heterochrom/lo	13_Heterochrom/lo
cg13080029	1	34639624	0.927812	0.572987	-0.354825	1.4283e-109	8.43346e-107	Hypo	shelf	Intron	C1orf94	#N/A	#N/A	#N/A	13_Heterochrom/lo	13_Heterochrom/lo
cg03995061	8	35097798	0.943643	0.673576	-0.270067	1.44168e-109	8.49861e-107	Hypo	shelf	Intron	UNC5D	#N/A	#N/A	#N/A	13_Heterochrom/lo	11_Weak_Txn
cg02133070	4	104637628	0.904099	0.483198	-0.420901	1.4564e-109	8.55747e-107	Hypo	shelf	Intron	TACR3	#N/A	#N/A	#N/A	13_Heterochrom/lo	13_Heterochrom/lo
cg20159490	6	66493769	0.884352	0.459119	-0.425233	1.52505e-109	8.9463e-107	Hypo	shelf	Distal Intergenic	SLC25A51P1	#N/A	#N/A	#N/A	13_Heterochrom/lo	13_Heterochrom/lo
cg03627489	16	51341199	0.879844	0.378954	-0.50089	1.56387e-109	9.15913e-107	Hypo	opensea	Distal Intergenic	SALL1	LTR	#N/A	#N/A	13_Heterochrom/lo	7_Weak_Enhancer
cg12960126	4	187686256	0.904718	0.551428	-0.35329	1.60355e-109	9.37632e-107	Hypo	opensea	Distal Intergenic	FAT1	#N/A	#N/A	#N/A	13_Heterochrom/lo	13_Heterochrom/lo
cg16555188	5	9838964	0.882086	0.410626	-0.47146	1.72416e-109	1.00653e-106	Hypo	opensea	Intron	LINC02112	#N/A	#N/A	#N/A	13_Heterochrom/lo	13_Heterochrom/lo
cg11480962	15	87667131	0.956544	0.746121	-0.210423	1.75824e-109	1.02477e-106	Hypo	opensea	Distal Intergenic	LINC00052	#N/A	#N/A	#N/A	13_Heterochrom/lo	13_Heterochrom/lo
cg14544225	17	11139650	0.887134	0.485945	-0.401188	1.9902e-109	1.15782e-106	Hypo	shelf	Distal Intergenic	SHISA6	SINE	#N/A	#N/A	13_Heterochrom/lo	13_Heterochrom/lo
cg14521614	5	5287980	0.856892	0.555194	-0.301698	1.99293e-109	1.15782e-106	Hypo	opensea	Intron	ADAMTS16	#N/A	#N/A	#N/A	13_Heterochrom/lo	13_Heterochrom/lo
cg18004235	2	19808330	0.934724	0.650397	-0.284327	2.3164e-109	1.34358e-106	Hypo	opensea	Distal Intergenic	OSR1	#N/A	#N/A	#N/A	13_Heterochrom/lo	13_Heterochrom/lo
cg21935393	8	138648785	0.897347	0.473151	-0.424196	2.32496e-109	1.34587e-106	Hypo	opensea	Distal Intergenic	FAM135B	LINE	#N/A	#N/A	13_Heterochrom/lo	13_Heterochrom/lo
cg17385414	12	58950898	0.928975	0.665704	-0.263271	2.3278e-109	1.34587e-106	Hypo	opensea	Distal Intergenic	LRIG3	#N/A	#N/A	#N/A	13_Heterochrom/lo	13_Heterochrom/lo
cg19449919	19	3232085	0.960268	0.704832	-0.255436	2.37517e-109	1.37107e-106	Hypo	shelf	Intron	CELF5	#N/A	#N/A	#N/A	13_Heterochrom/lo	11_Weak_Txn
cg13159037	6	1242535	0.933201	0.670404	-0.262797	2.41273e-109	1.39053e-106	Hypo	opensea	Distal Intergenic	FOXQ1	#N/A	#N/A	#N/A	13_Heterochrom/lo	7_Weak_Enhancer
cg06826870	12	125811164	0.919718	0.604655	-0.315063	2.52626e-109	1.45216e-106	Hypo	opensea	Promoter	TMEM132B	#N/A	#N/A	#N/A	13_Heterochrom/lo	11_Weak_Txn
cg25936482	5	15928686	0.937708	0.628557	-0.30915	2.5277e-109	1.45216e-106	Hypo	shore	Intron	MARCHF11	#N/A	#N/A	#N/A	13_Heterochrom/lo	11_Weak_Txn
cg23902454	15	30098131	0.959177	0.741562	-0.217614	2.55602e-109	1.4661e-106	Hypo	opensea	Intron	TJP1	#N/A	#N/A	#N/A	13_Heterochrom/lo	11_Weak_Txn
cg07851948	11	56085745	0.957264	0.637504	-0.319761	2.67625e-109	1.53262e-106	Hypo	opensea	Promoter	OR8K3	#N/A	#N/A	#N/A	13_Heterochrom/lo	13_Heterochrom/lo
cg12120205	3	74104862	0.927703	0.61071	-0.316994	2.8367e-109	1.61938e-106	Hypo	opensea	Distal Intergenic	PDZRN3	#N/A	#N/A	#N/A	13_Heterochrom/lo	7_Weak_Enhancer
cg08621196	10	23978755	0.916409	0.559544	-0.356866	2.92945e-109	1.66969e-106	Hypo	shelf	Distal Intergenic	KIAA1217	#N/A	#N/A	#N/A	13_Heterochrom/lo	12_Repressed
cg24114708	6	168983447	0.961589	0.738354	-0.223235	3.06781e-109	1.74579e-106	Hypo	opensea	Intron	SMOC2	#N/A	#N/A	#N/A	13_Heterochrom/lo	11_Weak_Txn
cg05131064	11	133228366	0.967453	0.766066	-0.201387	3.31484e-109	1.88045e-106	Hypo	shelf	Intron	OPCML	#N/A	#N/A	#N/A	13_Heterochrom/lo	13_Heterochrom/lo
cg11518826	2	230385182	0.942109	0.727201	-0.214908	3.42689e-109	1.94097e-106	Hypo	opensea	Intron	DNER	#N/A	#N/A	#N/A	13_Heterochrom/lo	13_Heterochrom/lo
cg13915501	4	187426127	0.906146	0.543271	-0.362875	4.04081e-109	2.28511e-106	Hypo	shelf	Distal Intergenic	F11-AS1	SINE	#N/A	#N/A	13_Heterochrom/lo	13_Heterochrom/lo
cg16216212	7	46664274	0.933563	0.624764	-0.308799	4.15028e-109	2.34334e-106	Hypo	opensea	Distal Intergenic	IGFBP3	LINE	#N/A	#N/A	13_Heterochrom/lo	7_Weak_Enhancer
cg09874333	7	157913147	0.962933	0.565654	-0.397279	4.44218e-109	2.50425e-106	Hypo	opensea	Intron	LOC100506585	#N/A	#N/A	#N/A	13_Heterochrom/lo	13_Heterochrom/lo
cg13908968	9	87188847	0.936422	0.657844	-0.278578	4.50802e-109	2.5374e-106	Hypo	opensea	Distal Intergenic	NTRK2	LTR	#N/A	#N/A	13_Heterochrom/lo	7_Weak_Enhancer
cg17021875	4	187455304	0.952149	0.701932	-0.250217	4.74934e-109	2.66908e-106	Hypo	opensea	Exon	MTNR1A	#N/A	#N/A	#N/A	13_Heterochrom/lo	13_Heterochrom/lo
cg16112248	7	54164018	0.904656	0.52254	-0.382116	4.776e-109	2.67989e-106	Hypo	opensea	Distal Intergenic	NA	LTR	#N/A	#N/A	13_Heterochrom/lo	7_Weak_Enhancer
cg03471122	15	27128315	0.929296	0.641513	-0.287783	5.43444e-109	3.03991e-106	Hypo	island	Exon	GABRA5	#N/A	#N/A	#N/A	13_Heterochrom/lo	13_Heterochrom/lo
[truncated: 11,636 more rows]

## Sheet: Sotos_NSD1
Supplementary Table S3: List and annotations of identified DMPs (|Δβ|≥0.2, adjPval≤0.05) in Sotos patients
[truncated: 8,567 more rows]

[truncated: 3 more sheets: Kabuki, TBRS, Sotos-like_SETD2]
