# Supplementary material for: Interplay between Histone and DNA Methylation Seen through Comparative Methylomes in Rare Mendelian Disorders
Source: Int J Mol Sci. 2021 Apr 3;22(7):3735. doi: 10.3390/ijms22073735 (PMC8038329; doi:10.3390/ijms22073735)
Supplement: Supplementary file 1 [file ijms-22-03735-s001.zip › Velasco_Supplementary Tables S7 to S10_Gene ontology enrichment analysis of DMPs in diseases_R1.xlsx]

## Sheet: GO_ICF1-X
Supplementary Table S7: Gene ontology enrichment analysis of DMPs in ICF1-X patients
ID	Description	GeneRatio	pvalue	p.adjust	geneID	Count
GO:0007156	homophilic cell adhesion via plasma membrane adhesion molecules	90/2584	2.88794138470071e-34	1.77377359848317e-30	PCDHA10/PCDHA6/FAT3/PCDHB18P/PTPN23/PCDHB6/PCDHGA4/IGSF9B/FAT1/SDK1/PCDHA11/DSCAML1/CELSR1/PCDHGA9/PCDHGA7/PCDHGB1/PCDHA4/PCDHGA3/PCDHA13/PCDHB1/PCDHGB5/PCDHA7/PCDHB15/PCDH20/PCDHGB7/PCDHA8/CADM1/PCDHB4/PCDHB5/CDH4/PCDHGA8/PCDHB2/PCDHA5/PCDHGC4/PCDHB13/PCDHB7/PCDH7/CDH16/CDH20/CDH8/PCDHGA12/PCDH10/PCDHB10/ROBO3/CLSTN2/PCDHGA6/PTPRT/PCDHA12/PCDHB11/PCDHA9/PCDHB3/PCDHA1/PCDHGB6/CELSR3/CDH22/PCDHGB2…	90
GO:0098742	cell-cell adhesion via plasma-membrane adhesion molecules	114/2584	3.88984971593466e-30	1.19457284776353e-26	PCDHA10/PCDHA6/FAT3/PCDHB18P/PTPN23/TENM4/PCDHB6/PCDHGA4/IGSF9B/FAT1/SDK1/PCDHA11/DSCAML1/CELSR1/PCDHGA9/PCDHGA7/PCDHGB1/PCDHA4/PCDHGA3/PCDHA13/PCDHB1/PCDHGB5/PCDHA7/PCDHB15/PCDH20/FGFRL1/PCDHGB7/PCDHA8/CADM1/PCDHB4/PCDHB5/CDH4/CLDN18/PCDHGA8/TENM2/PCDHB2/PCDHA5/PCDHGC4/PCDHB13/PCDHB7/PCDH7/CDH16/CDH20/CDH8/PCDHGA12/PCDH10/PCDHB10/ROBO3/CLSTN2/PCDHGA6/PTPRT/PCDHA12/PCDHB11/NRXN1/PCDHA9/PCDHB3/PCD…	114
GO:0050905	neuromuscular process	41/2584	2.53500499882531e-10	5.19000023426168e-07	CSMD1/ADARB1/KCNA1/ADCY5/ABR/ALDH1A3/GBX1/PENK/JPH3/SHANK1/GRIN2C/TNR/POU4F2/NRXN1/COMP/USH1G/SLC6A3/NEFL/ATP8A2/GRIN2A/OPA3/GRID2/NEUROG1/PCDH15/SLC1A3/GRIN1/GLRA1/CTNNA2/FGF12/CDH23/FABP7/NKX6-2/HOXD10/GRIN2D/FOXS1/APP/HOXA1/STRA6/USH1C/CAMTA1/UCN	41
GO:0042391	regulation of membrane potential	107/2584	8.46439374253107e-10	1.25732692482891e-06	KCNA1/IGSF9B/MYH14/UCN3/GABRA5/NPAS4/GABRG3/P2RX2/KCNK3/NTSR2/GRIK1/P2RX4/GABRB3/KCNE4/CACNA1B/ADRA1A/BEST2/GRIK4/SLC17A7/WNT7A/GLRA3/SHANK1/NALCN/GRIN2C/ANK2/KCNC1/KCNK15/NRXN1/CCK/CUX2/MTNR1B/CHRNB2/OPRD1/CACNA1H/BNIP3/HCN4/GRIN2A/PRKCZ/TRPV1/GABRB1/RIMS3/KCNMA1/GRID2/GRIK2/HCN2/SEZ6/CACNB2/NDUFS1/CELF4/KCNK2/KCNK12/GRIN1/GABBR1/GLRA1/SHANK2/MUL1/CTNNA3/GRIN2B/NTSR1/KCNJ11/KCNK10/FGF12/KCNE1/FG…	107
GO:0045165	cell fate commitment	75/2584	1.18280070707246e-09	1.25732692482891e-06	TENM4/SMAD2/SOX1/SHH/DSCAML1/MYT1L/GSC/SOX8/MNX1/MITF/GBX1/FOXA1/POU6F2/WNT10A/WNT7A/FGF8/WNT7B/IRF4/ISL1/MTOR/TBX3/APC2/OLIG1/DLL1/ONECUT1/TBX4/NRG1/GLI3/NEUROG1/GLI2/WNT5B/NTF4/WNT9B/SOX9/SOX6/BARHL2/CHD5/PTF1A/BCL11B/PAX2/IL6/PAX7/MYOD1/SOSTDC1/SFRP1/TBX18/PRKDC/JAG2/ID2/NKX6-2/LHX3/POU3F2/MYF6/HOXD10/PAX6/MIR1-2/BMP2/PPARG/EBF2/NR2F2/NTRK3/TLX3/ZNF521/HEY2/SOX2/DMRT3/MYF5/TBX5/IFRD1/ZFPM1/GCM…	75
GO:0071804	cellular potassium ion transport	64/2584	1.43296784008505e-09	1.25732692482891e-06	KCNG1/KCNA1/KCNG2/KCNJ14/TMEM38B/KCNF1/MIR153-2/SLC12A5/KCNK3/KCNA7/SLC12A6/KCNE4/ALG10B/DPP6/NALCN/ANK2/KCNC1/KCNK15/ATP4A/ABCC8/MTNR1B/HCN4/KCNAB1/MTMR6/KCNA4/KCNMA1/KCNQ2/HCN2/KCNA3/ATP12A/SLC1A3/KCNK2/KCNK12/KCNJ11/KCNK10/KCNE1/KCND2/FXYD4/HCN1/KCNK9/LRRC26/SLC9A2/KCNK1/DPP10/KCNV1/KCNH7/KCNA5/KCNK18/MIR1-2/ABCC9/KCNJ6/GAL/KCNK5/KCNB1/KCNC2/KCNT1/RGS4/KCNJ9/SLC9A3/CCT8L2/TMEM175/MIR21/KCNMB3/…	64
GO:0071805	potassium ion transmembrane transport	64/2584	1.43296784008505e-09	1.25732692482891e-06	KCNG1/KCNA1/KCNG2/KCNJ14/TMEM38B/KCNF1/MIR153-2/SLC12A5/KCNK3/KCNA7/SLC12A6/KCNE4/ALG10B/DPP6/NALCN/ANK2/KCNC1/KCNK15/ATP4A/ABCC8/MTNR1B/HCN4/KCNAB1/MTMR6/KCNA4/KCNMA1/KCNQ2/HCN2/KCNA3/ATP12A/SLC1A3/KCNK2/KCNK12/KCNJ11/KCNK10/KCNE1/KCND2/FXYD4/HCN1/KCNK9/LRRC26/SLC9A2/KCNK1/DPP10/KCNV1/KCNH7/KCNA5/KCNK18/MIR1-2/ABCC9/KCNJ6/GAL/KCNK5/KCNB1/KCNC2/KCNT1/RGS4/KCNJ9/SLC9A3/CCT8L2/TMEM175/MIR21/KCNMB3/…	64
GO:0050808	synapse organization	101/2584	1.99219448718343e-09	1.52950731753508e-06	CTNND2/PCDHB6/IGSF9B/UBE3A/ITPKA/SHISA6/NPAS4/SDK1/ARHGAP39/P2RX2/RAB3A/C3/PCDHB4/GABRB3/PCDHB5/CNTN5/ACTN1/PCDHB2/PCDHGC4/PCDHB13/WNT7A/CDH8/LRRC4B/DAB2IP/ACTG1/SHANK1/WNT7B/PCDHB10/CLSTN2/TNR/PCDHB11/NRXN1/SEZ6L/PCDHB3/LRRTM3/CTTN/ADGRL3/CUX2/GJA10/CHRNB2/PCDHGC3/CBLN2/PTPRS/NEFL/EFNA5/LRFN3/AFG3L2/THBS2/NECTIN1/GRID2/PCDHB14/NRG1/DNER/SEZ6/CACNB2/IGSF21/CDH9/LRFN2/ELFN1/GRIN1/SHANK2/PCDHB16/LH…	101
GO:0060078	regulation of postsynaptic membrane potential	47/2584	2.26851713204513e-09	1.54813691389124e-06	KCNA1/IGSF9B/GABRA5/NPAS4/GABRG3/P2RX2/GRIK1/P2RX4/GABRB3/GRIK4/SLC17A7/WNT7A/GLRA3/SHANK1/GRIN2C/NRXN1/CUX2/CHRNB2/GRIN2A/PRKCZ/TRPV1/GABRB1/GRID2/GRIK2/SEZ6/CELF4/GRIN1/GABBR1/GLRA1/SHANK2/GRIN2B/NTSR1/FGF14/ADCYAP1/KCND2/IGSF11/NPY2R/MAPK8IP2/GABRA6/GRIK3/GRM1/GRIN2D/APP/RIMS1/RGS4/CHRNE/ABAT	47
GO:0016339	calcium-dependent cell-cell adhesion via plasma membrane cell adhesion molecules	23/2584	1.48891927721418e-08	9.1449422006495e-06	PCDHB6/PCDHB4/PCDHB5/CDH4/PCDHB2/PCDHB13/CDH16/CDH20/CDH8/PCDHB10/PCDHB11/PCDHB3/CDH22/PCDHGC3/CDH15/PCDHB14/CDH18/CDH9/PCDHB16/CDH23/CDH6/PCDHGB4/CDH13	23
GO:0006813	potassium ion transport	66/2584	1.77236093231733e-08	9.89621895117551e-06	KCNG1/KCNA1/KCNG2/KCNJ14/TMEM38B/KCNF1/MIR153-2/SLC12A5/KCNK3/KCNA7/SLC12A6/KCNE4/ALG10B/DPP6/NALCN/ANK2/KCNC1/KCNK15/ATP4A/ABCC8/MTNR1B/HCN4/KCNAB1/MTMR6/KCNA4/KCNMA1/KCNQ2/HCN2/KCNA3/ATP12A/SLC1A3/KCNK2/KCNK12/KCNJ11/KCNK10/KCNE1/ADCYAP1/KCND2/FXYD4/HCN1/KCNK9/LRRC26/SLC9A2/KCNK1/DPP10/KCNV1/KCNH7/KCNA5/KCNK18/MIR1-2/ABCC9/KCNJ6/GAL/KCNK5/KCNB1/KCNC2/KCNT1/RGS4/KCNJ9/SLC9A3/CCT8L2/NOS3/TMEM175/…	66
GO:0007416	synapse assembly	52/2584	5.55445475637583e-08	2.84295509280503e-05	PCDHB6/NPAS4/SDK1/PCDHB4/GABRB3/PCDHB5/CNTN5/PCDHB2/PCDHB13/WNT7A/LRRC4B/SHANK1/PCDHB10/CLSTN2/PCDHB11/NRXN1/PCDHB3/LRRTM3/ADGRL3/CUX2/GJA10/CHRNB2/CBLN2/PTPRS/EFNA5/LRFN3/THBS2/NECTIN1/GRID2/PCDHB14/NRG1/DNER/CDH9/GRIN1/SHANK2/PCDHB16/LHFPL4/BDNF/AMIGO3/GPM6A/MAGI2/LRTM2/AGRN/OXTR/SLITRK3/GHSR/PTPRD/APP/CLSTN1/NTRK3/ADGRB1/NTN1	52
GO:0050804	modulation of chemical synaptic transmission	101/2584	7.60049803426604e-08	3.59094299434323e-05	IGSF9B/ITPKA/SHISA6/CPLX1/NPAS4/ABR/SORCS3/RAB3A/FBXL20/GRIK1/CACNA1B/ADRA1A/PRKCG/ADCY1/LAMA2/GRIK4/JPH3/WNT7A/SHANK1/CLSTN2/NPTX2/GRIN2C/MTOR/TNR/NRXN1/CHRM2/EGFR/CUX2/CHRNB2/CPLX3/SLC8A2/PTPRS/GRIN2A/PRKCZ/RIMS3/PRKAR1B/GRID2/GRIK2/CRH/CACNB2/NPTX1/SLC1A3/SYT7/RASGRF1/LRFN2/CELF4/NTF4/GRIN1/SHANK2/BDNF/GRIN2B/SYBU/NTSR1/NEURL1/CACNG7/HTR1B/FGF14/ARC/CACNG3/ADCYAP1/YWHAH/RAB11A/DCC/IGSF11/SORCS…	101
GO:0099177	regulation of trans-synaptic signaling	101/2584	8.56573431355823e-08	3.75791001099105e-05	IGSF9B/ITPKA/SHISA6/CPLX1/NPAS4/ABR/SORCS3/RAB3A/FBXL20/GRIK1/CACNA1B/ADRA1A/PRKCG/ADCY1/LAMA2/GRIK4/JPH3/WNT7A/SHANK1/CLSTN2/NPTX2/GRIN2C/MTOR/TNR/NRXN1/CHRM2/EGFR/CUX2/CHRNB2/CPLX3/SLC8A2/PTPRS/GRIN2A/PRKCZ/RIMS3/PRKAR1B/GRID2/GRIK2/CRH/CACNB2/NPTX1/SLC1A3/SYT7/RASGRF1/LRFN2/CELF4/NTF4/GRIN1/SHANK2/BDNF/GRIN2B/SYBU/NTSR1/NEURL1/CACNG7/HTR1B/FGF14/ARC/CACNG3/ADCYAP1/YWHAH/RAB11A/DCC/IGSF11/SORCS…	101
GO:0048663	neuron fate commitment	26/2584	1.70948962197729e-07	6.99979017212302e-05	SOX1/SHH/MYT1L/MNX1/GBX1/FOXA1/ISL1/OLIG1/DLL1/NRG1/GLI3/GLI2/PTF1A/BCL11B/PAX7/JAG2/ID2/NKX6-2/LHX3/POU3F2/HOXD10/PAX6/NTRK3/TLX3/ZNF521/DMRT3	26
GO:0031644	regulation of neurological system process	42/2584	2.85287432811004e-07	0.000109514713270324	TENM4/IGSF9B/SHISA6/HGF/DICER1/ADRA2C/WNT7A/SHANK1/NPTX2/MTOR/TNR/NRXN1/CCK/CUX2/PARD3/MTNR1B/OPRD1/PRKCZ/CARTPT/NPTX1/CELF4/GRIN1/GLRA1/SHANK2/NTSR1/FGF12/MYRF/GPR35/IGSF11/NPY2R/GRM1/GRIN2D/GHSR/TAFA4/APP/SHISA7/RIMS1/RGS4/NMUR2/MAG/NOS3/ABAT	42
GO:0007409	axonogenesis	104/2584	4.26016842738185e-07	0.000153917379299878	ADARB1/DCLK1/NGFR/EFNA2/SHH/DSCAML1/SIAH1/RAB3A/NDN/CDH4/ADCY1/METRN/GBX1/LAMA2/PLXNA1/WNT7A/FGF8/TNFRSF12A/ROBO3/ISL1/TNR/POU4F2/NRXN1/EPHA3/UNC5A/CCK/CELSR3/CHL1/CTTN/SEMA5B/DRAXIN/PARD3/CHRNB2/VAX1/GBX2/PTPRS/NEFL/ATP8A2/LRP1/EFNA5/AFG3L2/SPTBN4/NECTIN1/GLI3/NRXN3/EPHA10/PLXNA4/LHX1/GLI2/NPTX1/SHTN1/NCAM1/GRIN1/KIF5C/BDNF/SEMA4F/NUMBL/CTNNA2/UNC5D/ROBO1/EPHA8/BARHL2/PITPNA/APBB2/IRS2/RNF6/MT3/…	104
GO:2001257	regulation of cation channel activity	50/2584	4.5523815625986e-07	0.000155337375319337	KCNG1/KCNA1/SHISA6/MIR153-2/KCNE4/ALG10B/JPH2/JPH3/SHANK1/CBARP/ANK2/KCNC1/DYSF/GRIA2/MTNR1B/NEFL/KCNAB1/GRIN2A/CRH/CACNB2/RASGRF1/GRIN1/SHANK2/PPARGC1A/GRIN2B/NTSR1/KCNJ11/CACNG7/FGF12/KCNE1/FGF14/ARC/CACNG3/REM1/GPR35/MYO5A/STIM2/P2RY6/MAPK8IP2/LRRC26/RRAD/HPCA/MIR1-2/DLG2/GAL/APP/SHISA7/KCNC2/HRC/CACNG2	50
GO:0019932	second-messenger-mediated signaling	98/2584	7.33660793056584e-07	0.000237165504787028	CALCB/UCN3/ADCY5/TMEM38B/P2RX2/PDE10A/P2RX4/PTGER4/PDE9A/PDE11A/ADRA1A/ADGRD1/JPH2/PTHLH/ADCY1/ADRA2C/JPH3/KSR2/TRPM2/CDC34/GRIN2C/ANK2/SGCD/MTOR/RIT2/EGFR/ADGRL3/CALML5/MTNR1B/FIS1/PDX1/GPR26/GRIN2A/RXFP2/PRKAR1B/LHCGR/NRG1/MRAP2/PTGFR/CRH/EDN2/MCU/GRIN1/GNAL/CHGA/SOX9/GRIN2B/MC3R/PDE5A/GALR1/CALML3/BHLHA15/DMPK/SSTR4/ADCYAP1/SELENOK/PLCE1/AGTR1/CGAS/NPPB/ADGRD2/MYO5A/ACKR3/P2RY6/NPY2R/NEUROD2/P…	98
GO:0007215	glutamate receptor signaling pathway	33/2584	8.29778374358805e-07	0.000254824938765589	SHISA6/DAGLB/GRIK1/GRIK4/SHANK1/GRIN2C/CPEB4/GRIA2/NEFL/GRIN2A/GRID2/GRIK2/CRH/RASGRF1/GRIN1/SHANK2/PPARGC1A/GRIN2B/CACNG7/ARC/CACNG3/MAPK8IP2/GRIK3/GRM1/GRIN2D/DLG2/APP/SHISA7/KCNB1/CACNG2/GRIN3B/GRM8/GRM4	33
GO:0035235	ionotropic glutamate receptor signaling pathway	14/2584	9.0521993670369e-07	0.000264755278630194	GRIK1/GRIK4/GRIN2C/CPEB4/GRIA2/GRIN2A/GRID2/GRIK2/GRIN1/GRIN2B/GRIK3/GRIN2D/APP/GRIN3B	14
GO:0034765	regulation of ion transmembrane transport	105/2584	1.12590921184042e-06	0.000314333380869266	KCNG1/KCNA1/KCNG2/KCNJ14/SHISA6/NOX5/ANO9/TMEM38B/KCNF1/MIR153-2/KCNA7/KCNE4/CACNA1B/ALG10B/JPH2/DPP6/CACNA2D4/JPH3/SHANK1/NALCN/CBARP/ANK2/KCNC1/KCNK15/MTOR/CLIC6/DYSF/GRIA2/MTNR1B/CACNA1H/HCN4/NEFL/KCNAB1/GRIN2A/KCNA4/KCNMA1/NPSR1/KCNQ2/HCN2/KCNA3/CRH/CACNB2/RASGRF1/KCNK12/GRIN1/SHANK2/PPARGC1A/GRIN2B/NTSR1/KCNJ11/KCNK10/CACNG7/FGF12/IRS2/KCNE1/FGF14/ARC/CACNG3/REM1/KCND2/FXYD4/GPR35/YWHAH/MYO5…	105
GO:0031646	positive regulation of neurological system process	24/2584	1.44459089338599e-06	0.000385768576833772	TENM4/IGSF9B/HGF/DICER1/WNT7A/SHANK1/MTOR/TNR/NRXN1/CCK/CUX2/PARD3/MTNR1B/PRKCZ/CARTPT/GRIN1/SHANK2/NTSR1/MYRF/IGSF11/RIMS1/RGS4/MAG/ABAT	24
GO:0099565	chemical synaptic transmission, postsynaptic	34/2584	1.92693489986877e-06	0.000493134756458084	IGSF9B/NPAS4/P2RX2/P2RX4/GABRB3/SLC17A7/WNT7A/GLRA3/SHANK1/GRIN2C/NRXN1/CUX2/CHRNB2/GRIN2A/PRKCZ/TRPV1/GRID2/GRIK2/SEZ6/CELF4/GRIN1/GLRA1/SHANK2/GRIN2B/NTSR1/IGSF11/NPY2R/MAPK8IP2/GRIN2D/APP/RIMS1/RGS4/CHRNE/ABAT	34
GO:0043583	ear development	56/2584	2.60984016054167e-06	0.000641185530641878	GABRA5/SHH/ABR/CELSR1/ALDH1A3/BMPER/KCNK3/GABRB3/GSC/WDR19/GJB2/FGF8/USH1G/MYO15A/INSIG1/DLL1/GBX2/ATP8A2/SCRIB/GLI3/NEUROG1/COL2A1/ROR1/GLI2/PCDH15/KCNK2/MSX1/CEBPD/SOX9/OTOP1/GRXCR1/SALL1/PAX2/MAF/GSDME/CTHRC1/CDH23/BCL2L11/JAG2/MAFB/LHX3/PHOX2B/HPCA/OSR1/OTOL1/BMP2/HOXA1/STRA6/GRHL3/NTRK3/USH1C/HEY2/SOX2/OSR2/SPRY2/NTN1	56
GO:0048665	neuron fate specification	16/2584	3.19480497182037e-06	0.000754711236035412	SOX1/MYT1L/MNX1/FOXA1/ISL1/DLL1/GLI3/GLI2/NKX6-2/LHX3/POU3F2/HOXD10/PAX6/NTRK3/TLX3/DMRT3	16
GO:0021675	nerve development	27/2584	3.80436418813999e-06	0.000865422401613178	ADARB1/GABRA5/DICER1/GABRB3/PRKCG/ISL1/CHRNB2/AFG3L2/GLI3/PLXNA4/NAV2/NEUROG1/NPTX1/SLC1A3/NTF4/SULF1/BDNF/SALL1/PAX2/TMEM126A/HES3/MAFB/PHOX2B/HOXA1/NGF/NRTN/RPL24	27
GO:0023061	signal release	99/2584	4.36727735718719e-06	0.000957993483137275	SOX11/PTPN23/UCN3/SMAD2/KCNG2/ADCY5/CPLX1/RAB3A/FBXL20/CACNA1B/ADRA1A/FOXL2/PRKCG/BMP8A/IRS1/ADCY1/ADRA2C/PTPRN2/WNT7A/ISL1/NRXN1/CHRM2/TBX3/EGFR/CYP19A1/ABCC8/SSTR5/MTNR1B/CHRNB2/PDX1/FAM3B/CPLX3/NR1H4/LRP1/SCRIB/EFNA5/RIMS3/GRP/CARTPT/POMC/CRH/CADPS2/CACNB2/SYT7/INHBB/MCU/CHGA/LEP/SYT6/SYBU/KCNJ11/HTR1B/AIMP1/GALR1/RAB11FIP5/IRS2/TRPV4/SMPD3/ADCYAP1/STX2/IL6/AGTR1/SFRP1/RPH3A/MYO5A/ACVR1C/RAP1B…	99
GO:0030073	insulin secretion	53/2584	4.58938747213841e-06	0.000972000615650831	UCN3/SMAD2/KCNG2/ADCY5/CPLX1/BMP8A/IRS1/ADRA2C/PTPRN2/ISL1/ABCC8/SSTR5/MTNR1B/PDX1/FAM3B/CPLX3/NR1H4/LRP1/EFNA5/CARTPT/CRH/SYT7/INHBB/MCU/CHGA/LEP/SYBU/KCNJ11/RAB11FIP5/IRS2/ADCYAP1/SFRP1/MYO5A/ACVR1C/SOX4/ANO1/KCNA5/GHSR/GIPR/GAL/BRSK2/KCNB1/KCNC2/RAPGEF4/CACNA1A/ADCY8/TFAP2B/CACNA1E/OXCT1/HNF1B/TRPM4/ABAT/BAIAP3	53
GO:0030072	peptide hormone secretion	61/2584	4.9530382232353e-06	0.000987700459468337	UCN3/SMAD2/KCNG2/ADCY5/CPLX1/BMP8A/IRS1/ADRA2C/PTPRN2/ISL1/EGFR/ABCC8/SSTR5/MTNR1B/PDX1/FAM3B/CPLX3/NR1H4/LRP1/EFNA5/GRP/CARTPT/CRH/SYT7/INHBB/MCU/CHGA/LEP/SYBU/KCNJ11/AIMP1/RAB11FIP5/IRS2/TRPV4/SMPD3/ADCYAP1/IL6/SFRP1/MYO5A/ACVR1C/SOX4/ANO1/KCNA5/GHSR/SCT/GIPR/GAL/BRSK2/KCNB1/KCNC2/RAPGEF4/CACNA1A/ADCY8/TFAP2B/CACNA1E/OXCT1/UCN/HNF1B/TRPM4/ABAT/BAIAP3	61
GO:0007389	pattern specification process	96/2584	4.98513745417103e-06	0.000987700459468337	IRX2/SMAD2/SOX1/FOXC1/SHH/DSCAML1/CELSR1/CCDC40/C3/MMP21/DNAH5/GSC/WDR19/IRX4/UNCX/FOXA1/WNT7A/FGF8/EPB41L5/WNT7B/ISL1/HELT/PROP1/BICC1/TBX3/APC2/RIPPLY3/TTC8/PITX2/MSX2/IRX1/NOTO/DLL1/IRX3/GBX2/FOXH1/HES2/GLI3/GATA4/NEUROG1/LHX1/GLI2/RTTN/NTF4/CER1/MSX1/BBS5/PBX3/ROBO1/SIX3/RFX4/PAX2/ARC/LMX1B/PAX7/SOSTDC1/SFRP1/HES3/STC1/TBX18/PRKDC/ACVR1C/MAFB/TDRD5/NKX6-2/LHX3/EN1/DAAM2/MYF6/HOXD10/PAX6/SMARC…	96
GO:0046879	hormone secretion	72/2584	6.25718625408165e-06	0.0012009886866428	SOX11/UCN3/SMAD2/KCNG2/ADCY5/CPLX1/FOXL2/BMP8A/IRS1/ADRA2C/PTPRN2/ISL1/TBX3/EGFR/CYP19A1/ABCC8/SSTR5/MTNR1B/PDX1/FAM3B/CPLX3/NR1H4/LRP1/EFNA5/GRP/CARTPT/POMC/CRH/SYT7/INHBB/MCU/CHGA/LEP/SYBU/KCNJ11/AIMP1/GALR1/RAB11FIP5/IRS2/TRPV4/SMPD3/ADCYAP1/IL6/AGTR1/SFRP1/MYO5A/ACVR1C/SOX4/ANO1/KCNA5/GHSR/SCT/FFAR4/HTR1A/GIPR/GAL/BRSK2/KCNB1/KCNC2/RAPGEF4/CACNA1A/ADCY8/TFAP2B/CACNA1E/GNAS/OXCT1/UCN/HNF1B/TRP…	72
GO:0050890	cognition	69/2584	6.73452521295158e-06	0.00125343799569541	GABRA5/NPAS4/GTF2A1L/SLC12A5/SORCS3/PRKCG/ADCY1/JPH3/SLC17A7/SHANK1/NPTX2/MTOR/TNR/NRXN1/TTC8/CCK/CHL1/EGFR/CUX2/CHRNB2/DBH/SLC8A2/KCNAB1/GRIN2A/PRKCZ/PRKAR1B/LHCGR/NRXN3/NEUROG1/CRH/RASGRF1/NTF4/KCNK2/GRIN1/SHANK2/BDNF/GRIN2B/NTSR1/KCNK10/PAK5/GATM/ARC/FZD9/MAPK8IP2/NEUROD2/ASIC1/EN1/RAG1/OXTR/PJA2/TAFA2/ST3GAL4/GHSR/APP/MEIS2/SHISA7/HOXA1/STRA6/NGF/ADCY3/PICALM/ADCY8/JAKMIP1/UCN/SLC6A4/LHX8/HLA…	69
GO:0035137	hindlimb morphogenesis	16/2584	8.05000953666429e-06	0.00145421054629977	SALL3/SHH/WNT7A/FGF8/TBX3/FGF4/MSX2/MSX1/HOXD10/OSR1/RSPO2/MED1/TFAP2B/GNAS/OSR2/WNT3	16
GO:0050885	neuromuscular process controlling balance	20/2584	9.04644147028055e-06	0.00158752124315609	ADCY5/ABR/ALDH1A3/JPH3/SHANK1/GRIN2C/TNR/POU4F2/NRXN1/USH1G/NEFL/NEUROG1/PCDH15/SLC1A3/CDH23/NKX6-2/FOXS1/APP/USH1C/CAMTA1	20
GO:0009914	hormone transport	73/2584	1.04671907364528e-05	0.00178581904175814	SOX11/UCN3/SMAD2/KCNG2/ADCY5/CPLX1/FOXL2/BMP8A/IRS1/ADRA2C/PTPRN2/ISL1/TBX3/EGFR/CYP19A1/ABCC8/SSTR5/MTNR1B/PDX1/FAM3B/CPLX3/NR1H4/LRP1/EFNA5/GRP/CARTPT/POMC/CRH/SYT7/INHBB/MCU/CHGA/LEP/SYBU/KCNJ11/AIMP1/GALR1/RAB11FIP5/IRS2/TRPV4/SMPD3/ADCYAP1/IL6/AGTR1/SFRP1/MYO5A/ACVR1C/SOX4/ANO1/KCNA5/GHSR/SCT/SLC22A1/FFAR4/HTR1A/GIPR/GAL/BRSK2/KCNB1/KCNC2/RAPGEF4/CACNA1A/ADCY8/TFAP2B/CACNA1E/GNAS/OXCT1/UCN/H…	73
GO:0007611	learning or memory	61/2584	1.09829668254291e-05	0.00182317249302123	GABRA5/NPAS4/SLC12A5/SORCS3/PRKCG/ADCY1/JPH3/SLC17A7/SHANK1/NPTX2/MTOR/TNR/NRXN1/CCK/EGFR/CUX2/CHRNB2/DBH/SLC8A2/KCNAB1/GRIN2A/PRKCZ/PRKAR1B/NRXN3/NEUROG1/CRH/RASGRF1/NTF4/KCNK2/GRIN1/SHANK2/BDNF/GRIN2B/NTSR1/KCNK10/PAK5/GATM/ARC/FZD9/MAPK8IP2/NEUROD2/ASIC1/EN1/RAG1/OXTR/PJA2/TAFA2/GHSR/APP/MEIS2/SHISA7/STRA6/NGF/ADCY3/PICALM/ADCY8/UCN/SLC6A4/LHX8/NDRG4/RGS14	61
GO:0007626	locomotory behavior	50/2584	1.26863690006918e-05	0.00205051785269076	ADCY5/CELSR1/ALDH1A3/CACNA1B/GBX1/PENK/MTOR/TNR/SEZ6L/CHL1/ADGRL3/MYO15A/CHRNB2/OPRD1/ALK/SLC6A3/DBH/TMOD1/SPTBN4/NRG1/NAV2/SEZ6/CRH/NTF4/GPR37/GRIN1/GLRA1/NTSR1/PBX3/MC3R/FGF12/PAK5/KCND2/MYO5A/CDH23/NPY2R/ID2/GRM1/EN1/HOXD10/USP2/GRIN2D/GHSR/APP/ASTN1/ESPN/ADCY8/DMRT3/NEGR1/ABAT	50
GO:0050953	sensory perception of light stimulus	54/2584	1.85178819801368e-05	0.00291632900312821	RP1/RBP3/CNGA3/CRYAA/GJA3/REEP6/IMPG1/CACNA2D4/POU6F2/FSCN2/USH1G/GUCY2D/KRT12/SEMA5B/GJA10/CHRNB2/PPEF2/CPLX3/SOX14/ATP8A2/PDE6B/CABP2/OPA3/GNAT1/COL2A1/IRX5/CACNB2/PCDH15/EYA4/BFSP2/CRYBB2/GLRA1/BBS5/PITPNA/SIX3/RGR/BBS1/PAX2/VSX1/CRYBA2/GRK1/MYO5A/CDH23/NR2E3/ZNF513/PAX6/VSX2/CABP1/RDH8/RIMS1/USH1C/CNGA1/OPN5/GRM8	54
GO:0021983	pituitary gland development	17/2584	1.91940037535262e-05	0.00294723927635394	FGF8/ISL1/PROP1/PITX2/SLC6A3/GLI2/MSX1/SIX3/SALL1/ADCYAP1/OTP/LHX3/POU3F2/PAX6/BMP2/SOX2/ALDH1A2	17
GO:0001964	startle response	13/2584	1.98518635270321e-05	0.00297390599470808	CSMD1/KCNA1/PENK/NRXN1/SLC6A3/GRIN2A/GRID2/GRIN1/GLRA1/CTNNA2/FABP7/GRIN2D/UCN	13
GO:0019226	transmission of nerve impulse	24/2584	2.08658149395037e-05	0.00305137703234362	KCNA1/MYH14/P2RX4/TNR/MTNR1B/CACNA1H/SPTBN4/CARTPT/GRIK2/GLRA1/CACNG7/FGF12/CACNG3/KCND2/GPR35/GHSR/NTRK3/CACNG2/MAG/CACNA1I/DMRT3/NFASC/KCNMB3/SCN7A	24
GO:0060079	excitatory postsynaptic potential	30/2584	2.18040765346748e-05	0.00308025065064854	NPAS4/P2RX2/P2RX4/SLC17A7/WNT7A/GLRA3/SHANK1/GRIN2C/NRXN1/CUX2/CHRNB2/GRIN2A/PRKCZ/TRPV1/GRID2/GRIK2/SEZ6/CELF4/GRIN1/GLRA1/SHANK2/GRIN2B/IGSF11/NPY2R/MAPK8IP2/GRIN2D/APP/RIMS1/RGS4/CHRNE	30
GO:0050954	sensory perception of mechanical stimulus	43/2584	2.20662697213507e-05	0.00308025065064854	KCNA1/MYH14/GABRA5/TECTA/P2RX2/RAB3A/P2RX4/GABRB3/GJB2/CNTN5/SNAI2/POU4F2/USH1G/MYO15A/CHRNB2/LOXHD1/CABP2/TRPV1/SPTBN4/NAV2/COL2A1/ROR1/PCDH15/SLC1A3/EYA4/KCNE1/GRXCR1/EPS8L2/GSDME/BARHL1/CDH23/ATP2B2/OTOF/HOXA1/USH1C/ESPN/DIAPH1/MBP/ESPNL/UCN/SPRY2/ALDH7A1/SERPINB6	43
GO:0007605	sensory perception of sound	39/2584	2.41303785361897e-05	0.00327884529819119	MYH14/GABRA5/TECTA/P2RX2/GABRB3/GJB2/CNTN5/SNAI2/POU4F2/USH1G/MYO15A/CHRNB2/LOXHD1/CABP2/SPTBN4/NAV2/COL2A1/ROR1/PCDH15/SLC1A3/EYA4/KCNE1/GRXCR1/EPS8L2/GSDME/BARHL1/CDH23/ATP2B2/OTOF/HOXA1/USH1C/ESPN/DIAPH1/MBP/ESPNL/UCN/SPRY2/ALDH7A1/SERPINB6	39
GO:0048839	inner ear development	48/2584	2.48203508418688e-05	0.00327884529819119	GABRA5/SHH/ABR/CELSR1/ALDH1A3/BMPER/KCNK3/GABRB3/GJB2/FGF8/USH1G/MYO15A/INSIG1/DLL1/GBX2/ATP8A2/SCRIB/GLI3/NEUROG1/COL2A1/ROR1/GLI2/PCDH15/KCNK2/CEBPD/SOX9/OTOP1/GRXCR1/PAX2/MAF/GSDME/CTHRC1/CDH23/JAG2/MAFB/LHX3/PHOX2B/HPCA/OTOL1/BMP2/HOXA1/GRHL3/NTRK3/USH1C/HEY2/SOX2/SPRY2/NTN1	48
GO:0048568	embryonic organ development	90/2584	2.50904801392032e-05	0.00327884529819119	SOX11/DNAJB6/SMAD2/FOXC1/SHH/DSCAML1/ABR/CELSR1/ALDH1A3/PPP1R13L/NKX2-6/CCDC40/GSC/WDR19/FOXL2/TPO/FGF8/WNT7B/TBX3/USH1G/ERCC1/EGFR/MYO15A/INSIG1/NOTO/DLL1/GBX2/ATP8A2/FOXH1/IGF2/GTPBP3/SCRIB/EPN1/GLI3/GATA4/NEUROG1/LHX1/COL2A1/IRX5/GLI2/WNT9B/MSX1/SOX9/BBS5/OTOP1/SIX3/SALL1/PAX2/HS6ST1/GJB5/RBBP6/CTHRC1/FOXF2/MAFB/ID2/EN1/RYR2/HOXD10/PAX6/SCT/OSR1/FOXE1/SLC39A3/HOXA1/HOXA5/STRA6/GRHL3/NR2F2/USH1…	90
GO:1903539	protein localization to postsynaptic membrane	15/2584	2.6310881733079e-05	0.00336669657509523	CPLX1/GRIN2C/GRIP2/GRIP1/GRIN2A/PRKCZ/SCRIB/GRIN1/RAB11A/GPC6/NSG1/GHSR/ARHGAP44/DLG2/CLSTN1	15
GO:0035637	multicellular organismal signaling	50/2584	2.9956153805448e-05	0.00375491217700126	KCNA1/MYH14/KCNJ14/KCNK3/P2RX4/KCNE4/CACNA2D4/ANK2/KCNK15/TNR/MTNR1B/CACNA1H/SLC8A2/HCN4/SPTBN4/CARTPT/GRIK2/CACNB2/GLRA1/CTNNA3/KCNJ11/CACNG7/FGF12/KCNE1/DMPK/CACNG3/KCND2/FXYD4/GPR35/ATP2B2/KCNK1/RYR2/KCNA5/MIR1-2/MEF2A/GHSR/ABCC9/CACNG6/CACNA2D3/NTRK3/HRC/CACNG2/MAG/RYR1/CACNA1I/DMRT3/NFASC/KCNMB3/SCN7A/TRPM4	50
GO:0021953	central nervous system neuron differentiation	46/2584	3.13225202115969e-05	0.00384765838279256	ADARB1/DCLK1/SALL3/SOX1/SHH/MNX1/UNCX/GBX1/WNT7A/FGF8/ISL1/KNDC1/DRAXIN/CHRNB2/DCLK2/GBX2/GABRB1/SPTBN4/GRID2/GLI3/PLXNA4/LHX1/GLI2/WNT9B/LEP/UNC5D/ROBO1/CHD5/BCL11B/SALL1/PAX7/OTP/SFRP1/DCC/SOX4/CRK/NKX6-2/LHX3/SPOCK1/PHOX2B/HOXD10/PAX6/LHX5/DMRT3/LHX8/WNT3	46
GO:0035116	embryonic hindlimb morphogenesis	13/2584	3.23676960271016e-05	0.0038980860587933	SHH/WNT7A/FGF8/TBX3/FGF4/MSX2/MSX1/OSR1/RSPO2/MED1/GNAS/OSR2/WNT3	13
GO:0010721	negative regulation of cell development	75/2584	3.3166069823984e-05	0.00391742309344057	SOX11/NGFR/UBE3A/SHH/DIO3/DICER1/TLX2/SOX8/ZNF536/PTHLH/CLDN18/WNT7A/ISL1/TNR/POU4F2/RIT2/TERT/SEMA5B/DRAXIN/VAX1/DLL1/IRX3/STMN2/PTPRS/LRP1/TRPV1/EFNA5/TP73/NRG1/GLI3/RFLNA/INPP5J/SOX9/SEMA4F/MELTF/SIX3/PI16/RNF6/MT3/TRPV4/RTN4RL1/ADCYAP1/IL6/YWHAH/DCC/MIR181C/CNTN4/ID2/RGMA/NKX6-2/SPOCK1/PHOX2B/DAAM2/PAX6/NGEF/GAL/APP/NTRK3/CTDP1/TLX3/BMP7/RGS4/MED1/MIB1/MAG/SOX2/NR2F1/IFRD1/SEMA6D/ASCL2/SLC6A4…	75
GO:0099601	regulation of neurotransmitter receptor activity	24/2584	3.48184813381255e-05	0.00397253314172958	SHISA6/LYPD6/SHANK1/NPTX2/GRIA2/NEFL/GRIN2A/CRH/NPTX1/RASGRF1/GRIN1/SHANK2/PPARGC1A/GRIN2B/CACNG7/ARC/PATE1/CACNG3/MAPK8IP2/DLG2/APP/SHISA7/CACNG2/LYNX1	24
GO:0050806	positive regulation of synaptic transmission	43/2584	3.52506836822091e-05	0.00397253314172958	IGSF9B/ADRA1A/ADCY1/LAMA2/WNT7A/SHANK1/CLSTN2/GRIN2C/TNR/NRXN1/EGFR/CUX2/CHRNB2/SLC8A2/GRIN2A/PRKCZ/RIMS3/GRIK2/CRH/CACNB2/SLC1A3/GRIN1/SHANK2/GRIN2B/NTSR1/CACNG7/ARC/CACNG3/ADCYAP1/IGSF11/NSG1/OXTR/GRIN2D/APP/CLSTN1/SHISA7/RIMS1/RGS4/CACNG2/ADCY8/ABAT/BAIAP3/RGS14	43
GO:0035270	endocrine system development	35/2584	3.55729929656671e-05	0.00397253314172958	SMAD2/SHH/MNX1/FGF8/ISL1/PROP1/PITX2/SLC6A3/PDX1/DLL1/ONECUT1/CRH/GLI2/MSX1/SOX9/SIX3/SALL1/ADCYAP1/IL6/OTP/NEUROG3/SOX4/NKX6-2/LHX3/POU3F2/PAX6/GIPR/FOXE1/BMP2/HOXA5/STRA6/GCM2/SOX2/FSTL3/ALDH1A2	35
GO:0097485	neuron projection guidance	63/2584	3.69290010416119e-05	0.00405032007852822	EFNA2/SHH/DSCAML1/SIAH1/CDH4/GBX1/LAMA2/PLXNA1/FGF8/ROBO3/ISL1/TNR/POU4F2/NRXN1/EPHA3/UNC5A/CELSR3/CHL1/SEMA5B/DRAXIN/VAX1/GBX2/LRP1/EFNA5/SPTBN4/NECTIN1/GLI3/NRXN3/EPHA10/PLXNA4/LHX1/GLI2/NCAM1/KIF5C/BDNF/SEMA4F/UNC5D/ROBO1/EPHA8/APBB2/IRS2/BCL11B/DPYSL5/DCC/CNTN4/DPYSL4/LRTM2/AGRN/LHX3/PAX6/LGR6/APP/BMP7/NRTN/RPL24/FEZ2/LAMA1/NFASC/SEMA6D/NTNG1/WNT3/EPHA6/NTN1	63
GO:0042596	fear response	16/2584	4.0027403875934e-05	0.00431312832642082	GABRA5/LYPD1/FBXL20/PENK/CCK/DBH/GRIK2/CRH/ADCYAP1/NPY2R/MAPK8IP2/NEUROD2/ASIC1/RAG1/HTR1A/UCN	16
GO:0021536	diencephalon development	24/2584	4.4548373416965e-05	0.00471751912977585	SHH/NKX2-6/FGF8/ISL1/KCNC1/PROP1/PITX2/CHRNB2/SLC6A3/GBX2/CRH/GLI2/MSX1/SIX3/SALL1/ADCYAP1/OTP/LHX3/POU3F2/PAX6/BMP2/KCNC2/SOX2/ALDH1A2	24
GO:0001708	cell fate specification	29/2584	4.83865604789504e-05	0.00503712295697819	TENM4/SOX1/SHH/MYT1L/GSC/MNX1/FOXA1/ISL1/TBX3/APC2/DLL1/TBX4/GLI3/GLI2/SOX9/SOX6/PAX2/TBX18/NKX6-2/LHX3/POU3F2/HOXD10/PAX6/NTRK3/TLX3/SOX2/DMRT3/TBX5/HNF1B	29
GO:0007218	neuropeptide signaling pathway	30/2584	4.97134144549808e-05	0.00508899652637487	SORCS3/NTSR2/PENK/GLRA3/GPR83/SSTR5/OPRD1/QRFPR/GRP/CARTPT/NPSR1/POMC/NPFFR1/UTS2R/GLRA1/NTSR1/GALR1/NXPH3/SSTR4/ADCYAP1/NPPB/SORCS2/NPY2R/PNOC/GPR139/GAL/NMUR2/RXFP3/NPFFR2/UCN	30
GO:0009953	dorsal/ventral pattern formation	27/2584	5.51102556581192e-05	0.00554273637466321	SMAD2/SOX1/SHH/DSCAML1/GSC/WDR19/FOXA1/WNT7A/FGF8/PROP1/NOTO/GLI3/LHX1/GLI2/CER1/SIX3/RFX4/LMX1B/PAX7/SOSTDC1/SFRP1/NKX6-2/LHX3/EN1/PAX6/DMRT3/WNT3	27
GO:0035136	forelimb morphogenesis	16/2584	5.72556201081339e-05	0.00554273637466321	SALL3/SHH/WNT7A/TBX3/MSX2/MSX1/EN1/HOXD10/OSR1/RSPO2/RECK/TFAP2B/TBX5/OSR2/WNT3/ALDH1A2	16
GO:0070588	calcium ion transmembrane transport	69/2584	5.75925400881624e-05	0.00554273637466321	TMEM38B/PANX1/P2RX4/CACNA1B/JPH2/CACNA2D4/JPH3/TRPM2/NALCN/CBARP/GRIN2C/ANK2/DYSF/CACNA1H/SLC8A2/TRPC3/GRIN2A/TRPV1/TRPC7/AFG3L2/NPSR1/MCUR1/CACNB2/MCU/PKD1L2/GRIN1/PKDREJ/GRIN2B/NTSR1/CACNG7/TRPV4/BHLHA15/TRPC4/FGF14/CACNG3/REM1/RASA3/GPM6A/PLCE1/GPR35/MYO5A/DHRS7C/STIM2/P2RY6/ATP2B2/PKD2L2/ASIC1/FAM155A/RRAD/HPCA/RYR2/MIR1-2/GRIN2D/TRPM6/CACNG6/CACNA2D3/HRC/CACNG2/GRIN3B/TRPM3/CACNA1A/DIAPH1/RY…	69
GO:0001662	behavioral fear response	15/2584	5.77556378994538e-05	0.00554273637466321	GABRA5/LYPD1/FBXL20/PENK/CCK/GRIK2/CRH/ADCYAP1/NPY2R/MAPK8IP2/NEUROD2/ASIC1/RAG1/HTR1A/UCN	15
GO:0007411	axon guidance	62/2584	6.22966852137904e-05	0.005864451009497	EFNA2/SHH/DSCAML1/SIAH1/CDH4/GBX1/LAMA2/PLXNA1/FGF8/ROBO3/ISL1/TNR/POU4F2/NRXN1/EPHA3/UNC5A/CELSR3/CHL1/SEMA5B/DRAXIN/VAX1/GBX2/LRP1/EFNA5/SPTBN4/NECTIN1/GLI3/NRXN3/EPHA10/PLXNA4/LHX1/GLI2/NCAM1/KIF5C/BDNF/SEMA4F/UNC5D/ROBO1/EPHA8/APBB2/IRS2/BCL11B/DPYSL5/DCC/CNTN4/LRTM2/AGRN/LHX3/PAX6/LGR6/APP/BMP7/NRTN/RPL24/FEZ2/LAMA1/NFASC/SEMA6D/NTNG1/WNT3/EPHA6/NTN1	62
GO:0019935	cyclic-nucleotide-mediated signaling	51/2584	6.30175458526216e-05	0.005864451009497	CALCB/UCN3/ADCY5/PDE10A/PTGER4/PDE9A/PDE11A/ADRA1A/ADGRD1/PTHLH/ADCY1/ADRA2C/CDC34/RIT2/ADGRL3/MTNR1B/GPR26/RXFP2/PRKAR1B/LHCGR/MRAP2/PTGFR/CRH/GNAL/CHGA/SOX9/MC3R/GALR1/SSTR4/ADCYAP1/CGAS/NPPB/ADGRD2/NPY2R/PTH/MIR1-2/DGKQ/SCT/ADM2/GIPR/GAL/KCNC2/ADCY3/ADCY2/RAPGEF4/PEX5L/ADCY8/GNAS/GUCA2B/ADGRB1/UCN	51
GO:0010975	regulation of neuron projection development	100/2584	6.90385636279393e-05	0.0063288784746687	NGFR/UBE3A/ITPKA/SDK1/HGF/TLX2/CDH4/ANKRD1/METRN/ALKAL2/PLXNA1/WNT7A/TNFRSF12A/DAB2IP/SHANK1/MTOR/TNR/POU4F2/EPHA3/RIT2/KNDC1/CTTN/SEMA5B/GRIP1/CUX2/DRAXIN/CHRNB2/ALK/PLK5/STMN2/PTPRS/NEFL/ATP8A2/LRP1/RASAL1/RAPGEF1/EFNA5/GRID2/PLXNA4/SEZ6/SHTN1/INPP5J/GRIN1/SHANK2/MUL1/BDNF/SEMA4F/CTNNA2/ROBO1/NEURL1/BARHL2/CACNG7/RNF6/MT3/SYT3/TRPV4/ARC/RTN4RL1/ADCYAP1/APBB1/OLFM1/SFRP1/YWHAH/NEUROG3/RAB11A/LZT…	100
GO:0006816	calcium ion transport	89/2584	7.26830793827131e-05	0.00643522643731694	EPB41/TMEM38B/PANX1/P2RX2/P2RX4/CACNA1B/ADRA1A/JPH2/CACNA2D4/JPH3/TRPM2/SARAF/NALCN/CBARP/GRIN2C/ANK2/DYSF/CHRNB2/OPRD1/CACNA1H/SLC8A2/TRPC3/VDR/GRIN2A/TRPV1/TRPC7/AFG3L2/NPSR1/MCUR1/CRH/CACNB2/MCU/PKD1L2/GRIN1/PKDREJ/GRIN2B/PLA2G1B/NTSR1/CACNG7/TRPV4/BHLHA15/TRPC4/FGF14/CACNG3/REM1/SELENOK/RASA3/GPM6A/PLCE1/GPR35/STC1/MYO5A/DHRS7C/CDH23/STIM2/P2RY6/ATP2B2/PKD2L2/ASIC1/PTH/CCL8/FAM155A/RRAD/HPCA/…	89
GO:0021510	spinal cord development	30/2584	7.33418838508932e-05	0.00643522643731694	SOX11/ADARB1/SOX1/SHH/MNX1/UNCX/GBX1/ISL1/MTOR/DRAXIN/DLL1/PTPRS/NEFL/GLI3/LHX1/GLI2/PBX3/RFX4/PAX7/NEUROG3/DCC/SOX4/NKX6-2/LHX3/DAAM2/HOXD10/PAX6/ACTL6B/LHX5/DMRT3	30
GO:0051963	regulation of synapse assembly	30/2584	7.33418838508932e-05	0.00643522643731694	WNT7A/LRRC4B/CLSTN2/NRXN1/LRRTM3/ADGRL3/CUX2/CHRNB2/CBLN2/PTPRS/EFNA5/LRFN3/THBS2/NECTIN1/GRID2/GRIN1/LHFPL4/BDNF/AMIGO3/LRTM2/AGRN/OXTR/SLITRK3/GHSR/PTPRD/APP/CLSTN1/NTRK3/ADGRB1/NTN1	30
GO:0050768	negative regulation of neurogenesis	65/2584	7.74590386695213e-05	0.00670075233110141	SOX11/NGFR/UBE3A/SHH/DIO3/DICER1/TLX2/SOX8/ZNF536/WNT7A/ISL1/TNR/POU4F2/RIT2/TERT/SEMA5B/DRAXIN/VAX1/DLL1/IRX3/STMN2/PTPRS/LRP1/TP73/NRG1/GLI3/INPP5J/SOX9/SEMA4F/SIX3/RNF6/MT3/TRPV4/RTN4RL1/ADCYAP1/IL6/YWHAH/DCC/MIR181C/CNTN4/ID2/RGMA/NKX6-2/SPOCK1/PHOX2B/DAAM2/PAX6/NGEF/APP/NTRK3/TLX3/BMP7/MED1/MIB1/MAG/SOX2/NR2F1/IFRD1/SEMA6D/ASCL2/SLC6A4/KIAA0319/HES4/WNT3/NTN1	65
GO:0070091	glucagon secretion	2584-07-01	7.88482977216426e-05	0.00672619784175457	CARTPT/CRH/SYT7/LEP/AIMP1/IL6/UCN	7
GO:0002209	behavioral defense response	15/2584	8.3276347134515e-05	0.00693135901952513	GABRA5/LYPD1/FBXL20/PENK/CCK/GRIK2/CRH/ADCYAP1/NPY2R/MAPK8IP2/NEUROD2/ASIC1/RAG1/HTR1A/UCN	15
GO:0033555	multicellular organismal response to stress	23/2584	8.35103496328329e-05	0.00693135901952513	GABRA5/LYPD1/P2RX2/FBXL20/P2RX4/CACNA1B/PRKCG/PENK/CCK/DBH/TRPV1/GRIK2/CRH/THBS4/ADCYAP1/NPY2R/MAPK8IP2/NEUROD2/ASIC1/RAG1/HTR1A/NMUR2/UCN	23
GO:0021520	spinal cord motor neuron cell fate specification	2584-08-01	8.94352131993872e-05	0.00732414772627515	MNX1/ISL1/GLI3/GLI2/NKX6-2/LHX3/HOXD10/PAX6	8
GO:0007601	visual perception	51/2584	9.19751877880002e-05	0.00743304741307759	RP1/RBP3/CNGA3/CRYAA/GJA3/REEP6/IMPG1/CACNA2D4/POU6F2/FSCN2/GUCY2D/KRT12/SEMA5B/GJA10/CHRNB2/PPEF2/CPLX3/SOX14/ATP8A2/PDE6B/CABP2/OPA3/GNAT1/COL2A1/IRX5/CACNB2/EYA4/BFSP2/CRYBB2/GLRA1/BBS5/PITPNA/SIX3/RGR/BBS1/PAX2/VSX1/CRYBA2/GRK1/MYO5A/CDH23/NR2E3/ZNF513/PAX6/VSX2/CABP1/RDH8/RIMS1/CNGA1/OPN5/GRM8	51
GO:0043010	camera-type eye development	68/2584	9.36235388744679e-05	0.00746799708788288	SOX11/SOX1/FOXC1/FAT1/SHH/DIO3/SDK1/ALDH1A3/PPP1R13L/RP1/WDR19/SOX8/FOXL2/MITF/SLC17A7/WNT7A/WNT7B/POU4F2/CASP2/PITX2/EGFR/MTNR1B/VAX1/DLL1/ATP8A2/PDE6B/TMOD1/NECTIN1/GNAT1/GLI3/LHX1/IRX5/WNT5B/CELF4/BFSP2/CRYBB2/WNT9B/SOX9/SIX3/PTF1A/BCL11B/PAX2/VSX1/SDHAF4/GPM6A/MAF/CRYBA2/FOXF2/HCN1/NR2E3/HPCA/ZNF513/PAX6/CYP1A1/SMARCD3/STRA6/GRHL3/NTRK3/USH1C/BMP7/RPL24/MED1/LAMA1/TFAP2B/MYF5/OSR2/ALDH1A2/MYO…	68
GO:0060047	heart contraction	62/2584	9.65371269412392e-05	0.00760167991888578	KCNG2/KCNJ14/GLRX3/MAP2K3/PPP1R13L/TMEM38B/KCNK3/P2RX4/KCNE4/CACNA1B/ADRA1A/CACNA2D4/ANK2/KCNK15/SGCD/MTOR/CHRM2/CACNA1H/SLC8A2/HCN4/TRPV1/SPTBN4/CELF2/GATA4/EDN2/IRX5/CACNB2/CHGA/CTNNA3/KCNJ11/MC3R/CACNG7/PDE5A/FGF12/KCNE1/DMPK/CACNG3/KCND2/FXYD4/STC1/ATP2B2/KCNK1/SGCG/RYR2/KCNA5/CCN2/MIR1-2/MEF2A/ABCC9/CACNG6/CACNA2D3/MYL4/HEY2/RGS4/HRC/CACNG2/RYR1/NOS3/TNNI3/UCN/TRPM4/TNNT1	62
GO:0090276	regulation of peptide hormone secretion	49/2584	0.000104173755006886	0.00809917978800374	UCN3/KCNG2/ADCY5/BMP8A/IRS1/ADRA2C/ISL1/EGFR/ABCC8/SSTR5/MTNR1B/PDX1/NR1H4/LRP1/EFNA5/GRP/CARTPT/CRH/SYT7/INHBB/MCU/CHGA/LEP/SYBU/KCNJ11/AIMP1/IRS2/ADCYAP1/SFRP1/ACVR1C/SOX4/ANO1/KCNA5/GHSR/SCT/GIPR/BRSK2/KCNB1/KCNC2/RAPGEF4/CACNA1A/ADCY8/TFAP2B/CACNA1E/OXCT1/UCN/TRPM4/ABAT/BAIAP3	49
GO:0045665	negative regulation of neuron differentiation	52/2584	0.000110091893832781	0.00845230514901175	NGFR/UBE3A/SHH/DIO3/TLX2/SOX8/ZNF536/ISL1/TNR/POU4F2/RIT2/SEMA5B/DRAXIN/DLL1/IRX3/STMN2/PTPRS/LRP1/TP73/GLI3/INPP5J/SOX9/SEMA4F/SIX3/RNF6/MT3/TRPV4/RTN4RL1/YWHAH/DCC/CNTN4/ID2/RGMA/SPOCK1/PHOX2B/PAX6/NGEF/APP/TLX3/BMP7/MED1/MIB1/MAG/SOX2/NR2F1/IFRD1/SEMA6D/SLC6A4/KIAA0319/HES4/WNT3/NTN1	52
GO:0050796	regulation of insulin secretion	43/2584	0.000112762647480349	0.00855047136820131	UCN3/KCNG2/ADCY5/BMP8A/IRS1/ADRA2C/ISL1/ABCC8/SSTR5/MTNR1B/PDX1/NR1H4/LRP1/EFNA5/CARTPT/CRH/SYT7/INHBB/MCU/CHGA/LEP/SYBU/KCNJ11/IRS2/SFRP1/ACVR1C/SOX4/ANO1/KCNA5/GHSR/GIPR/BRSK2/KCNB1/KCNC2/RAPGEF4/CACNA1A/ADCY8/TFAP2B/CACNA1E/OXCT1/TRPM4/ABAT/BAIAP3	43
GO:0019933	cAMP-mediated signaling	45/2584	0.00011586964036116	0.0086139996200722	CALCB/UCN3/ADCY5/PDE10A/PTGER4/PDE11A/ADRA1A/ADGRD1/PTHLH/ADCY1/ADRA2C/CDC34/RIT2/ADGRL3/GPR26/RXFP2/LHCGR/MRAP2/PTGFR/CRH/GNAL/CHGA/SOX9/MC3R/GALR1/SSTR4/ADCYAP1/CGAS/ADGRD2/NPY2R/PTH/MIR1-2/DGKQ/SCT/ADM2/GIPR/GAL/ADCY3/ADCY2/RAPGEF4/PEX5L/ADCY8/GNAS/ADGRB1/UCN	45
GO:0003002	regionalization	74/2584	0.000116405400271246	0.0086139996200722	IRX2/SMAD2/SOX1/FOXC1/SHH/DSCAML1/CELSR1/C3/GSC/WDR19/FOXA1/WNT7A/FGF8/EPB41L5/WNT7B/ISL1/HELT/PROP1/TBX3/PITX2/MSX2/IRX1/NOTO/DLL1/IRX3/GBX2/FOXH1/HES2/GLI3/GATA4/NEUROG1/LHX1/GLI2/NTF4/CER1/MSX1/PBX3/ROBO1/SIX3/RFX4/PAX2/ARC/LMX1B/PAX7/SOSTDC1/SFRP1/HES3/TBX18/PRKDC/MAFB/TDRD5/NKX6-2/LHX3/EN1/MYF6/HOXD10/PAX6/SMARCD3/PLD6/OSR1/BMP2/HOXA5/NR2F2/HEY2/MIB1/DMRT3/COBL/MYF5/HOXC11/HEYL/HNF1B/HES4/WN…	74
GO:0048732	gland development	88/2584	0.000120359261218785	0.00880055455244971	SMAD2/FOXC1/UBE3A/SHH/MGMT/HGF/ALDH1A3/CCDC40/FOXA1/PLXNA1/CSN3/WNT10A/FGF8/SNAI2/WNT7B/PRDX2/ISL1/PROP1/TBX3/CCKBR/PITX2/EGFR/MSX2/CYP19A1/SLC6A3/PDX1/RELA/VDR/IGF2/SCRIB/HK2/ONECUT1/NRG1/GLI3/PGR/CRH/GLI2/MSX1/SOX9/SULF1/CEBPG/ROBO1/NEURL1/SIX3/PTF1A/IRS2/BCL11B/SALL1/IGF2R/ASS1/ADCYAP1/LIMS2/OTP/SOSTDC1/SFRP1/PRKDC/BCL2L11/MAFB/ID2/PCSK9/LHX3/POU3F2/RAG1/SERPINB5/PAX6/OXTR/CYP1A1/TPH1/FOXE1/BM…	88
GO:0030900	forebrain development	79/2584	0.000123941056957187	0.00895583496271815	DCLK1/KCNA1/SALL3/SOX1/EFNA2/SHH/ALDH1A3/NKX2-6/DNAH5/GSC/UNCX/HTR6/WNT7A/FGF8/DAB2IP/WNT7B/NEUROD6/ISL1/KCNC1/TNR/PROP1/TBX3/PITX2/EGFR/DRAXIN/CHRNB2/DCLK2/ALK/SLC6A3/GBX2/BNIP3/PTPRS/PHACTR1/NEFL/LRP1/TACC2/NRG1/GLI3/PLXNA4/LHX1/CRH/GLI2/GRIN1/MSX1/PPARGC1A/NUMBL/ROBO1/CRTAC1/CHD5/SIX3/RFX4/BCL11B/SALL1/SSTR4/RTN4RL1/ADCYAP1/OTP/DCT/NEUROG3/FABP7/CRK/ID2/LHX3/POU3F2/PAX6/OXTR/EIF2B3/SCT/LHX5/BM…	79
GO:0032412	regulation of ion transmembrane transporter activity	58/2584	0.000129048116054673	0.00921643638148606	KCNG1/KCNA1/SHISA6/ANO9/MIR153-2/KCNE4/ALG10B/JPH2/JPH3/SHANK1/CBARP/ANK2/KCNC1/DYSF/GRIA2/MTNR1B/NEFL/KCNAB1/GRIN2A/CRH/CACNB2/RASGRF1/GRIN1/SHANK2/PPARGC1A/GRIN2B/NTSR1/KCNJ11/CACNG7/FGF12/KCNE1/FGF14/ARC/CACNG3/REM1/FXYD4/GPR35/YWHAH/MYO5A/STIM2/P2RY6/MAPK8IP2/LRRC26/PCSK9/RRAD/HPCA/RYR2/MIR1-2/OSR1/DLG2/GAL/APP/HECW2/SHISA7/KCNC2/HECW1/HRC/CACNG2	58
GO:0046883	regulation of hormone secretion	59/2584	0.000133839667649226	0.00944877285863847	SOX11/UCN3/KCNG2/ADCY5/FOXL2/BMP8A/IRS1/ADRA2C/ISL1/EGFR/CYP19A1/ABCC8/SSTR5/MTNR1B/PDX1/NR1H4/LRP1/EFNA5/GRP/CARTPT/POMC/CRH/SYT7/INHBB/MCU/CHGA/LEP/SYBU/KCNJ11/AIMP1/GALR1/RAB11FIP5/IRS2/ADCYAP1/AGTR1/SFRP1/ACVR1C/SOX4/ANO1/KCNA5/GHSR/SCT/HTR1A/GIPR/GAL/BRSK2/KCNB1/KCNC2/RAPGEF4/CACNA1A/ADCY8/TFAP2B/CACNA1E/GNAS/OXCT1/UCN/TRPM4/ABAT/BAIAP3	59
GO:0030322	stabilization of membrane potential	2584-09-01	0.000155837616612107	0.0107893710904571	KCNK3/KCNK15/KCNK2/KCNK12/KCNK10/KCNK9/KCNK1/KCNK18/KCNK5	9
GO:0010469	regulation of signaling receptor activity	42/2584	0.00015634223820428	0.0107893710904571	LYPD1/SHISA6/MTRNR2L1/NCAPG2/RWDD1/ADRA2C/MTRNR2L7/LYPD6/SHANK1/NPTX2/ESR2/GRIA2/NEFL/FSHB/TAFA1/GRIN2A/CRH/NPTX1/RASGRF1/GRIN1/SHANK2/PPARGC1A/GRIN2B/NEURL1/CACNG7/ARC/PATE1/CACNG3/LY6H/MAPK8IP2/PCSK9/DLG2/TAFA4/APP/SHISA7/CGA/ZFYVE28/MUC4/MED1/CHMP6/CACNG2/LYNX1	42
GO:0022898	regulation of transmembrane transporter activity	59/2584	0.000165796800684931	0.01120083191908	KCNG1/KCNA1/SHISA6/ANO9/MIR153-2/KCNE4/ALG10B/JPH2/JPH3/SHANK1/CBARP/ANK2/KCNC1/DYSF/GRIA2/MTNR1B/NEFL/KCNAB1/GRIN2A/CRH/CACNB2/RASGRF1/GRIN1/SHANK2/PPARGC1A/GRIN2B/NTSR1/KCNJ11/CACNG7/FGF12/KCNE1/FGF14/ARC/CACNG3/REM1/FXYD4/GPR35/YWHAH/MYO5A/STIM2/P2RY6/MAPK8IP2/LRRC26/PCSK9/RRAD/HPCA/RYR2/MIR1-2/OSR1/DLG2/GAL/APP/HECW2/SHISA7/KCNC2/HECW1/HRC/CACNG2/PM20D1	59
GO:0003407	neural retina development	20/2584	0.00016595175913974	0.01120083191908	DIO3/SDK1/RP1/SOX8/SLC17A7/POU4F2/CASP2/ATP8A2/LHX1/IRX5/SOX9/SIX3/PTF1A/VSX1/SDHAF4/GPM6A/HCN1/SMARCD3/USH1C/TFAP2B	20
GO:0007616	long-term memory	13/2584	0.000175029750893099	0.0116851383694067	NPAS4/ADCY1/SLC17A7/SHANK1/MTOR/PRKCZ/RASGRF1/NTF4/GRIN1/ARC/PJA2/ADCY8/RGS14	13
GO:0051961	negative regulation of nervous system development	67/2584	0.000182828122090334	0.0120745196331057	SOX11/NGFR/UBE3A/SHH/DIO3/DICER1/TLX2/SOX8/ZNF536/WNT7A/ISL1/TNR/POU4F2/RIT2/TERT/SEMA5B/DRAXIN/VAX1/DLL1/IRX3/STMN2/PTPRS/LRP1/TP73/NRG1/GLI3/INPP5J/SOX9/SEMA4F/SIX3/RNF6/MT3/RFX4/TRPV4/RTN4RL1/ADCYAP1/IL6/YWHAH/DCC/MIR181C/CNTN4/NEUROD2/ID2/RGMA/NKX6-2/SPOCK1/PHOX2B/DAAM2/PAX6/NGEF/APP/NTRK3/TLX3/BMP7/MED1/MIB1/MAG/SOX2/NR2F1/IFRD1/SEMA6D/ASCL2/SLC6A4/KIAA0319/HES4/WNT3/NTN1	67
GO:0021521	ventral spinal cord interneuron specification	2584-07-01	0.00019080672818121	0.0123361570998841	SOX1/GLI3/GLI2/NKX6-2/LHX3/PAX6/DMRT3	7
GO:0060573	cell fate specification involved in pattern specification	2584-07-01	0.00019080672818121	0.0123361570998841	SOX1/GLI3/GLI2/NKX6-2/LHX3/PAX6/DMRT3	7
GO:0072001	renal system development	63/2584	0.000204784735007332	0.0131019566918233	SOX11/SIM1/IRX2/SMAD2/FOXC1/SHH/KLF15/ANGPT1/BMPER/ODC1/CENPF/SOX8/FGF8/WNT7B/MMP17/IRX1/AQP11/DLL1/IRX3/COL4A4/TNS2/MYOCD/TP73/UMOD/GLI3/LHX1/PODXL/GLI2/ADAMTS16/CER1/WNT9B/SOX9/SULF1/SALL1/GZF1/PAX2/ASS1/PLCE1/AGTR1/SFRP1/TBX18/BCL2L11/SOX4/ID2/MAGI2/PCSK9/KIF26B/DCN/OSR1/ITGB4/BMP2/STRA6/CEP55/BMP7/TFAP2B/OSR2/HOXC11/HEYL/HNF1B/DACT2/SDC1/FSTL3/ALDH1A2	63
GO:0070838	divalent metal ion transport	95/2584	0.000208538930764797	0.0132045991005916	EPB41/TMEM38B/PANX1/P2RX2/P2RX4/CACNA1B/ADRA1A/JPH2/CACNA2D4/JPH3/TRPM2/SARAF/NALCN/CBARP/GRIN2C/ANK2/DYSF/CHRNB2/OPRD1/CACNA1H/SLC8A2/TRPC3/VDR/GRIN2A/TRPV1/TRPC7/AFG3L2/NPSR1/MCUR1/CRH/CACNB2/MCU/PKD1L2/GRIN1/PKDREJ/GRIN2B/PLA2G1B/NTSR1/CACNG7/MT3/TRPV4/BHLHA15/TRPC4/FGF14/CACNG3/REM1/SELENOK/RASA3/GPM6A/PLCE1/GPR35/STC1/MYO5A/DHRS7C/CDH23/STIM2/P2RY6/ATP2B2/PKD2L2/ASIC1/PTH/CCL8/FAM155A/RRAD/H…	95
GO:0007613	memory	31/2584	0.00021198218394665	0.0132856589163298	NPAS4/SORCS3/ADCY1/JPH3/SLC17A7/SHANK1/MTOR/CCK/CUX2/CHRNB2/DBH/SLC8A2/GRIN2A/PRKCZ/RASGRF1/NTF4/KCNK2/GRIN1/BDNF/KCNK10/PAK5/ARC/ASIC1/OXTR/PJA2/TAFA2/SHISA7/NGF/ADCY8/SLC6A4/RGS14	31
GO:0048562	embryonic organ morphogenesis	62/2584	0.000221113059681496	0.01371794356125	SOX11/SMAD2/SHH/DSCAML1/ABR/CELSR1/ALDH1A3/CCDC40/GSC/WDR19/FOXL2/FGF8/TBX3/USH1G/MYO15A/INSIG1/NOTO/DLL1/GBX2/ATP8A2/FOXH1/SCRIB/GLI3/GATA4/NEUROG1/LHX1/COL2A1/IRX5/GLI2/WNT9B/MSX1/SOX9/BBS5/OTOP1/SIX3/SALL1/PAX2/CTHRC1/FOXF2/MAFB/ID2/RYR2/HOXD10/PAX6/OSR1/FOXE1/SLC39A3/HOXA1/HOXA5/STRA6/GRHL3/USH1C/BMP7/MIB1/GNAS/MYF5/OSR2/HOXC11/HNF1B/SPRY2/NTN1/NDRG4	62
GO:0051965	positive regulation of synapse assembly	21/2584	0.000229111698696289	0.0140720405339261	WNT7A/LRRC4B/CLSTN2/NRXN1/LRRTM3/ADGRL3/CUX2/CBLN2/EFNA5/THBS2/GRID2/BDNF/AMIGO3/LRTM2/AGRN/OXTR/SLITRK3/PTPRD/CLSTN1/NTRK3/ADGRB1	21
GO:0060541	respiratory system development	46/2584	0.000234330245628329	0.0142500630559327	SOX11/SMAD2/SHH/CRISPLD2/CELSR1/ALDH1A3/TMEM38B/CCDC40/RAB3A/TNS3/FGFRL1/FOXA1/FGF8/WNT7B/EGFR/HYDIN/KCNAB1/ADAMTS2/MYOCD/TBX4/GLI3/PGR/CRH/EDN2/GLI2/SOX9/ASS1/SMPD3/HS6ST1/LHX3/PHOX2B/CCN2/ABCA12/CCBE1/HOXA5/RSPO2/STRA6/LAMA1/NOS3/TBX5/SIM2/HIKESHI/SPRY2/FSTL3/ALDH1A2/SLC23A1	46
GO:0048880	sensory system development	76/2584	0.000244252754490891	0.0147078472361084	SOX11/SOX1/FOXC1/FAT1/SHH/DIO3/SDK1/ALDH1A3/PPP1R13L/C3/RP1/SMOC1/WDR19/SOX8/FOXL2/MITF/FSCN2/SLC17A7/WNT7A/WNT7B/ISL1/POU4F2/CASP2/OLFM3/PITX2/EGFR/MTNR1B/VAX1/DLL1/ATP8A2/PDE6B/TMOD1/NECTIN1/GNAT1/GLI3/LHX1/IRX5/WNT5B/CELF4/BFSP2/CRYBB2/WNT9B/SOX9/SIX3/PTF1A/BCL11B/PAX2/VSX1/SDHAF4/GPM6A/MAF/CRYBA2/FOXF2/HCN1/NR2E3/PHOX2B/HPCA/ZNF513/PAX6/CYP1A1/SMARCD3/MEIS2/STRA6/GRHL3/NTRK3/USH1C/BMP7/RPL24/…	76
GO:0035115	embryonic forelimb morphogenesis	13/2584	0.00025242929527862	0.0150526284621484	SHH/WNT7A/TBX3/MSX2/MSX1/EN1/OSR1/RSPO2/RECK/TBX5/OSR2/WNT3/ALDH1A2	13
GO:0006936	muscle contraction	74/2584	0.000262807224546135	0.0155207882034842	KCNA1/MYH14/MAP2K3/PPP1R13L/TMEM38B/GAMT/P2RX2/MIR153-2/P2RX4/KCNE4/ADRA1A/ADRA2C/UTS2/ANK2/SGCD/MTOR/CHRM2/DYSF/GRIP2/COMP/CTTN/CHRNB2/MYH1/CACNA1H/HCN4/ATP8A2/MYOCD/TRPV1/MYOM3/TMOD1/KCNMA1/GATA4/NEUROG1/EDN2/CACNB2/NDUFS6/GLRA1/CHGA/SULF1/CTNNA3/PDE5A/FGF12/KCNE1/DMPK/ANKRD2/PLCE1/STC1/NPY2R/MLN/MYH4/RYR2/KCNA5/OXTR/PGAM2/CCN2/MIR1-2/GHSR/MYL4/DOCK4/EDNRA/HTR7/HRC/NMUR2/CHRNE/RYR1/SYNM/MIR21/T…	74
GO:0035249	synaptic transmission, glutamatergic	26/2584	0.000267224907840764	0.0155501277284693	GRIK1/GRIK4/SLC17A7/CDH8/SHANK1/TNR/NRXN1/GRIA2/EGFR/GRID2/GRIK2/GRIN1/SHANK2/CACNG7/HTR1B/CACNG3/ADCYAP1/NPY2R/MAPK8IP2/GRIK3/GRM1/OXTR/CACNG2/GRM8/UCN/GRM4	26
GO:0003015	heart process	62/2584	0.000269450878912275	0.0155501277284693	KCNG2/KCNJ14/GLRX3/MAP2K3/PPP1R13L/TMEM38B/KCNK3/P2RX4/KCNE4/CACNA1B/ADRA1A/CACNA2D4/ANK2/KCNK15/SGCD/MTOR/CHRM2/CACNA1H/SLC8A2/HCN4/TRPV1/SPTBN4/CELF2/GATA4/EDN2/IRX5/CACNB2/CHGA/CTNNA3/KCNJ11/MC3R/CACNG7/PDE5A/FGF12/KCNE1/DMPK/CACNG3/KCND2/FXYD4/STC1/ATP2B2/KCNK1/SGCG/RYR2/KCNA5/CCN2/MIR1-2/MEF2A/ABCC9/CACNG6/CACNA2D3/MYL4/HEY2/RGS4/HRC/CACNG2/RYR1/NOS3/TNNI3/UCN/TRPM4/TNNT1	62
GO:0034587	piRNA metabolic process	2584-09-01	0.00027343109649539	0.0155501277284693	MOV10L1/MAEL/TDRD12/PIWIL1/ASZ1/TDRD9/HENMT1/PIWIL2/PLD6	9
GO:0072079	nephron tubule formation	2584-09-01	0.00027343109649539	0.0155501277284693	IRX2/SOX8/IRX1/IRX3/WNT9B/SOX9/PAX2/OSR1/HNF1B	9
GO:0097120	receptor localization to synapse	18/2584	0.000283372500602914	0.015871597391099	SHISA6/CPLX1/GRIP2/GRIP1/PRKCZ/SCRIB/KIF5C/CACNG7/CACNG3/ANKS1B/RAB11A/GPC6/NSG1/GHSR/ARHGAP44/DLG2/CLSTN1/CACNG2	18
GO:0090596	sensory organ morphogenesis	56/2584	0.000284251988443648	0.015871597391099	SOX11/SOX1/FAT1/DIO3/SDK1/ABR/CELSR1/ALDH1A3/RP1/GSC/WDR19/SOX8/FOXL2/FSCN2/FGF8/OLFM3/PITX2/USH1G/MYO15A/INSIG1/DLL1/GBX2/ATP8A2/SCRIB/NECTIN1/GNAT1/GLI3/NEUROG1/LHX1/COL2A1/IRX5/GLI2/MSX1/SOX9/OTOP1/SIX3/PTF1A/SALL1/PAX2/VSX1/CTHRC1/FOXF2/HCN1/NR2E3/MAFB/PAX6/OSR1/HOXA1/STRA6/GRHL3/USH1C/BMP7/TFAP2B/OSR2/SPRY2/NTN1	56
GO:0072073	kidney epithelium development	35/2584	0.000293815839082362	0.0162578097625574	SIM1/IRX2/SMAD2/FOXC1/SHH/KLF15/BMPER/SOX8/FGF8/WNT7B/IRX1/AQP11/DLL1/IRX3/UMOD/GLI3/LHX1/PODXL/ADAMTS16/CER1/WNT9B/SOX9/SALL1/GZF1/PAX2/SFRP1/MAGI2/KIF26B/OSR1/BMP2/BMP7/TFAP2B/HEYL/HNF1B/SDC1	35
GO:1903522	regulation of blood circulation	63/2584	0.000302585404830417	0.016593567468468	KCNG2/KCNJ14/GLRX3/TMEM38B/KCNK3/P2RX4/KCNE4/CACNA1B/ADRA1A/ADRA2C/CACNA2D4/ANK2/KCNK15/CHRM2/EGFR/CACNA1H/DBH/SLC8A2/HCN4/TRPV1/SPTBN4/CELF2/GATA4/EDN2/IRX5/CACNB2/CHGA/LEP/CTNNA3/KCNJ11/MC3R/CACNG7/PDE5A/KCNE1/DMPK/CACNG3/KCND2/FXYD4/AGTR1/STC1/ATP2B2/KCNK1/RYR2/KCNA5/OXTR/CCN2/MIR1-2/MEF2A/ABCC9/CACNG6/CACNA2D3/MYL4/DOCK4/HEY2/RGS4/HRC/CACNG2/RYR1/NOS3/MIR21/TNNI3/UCN/TRPM4	63
GO:0008016	regulation of heart contraction	55/2584	0.000306349404872288	0.016651310130315	KCNG2/KCNJ14/GLRX3/TMEM38B/KCNK3/P2RX4/KCNE4/CACNA1B/ADRA1A/CACNA2D4/ANK2/KCNK15/CHRM2/CACNA1H/SLC8A2/HCN4/TRPV1/SPTBN4/CELF2/GATA4/EDN2/IRX5/CACNB2/CHGA/CTNNA3/KCNJ11/MC3R/CACNG7/PDE5A/KCNE1/DMPK/CACNG3/KCND2/FXYD4/STC1/ATP2B2/KCNK1/RYR2/KCNA5/CCN2/MIR1-2/MEF2A/ABCC9/CACNG6/CACNA2D3/MYL4/HEY2/RGS4/HRC/CACNG2/RYR1/NOS3/TNNI3/UCN/TRPM4	55
GO:0072511	divalent inorganic cation transport	95/2584	0.000325793319403797	0.0175528295419134	EPB41/TMEM38B/PANX1/P2RX2/P2RX4/CACNA1B/ADRA1A/JPH2/CACNA2D4/JPH3/TRPM2/SARAF/NALCN/CBARP/GRIN2C/ANK2/DYSF/CHRNB2/OPRD1/CACNA1H/SLC8A2/TRPC3/VDR/GRIN2A/TRPV1/TRPC7/AFG3L2/NPSR1/MCUR1/CRH/CACNB2/MCU/PKD1L2/GRIN1/PKDREJ/GRIN2B/PLA2G1B/NTSR1/CACNG7/MT3/TRPV4/BHLHA15/TRPC4/FGF14/CACNG3/REM1/SELENOK/RASA3/GPM6A/PLCE1/GPR35/STC1/MYO5A/DHRS7C/CDH23/STIM2/P2RY6/ATP2B2/PKD2L2/ASIC1/PTH/CCL8/FAM155A/RRAD/H…	95
GO:0055074	calcium ion homeostasis	92/2584	0.000332471125580435	0.0177129246173014	CALCB/ADCY5/TMEM38B/P2RX2/GPR6/KCNK3/P2RX4/PTGER4/ADRA1A/JPH2/JPH3/TRPM2/GRIN2C/ANK2/SGCD/CCDC47/CCKBR/MTNR1B/FIS1/BNIP3/SLC8A2/TRPC3/VDR/PDE6B/LRP1/GRIN2A/TRPV1/TRPC7/AFG3L2/NPSR1/GRIK2/MCUR1/PTGFR/EDN2/CACNB2/MCU/GRIN1/CD40/GRIN2B/PLA2G1B/NTSR1/HTR1B/GALR1/TRPV4/DMPK/TRPC4/TAC4/ADCYAP1/SELENOK/RASA3/PLCE1/AGTR1/GPR35/FZD9/STC1/ELANE/MYO5A/DHRS7C/CDH23/ACKR3/STIM2/SYPL2/P2RY6/NPY2R/ATP2B2/PTH/CC…	92
GO:0001764	neuron migration	38/2584	0.000334532604299408	0.0177129246173014	DCLK1/SOX1/CELSR1/NDN/DAB2IP/CCK/CELSR3/CHL1/ADGRL3/VAX1/PHACTR1/SOX14/NRG1/DNER/LHX1/SHTN1/CTNNA2/UNC5D/BARHL2/APBB2/GPM6A/BARHL1/DCC/CRK/PEX7/SPOCK1/PHOX2B/PAX6/ACAP3/ASTN1/NR2F2/NTRK3/TLX3/CDK5R2/TOP2B/SCRT1/KIAA0319/NTN1	38
GO:0060560	developmental growth involved in morphogenesis	52/2584	0.000344082246588065	0.0180628475089222	DCLK1/SHH/NDN/CDH4/PLXNA1/EPB41L5/TNFRSF12A/WNT7B/TNR/POU4F2/CTTN/SEMA5B/DRAXIN/PTPRS/LRP1/PRKCZ/RASAL1/EFNA5/PLXNA4/LHX1/SHTN1/SOX9/MUL1/BDNF/SEMA4F/BARHL2/CACNG7/RNF6/MT3/SYT3/SALL1/OLFM1/SFRP1/RAB11A/DCC/MAGI2/KIF26B/GAL/CPNE1/APP/NTRK3/NGF/RIMS1/MED1/MAG/COBL/IFRD1/SEMA6D/HNF1B/SPRY2/WNT3/NTN1	52
GO:0060074	synapse maturation	2584-11-01	0.000362412453323334	0.0185494774025993	DAB2IP/SHANK1/NRXN1/SEZ6L/NEFL/SEZ6/IGSF21/SYBU/NEURL1/NEUROD2/CLSTN1	11
GO:0099632	protein transport within plasma membrane	2584-11-01	0.000362412453323334	0.0185494774025993	CPLX1/GRIP2/GRIP1/SCRIB/CACNG7/CACNG3/RAB11A/NSG1/ARHGAP44/CLSTN1/CACNG2	11
GO:0099637	neurotransmitter receptor transport	2584-11-01	0.000362412453323334	0.0185494774025993	CPLX1/GRIP2/GRIP1/SCRIB/CACNG7/CACNG3/RAB11A/NSG1/ARHGAP44/CLSTN1/CACNG2	11
GO:0099638	endosome to plasma membrane protein transport	2584-07-01	0.000403097529029684	0.0202936477319698	GRIP2/GRIP1/SCRIB/TRARG1/RAB11A/NSG1/ARHGAP44	7
GO:2001053	regulation of mesenchymal cell apoptotic process	2584-07-01	0.000403097529029684	0.0202936477319698	SHH/MSX2/MSX1/SOX9/PAX2/BMP7/HNF1B	7
GO:0032409	regulation of transporter activity	60/2584	0.000421026714291847	0.0210239518632563	KCNG1/KCNA1/SHISA6/ANO9/MIR153-2/KCNE4/ALG10B/JPH2/JPH3/SHANK1/CBARP/ANK2/KCNC1/DYSF/GRIA2/MTNR1B/NEFL/KCNAB1/GRIN2A/CRH/CACNB2/RASGRF1/GRIN1/SHANK2/PPARGC1A/GRIN2B/NTSR1/KCNJ11/CACNG7/FGF12/KCNE1/FGF14/ARC/CACNG3/REM1/FXYD4/GPR35/YWHAH/MYO5A/STIM2/P2RY6/MAPK8IP2/LRRC26/PCSK9/RRAD/HPCA/RYR2/MIR1-2/OSR1/DLG2/GAL/PPARG/APP/HECW2/SHISA7/KCNC2/HECW1/HRC/CACNG2/PM20D1	60
GO:0051668	localization within membrane	36/2584	0.000427535075362863	0.0211767776845057	SHISA6/CPLX1/CD2/WDR19/NRXN1/GRIP2/MIA3/GRIP1/INSIG1/PRKCZ/SCRIB/GRIK2/LHFPL4/KIF5C/CACNG7/RILPL2/SEC24D/CALY/ARC/CACNG3/ANKS1B/FZD9/RAB11A/GPC6/MAL/NSG1/MAGI2/AGRN/HPCA/GHSR/ARHGAP44/DLG2/CLSTN1/SHISA7/CACNG2/CDH13	36
GO:0150063	visual system development	74/2584	0.000438095013890902	0.0215262366025434	SOX11/SOX1/FOXC1/FAT1/SHH/DIO3/SDK1/ALDH1A3/PPP1R13L/C3/RP1/SMOC1/WDR19/SOX8/FOXL2/MITF/FSCN2/SLC17A7/WNT7A/WNT7B/POU4F2/CASP2/OLFM3/PITX2/EGFR/MTNR1B/VAX1/DLL1/ATP8A2/PDE6B/TMOD1/NECTIN1/GNAT1/GLI3/LHX1/IRX5/WNT5B/CELF4/BFSP2/CRYBB2/WNT9B/SOX9/SIX3/PTF1A/BCL11B/PAX2/VSX1/SDHAF4/GPM6A/MAF/CRYBA2/FOXF2/HCN1/NR2E3/HPCA/ZNF513/PAX6/CYP1A1/SMARCD3/MEIS2/STRA6/GRHL3/NTRK3/USH1C/BMP7/RPL24/MED1/LAMA1/S…	74
GO:0001822	kidney development	59/2584	0.000455285019904748	0.0221933380337695	SOX11/SIM1/IRX2/SMAD2/FOXC1/SHH/KLF15/ANGPT1/BMPER/ODC1/CENPF/SOX8/FGF8/WNT7B/MMP17/IRX1/AQP11/DLL1/IRX3/COL4A4/TNS2/TP73/UMOD/GLI3/LHX1/PODXL/GLI2/ADAMTS16/CER1/WNT9B/SOX9/SULF1/SALL1/GZF1/PAX2/ASS1/PLCE1/AGTR1/SFRP1/BCL2L11/SOX4/ID2/MAGI2/PCSK9/KIF26B/DCN/OSR1/BMP2/STRA6/BMP7/TFAP2B/OSR2/HOXC11/HEYL/HNF1B/DACT2/SDC1/FSTL3/ALDH1A2	59
GO:0048167	regulation of synaptic plasticity	43/2584	0.000463368788708293	0.0224095362224121	ITPKA/SHISA6/NPAS4/SORCS3/RAB3A/ADCY1/JPH3/SHANK1/GRIN2C/TNR/SLC8A2/GRIN2A/PRKCZ/RIMS3/GRID2/GRIK2/CRH/SYT7/RASGRF1/GRIN1/SHANK2/GRIN2B/NEURL1/FGF14/ARC/YWHAH/RAB11A/IGSF11/SORCS2/CNTN4/NEUROD2/NSG1/GRIN2D/SCT/APP/CPLX2/SHISA7/KCNB1/RIMS1/ARF1/ADCY8/ADGRB1/RGS14	43
GO:0014074	response to purine-containing compound	36/2584	0.000489916051023593	0.0233425366771619	TMEM38B/PANX1/P2RX2/P2RX4/CNGA3/PENK/TRPM2/SLC6A3/TRPC3/HCN4/RELA/RAPGEF1/TRPV1/HCN2/PPARGC1A/KCNJ11/KCNE1/ASS1/STC1/FOSB/HCN1/P2RY6/THBD/RAP1B/ALDH3A1/RYR2/DGKQ/DUOX2/PPARG/APP/CDO1/RYR1/PKLR/SLC6A4/TRPM4/SDC1	36
GO:0006874	cellular calcium ion homeostasis	89/2584	0.000490261678826747	0.0233425366771619	CALCB/ADCY5/TMEM38B/P2RX2/GPR6/KCNK3/P2RX4/PTGER4/ADRA1A/JPH2/JPH3/TRPM2/GRIN2C/ANK2/CCKBR/MTNR1B/FIS1/BNIP3/SLC8A2/TRPC3/VDR/PDE6B/LRP1/GRIN2A/TRPV1/TRPC7/AFG3L2/NPSR1/GRIK2/MCUR1/PTGFR/EDN2/CACNB2/MCU/GRIN1/CD40/GRIN2B/PLA2G1B/NTSR1/HTR1B/GALR1/TRPV4/DMPK/TRPC4/TAC4/ADCYAP1/SELENOK/RASA3/PLCE1/AGTR1/GPR35/FZD9/STC1/ELANE/MYO5A/DHRS7C/CDH23/ACKR3/STIM2/SYPL2/P2RY6/NPY2R/ATP2B2/PTH/CCL8/GRM1/FAM1…	89
GO:0050803	regulation of synapse structure or activity	50/2584	0.000494389442794485	0.0233579996741825	UBE3A/ITPKA/SHISA6/SLC17A7/WNT7A/CDH8/LRRC4B/DAB2IP/CLSTN2/NRXN1/LRRTM3/ADGRL3/CUX2/CHRNB2/CBLN2/PTPRS/EFNA5/LRFN3/THBS2/NECTIN1/GRID2/LRFN2/GRIN1/LHFPL4/BDNF/CTNNA2/GRIN2B/SYBU/NEURL1/AMIGO3/ARC/GPM6A/FZD9/LZTS3/NEUROD2/LRTM2/AGRN/OXTR/NGEF/SLITRK3/GHSR/PTPRD/ARHGAP44/APP/CLSTN1/SHISA7/NTRK3/ADGRB1/NTN1/ARHGAP33	50
GO:0001654	eye development	73/2584	0.000515858874137241	0.0241862992744346	SOX11/SOX1/FOXC1/FAT1/SHH/DIO3/SDK1/ALDH1A3/PPP1R13L/RP1/SMOC1/WDR19/SOX8/FOXL2/MITF/FSCN2/SLC17A7/WNT7A/WNT7B/POU4F2/CASP2/OLFM3/PITX2/EGFR/MTNR1B/VAX1/DLL1/ATP8A2/PDE6B/TMOD1/NECTIN1/GNAT1/GLI3/LHX1/IRX5/WNT5B/CELF4/BFSP2/CRYBB2/WNT9B/SOX9/SIX3/PTF1A/BCL11B/PAX2/VSX1/SDHAF4/GPM6A/MAF/CRYBA2/FOXF2/HCN1/NR2E3/HPCA/ZNF513/PAX6/CYP1A1/SMARCD3/MEIS2/STRA6/GRHL3/NTRK3/USH1C/BMP7/RPL24/MED1/LAMA1/SOX2…	73
GO:0009954	proximal/distal pattern formation	2584-12-01	0.000525577162503067	0.0244552646370745	IRX2/IRX1/DLL1/IRX3/GLI3/GLI2/SIX3/EN1/HOXD10/OSR1/HOXC11/ALDH1A2	12
GO:0022412	cellular process involved in reproduction in multicellular organism	72/2584	0.000559184466823427	0.0258233909415751	DMRTC2/BOLL/ADAD1/OCA2/MOV10L1/FOXC1/MAEL/QKI/NOX5/SHCBP1L/TSSK6/TDRD12/TEX14/PCSK4/TOPAZ1/SPIRE2/TPGS1/FOXL2/PIWIL1/ASZ1/CCDC155/TEX15/CDYL/TDRD9/FMN2/MTOR/ELSPBP1/DPEP3/ERCC1/DDX25/AURKC/SPO11/FSHB/YBX2/SPACA1/RXFP2/MCMDC2/MEIKIN/INHBB/CELF4/FIGLA/SPESP1/AFF4/NEURL1/CHD5/PDE5A/MEI1/PACRG/SOHLH1/FANCG/ACRBP/C14orf39/SFRP1/DMRT1/TDRD5/IZUMO1R/PIWIL2/PLD6/YTHDC2/PTCHD3/SPAG16/H1-7/MEIOB/ZNF830/CAB…	72
GO:0030324	lung development	40/2584	0.000565270624621894	0.0259096431076692	SOX11/SMAD2/SHH/CRISPLD2/CELSR1/TMEM38B/CCDC40/RAB3A/TNS3/FOXA1/FGF8/WNT7B/EGFR/ADAMTS2/MYOCD/TBX4/GLI3/PGR/CRH/EDN2/GLI2/SOX9/SMPD3/HS6ST1/LHX3/CCN2/ABCA12/CCBE1/HOXA5/RSPO2/STRA6/LAMA1/NOS3/TBX5/SIM2/HIKESHI/SPRY2/FSTL3/ALDH1A2/SLC23A1	40
GO:0007612	learning	35/2584	0.000593077184531862	0.0269828153140348	GABRA5/NPAS4/SLC12A5/SORCS3/JPH3/SHANK1/NPTX2/MTOR/TNR/NRXN1/CCK/CHRNB2/DBH/SLC8A2/GRIN2A/NRXN3/CRH/GRIN1/SHANK2/NTSR1/PAK5/ARC/MAPK8IP2/NEUROD2/ASIC1/EN1/RAG1/TAFA2/APP/MEIS2/STRA6/ADCY3/UCN/NDRG4/RGS14	35
GO:0035418	protein localization to synapse	19/2584	0.000622835212835723	0.0281283373326251	CPLX1/WNT7A/SHANK1/GRIN2C/NRXN1/GRIP2/GRIP1/GRIN2A/PRKCZ/SCRIB/GRIN1/KIF5C/RAB11A/GPC6/NSG1/GHSR/ARHGAP44/DLG2/CLSTN1	19
GO:0050807	regulation of synapse organization	48/2584	0.000638369314920769	0.0285686484479574	UBE3A/ITPKA/SHISA6/WNT7A/CDH8/LRRC4B/DAB2IP/CLSTN2/NRXN1/LRRTM3/ADGRL3/CUX2/CHRNB2/CBLN2/PTPRS/EFNA5/LRFN3/THBS2/NECTIN1/GRID2/LRFN2/GRIN1/LHFPL4/BDNF/CTNNA2/GRIN2B/NEURL1/AMIGO3/ARC/GPM6A/FZD9/LZTS3/NEUROD2/LRTM2/AGRN/OXTR/NGEF/SLITRK3/GHSR/PTPRD/ARHGAP44/APP/CLSTN1/SHISA7/NTRK3/ADGRB1/NTN1/ARHGAP33	48
GO:0050769	positive regulation of neurogenesis	91/2584	0.000641887575027372	0.0285686484479574	SOX11/BRINP3/TENM4/NGFR/SHH/ITPKA/HGF/DICER1/P2RX4/SOX8/CDH4/ANKRD1/METRN/ADRA2C/FOXA1/ALKAL2/PLXNA1/TNFRSF12A/DAB2IP/SHANK1/VWC2L/MTOR/POU4F2/EPHA3/RIT2/GRIP1/CUX2/ALK/PLK5/IRX3/STMN2/NEFL/RELA/ATP8A2/LRP1/RASAL1/RAPGEF1/EFNA5/TP73/VWC2/GLI3/PLXNA4/NEUROG1/GLI2/SHTN1/SHANK2/MUL1/BDNF/NUMBL/ROBO1/NEURL1/CACNG7/SYT3/PCP4/ADCYAP1/IL6/OTP/APBB1/DCT/NEUROG3/RAB11A/NEUROD2/ID2/MAGI2/NKX6-2/IL34/PHOX2B…	91
GO:0048736	appendage development	41/2584	0.000673297848684052	0.0295385384758389	SOX11/SALL3/SHH/SMOC1/WDR19/WNT7A/FGF8/CREBBP/TBX3/FGF4/COMP/PITX2/MSX2/TBX4/GLI3/COL2A1/GLI2/MSX1/SOX9/SALL1/BCL2L11/SOX4/EN1/HOXD10/OSR1/ITGB4/SLC39A3/RSPO2/RECK/NR2F2/BMP7/MED1/TFAP2B/GNAS/TBX5/MED31/OSR2/HOXC11/KREMEN2/WNT3/ALDH1A2	41
GO:0060173	limb development	41/2584	0.000673297848684052	0.0295385384758389	SOX11/SALL3/SHH/SMOC1/WDR19/WNT7A/FGF8/CREBBP/TBX3/FGF4/COMP/PITX2/MSX2/TBX4/GLI3/COL2A1/GLI2/MSX1/SOX9/SALL1/BCL2L11/SOX4/EN1/HOXD10/OSR1/ITGB4/SLC39A3/RSPO2/RECK/NR2F2/BMP7/MED1/TFAP2B/GNAS/TBX5/MED31/OSR2/HOXC11/KREMEN2/WNT3/ALDH1A2	41
GO:0021515	cell differentiation in spinal cord	17/2584	0.000688181766806284	0.0299773929909517	SOX1/SHH/MNX1/GBX1/ISL1/DRAXIN/GLI3/LHX1/GLI2/PAX7/SOX4/NKX6-2/LHX3/HOXD10/PAX6/LHX5/DMRT3	17
GO:0060537	muscle tissue development	80/2584	0.000697900845271887	0.0301866689553516	SOX11/TENM4/MYH14/FOXC1/SHH/PPP1R13L/NKX2-6/P2RX2/CENPF/ADRA1A/SOX8/FOXL2/SORBS2/JPH2/ANKRD1/FGF8/ISL1/SGCD/MTOR/TBX3/VAX1/ZBTB18/DLL1/MYLK3/KCNAB1/FOXH1/MYOCD/MYOM3/TP73/NRG1/GATA4/KLHL40/DNER/MYO18B/LUC7L/KCNK2/SOX9/PPARGC1A/SOX6/NEURL1/PI16/ANKRD2/PAX7/MYOD1/ID2/MIR200B/SGCG/CCM2L/PHOX2B/MYF6/RYR2/HOXD10/MIR1-2/MEF2A/CACYBP/DCN/LEMD2/OSR1/ASB2/BMP2/ADAMTS9/STRA6/NR2F2/CTDP1/BMP7/HEY2/RGS4/MED1…	80
GO:0001655	urogenital system development	67/2584	0.000708235073669939	0.0304194393180473	SOX11/SIM1/IRX2/SMAD2/FOXC1/UBE3A/SHH/KLF15/ANGPT1/BMPER/ODC1/CENPF/SOX8/FOXA1/FGF8/WNT7B/CYP19A1/MMP17/IRX1/AQP11/DLL1/IRX3/COL4A4/TNS2/MYOCD/TP73/UMOD/GLI3/LHX1/PODXL/GLI2/ADAMTS16/CER1/WNT9B/SOX9/SULF1/SALL1/GZF1/PAX2/ASS1/PLCE1/AGTR1/SFRP1/TBX18/BCL2L11/SOX4/ID2/MAGI2/PCSK9/SERPINB5/KIF26B/DCN/OSR1/ITGB4/BMP2/STRA6/CEP55/BMP7/TFAP2B/OSR2/HOXC11/HEYL/HNF1B/DACT2/SDC1/FSTL3/ALDH1A2	67
GO:0072009	nephron epithelium development	28/2584	0.000716629825091756	0.0305662526785664	IRX2/FOXC1/SHH/KLF15/SOX8/FGF8/WNT7B/IRX1/AQP11/DLL1/IRX3/UMOD/GLI3/LHX1/PODXL/ADAMTS16/WNT9B/SOX9/SALL1/GZF1/PAX2/MAGI2/KIF26B/OSR1/BMP2/TFAP2B/HEYL/HNF1B	28
GO:0001502	cartilage condensation	2584-09-01	0.000727504023042168	0.0308160669622413	UNCX/ACAN/WNT7A/FGF4/COL2A1/SOX9/BARX2/CCN2/MYF5	9
GO:0097152	mesenchymal cell apoptotic process	2584-07-01	0.000769036897498364	0.0322744674781862	SHH/MSX2/MSX1/SOX9/PAX2/BMP7/HNF1B	7
GO:1900449	regulation of glutamate receptor signaling pathway	19/2584	0.000772443295228487	0.0322744674781862	SHISA6/SHANK1/GRIA2/NEFL/GRIN2A/CRH/RASGRF1/GRIN1/SHANK2/PPARGC1A/GRIN2B/CACNG7/ARC/CACNG3/MAPK8IP2/DLG2/APP/SHISA7/CACNG2	19
GO:0003012	muscle system process	89/2584	0.000807577605149717	0.0335144706137132	KCNA1/MYH14/GLRX3/KLF15/MAP2K3/PPP1R13L/TMEM38B/GAMT/P2RX2/MIR153-2/P2RX4/PDE9A/KCNE4/ADRA1A/SORBS2/ADRA2C/UTS2/ANK2/SGCD/MTOR/CHRM2/DYSF/GRIP2/COMP/CTTN/CHRNB2/MYH1/CACNA1H/TRPC3/HCN4/ATP8A2/MYOCD/TRPV1/MYOM3/TMOD1/KCNMA1/GATA4/NEUROG1/EDN2/CACNB2/NDUFS6/GLRA1/CHGA/SULF1/PPARGC1A/LEP/CTNNA3/PDE5A/FGF12/PI16/KCNE1/DMPK/GATM/ANKRD2/MYOD1/PLCE1/STC1/NPY2R/MLN/MYH4/RYR2/KCNA5/OXTR/PGAM2/CCN2/MIR1-2/…	89
GO:0030323	respiratory tube development	40/2584	0.000912639578721077	0.0376203509564084	SOX11/SMAD2/SHH/CRISPLD2/CELSR1/TMEM38B/CCDC40/RAB3A/TNS3/FOXA1/FGF8/WNT7B/EGFR/ADAMTS2/MYOCD/TBX4/GLI3/PGR/CRH/EDN2/GLI2/SOX9/SMPD3/HS6ST1/LHX3/CCN2/ABCA12/CCBE1/HOXA5/RSPO2/STRA6/LAMA1/NOS3/TBX5/SIM2/HIKESHI/SPRY2/FSTL3/ALDH1A2/SLC23A1	40
GO:0042475	odontogenesis of dentin-containing tooth	24/2584	0.000948885989731806	0.0388537183262184	FOXC1/SHH/WNT10A/FGF8/FGF4/HTRA1/MSX2/NECTIN1/GLI3/GLI2/MSX1/BCL11B/SMPD3/SOSTDC1/KLK4/BCL2L11/JAG2/ITGB4/BMP2/KLK5/RSPO2/BMP7/DMRT3/LHX8	24
GO:0048285	organelle fission	86/2584	0.000957200860115216	0.0389346204160772	DMRTC2/ANAPC4/MOV10L1/RAD54L/UBXN2B/MAEL/CNTD1/SHCBP1L/RGCC/TDRD12/TEX14/SPIRE2/CENPF/PSMG2/FGF8/ASZ1/CCDC155/TEX15/TDRD9/FMN2/BCCIP/MISP/DPEP3/MSX2/AURKC/ZWINT/FIS1/MKI67/SPO11/BNIP3/IGF2/NANOS2/MCMDC2/NEUROG1/CHMP2A/MEIKIN/MAPK15/AKAP8/MSX1/MUL1/PPARGC1A/PHF13/SGO1/SYCE1/MEI1/PEX19/CEP97/BUB3/SMPD3/C14orf39/RAB11A/MTFR2/DMRT1/SEH1L/COX10/PIWIL2/MOS/ERCC4/DCN/RAD51D/CHMP4B/KIF4B/CEP85/TERF1/HECW…	86
GO:0051966	regulation of synaptic transmission, glutamatergic	20/2584	0.000971519444726788	0.0392570554573153	GRIK1/SHANK1/TNR/NRXN1/EGFR/GRIK2/SHANK2/CACNG7/HTR1B/CACNG3/ADCYAP1/NPY2R/MAPK8IP2/GRIK3/GRM1/OXTR/CACNG2/GRM8/UCN/GRM4	20
GO:0060080	inhibitory postsynaptic potential	2584-08-01	0.00100734040398123	0.040433297701403	IGSF9B/NPAS4/GABRB3/GRIK2/GLRA1/NTSR1/RIMS1/ABAT	8
GO:0048588	developmental cell growth	50/2584	0.00101379483002541	0.040433297701403	DCLK1/NDN/ADRA1A/FOXL2/CDH4/SORBS2/PLXNA1/TNFRSF12A/MTOR/TNR/POU4F2/CTTN/SEMA5B/DRAXIN/PTPRS/LRP1/PRKCZ/RASAL1/EFNA5/PRMT2/GATA4/PLXNA4/SHTN1/SOX9/MUL1/BDNF/SEMA4F/BARHL2/CACNG7/PI16/RNF6/MT3/SYT3/OLFM1/RAB11A/DCC/GAL/CPNE1/APP/NTRK3/CTDP1/NGF/RIMS1/RGS4/MAG/COBL/IFRD1/SEMA6D/WNT3/NTN1	50
GO:0021545	cranial nerve development	16/2584	0.0010214714964923	0.0404766318158434	ADARB1/ISL1/CHRNB2/GLI3/PLXNA4/NAV2/NEUROG1/SLC1A3/SALL1/PAX2/TMEM126A/HES3/MAFB/PHOX2B/HOXA1/RPL24	16
GO:0051154	negative regulation of striated muscle cell differentiation	14/2584	0.00107091455827834	0.0421638283137535	DLL1/MYOCD/MSX1/BDNF/SOX6/PI16/BHLHA15/ANKRD2/CEACAM5/MIR200B/PLPP7/BMP2/CTDP1/RGS4	14
GO:0140013	meiotic nuclear division	39/2584	0.00109963686409799	0.0427362490779474	DMRTC2/MOV10L1/RAD54L/MAEL/CNTD1/SHCBP1L/TDRD12/TEX14/SPIRE2/ASZ1/CCDC155/TEX15/TDRD9/FMN2/DPEP3/MSX2/SPO11/NANOS2/MCMDC2/MEIKIN/MAPK15/MSX1/SGO1/SYCE1/MEI1/C14orf39/DMRT1/PIWIL2/MOS/ERCC4/RAD51D/TERF1/MEIOB/CCDC36/SYCP1/NCAPH/TOP2B/PRDM9/RNF212	39
GO:0098743	cell aggregation	2584-09-01	0.00111770921059271	0.0427362490779474	UNCX/ACAN/WNT7A/FGF4/COL2A1/SOX9/BARX2/CCN2/MYF5	9
GO:0014706	striated muscle tissue development	76/2584	0.0011191322320331	0.0427362490779474	SOX11/TENM4/MYH14/FOXC1/SHH/PPP1R13L/NKX2-6/P2RX2/CENPF/ADRA1A/SOX8/FOXL2/SORBS2/JPH2/ANKRD1/FGF8/ISL1/SGCD/MTOR/TBX3/VAX1/ZBTB18/DLL1/MYLK3/KCNAB1/FOXH1/MYOCD/MYOM3/TP73/NRG1/GATA4/KLHL40/DNER/MYO18B/LUC7L/KCNK2/SOX6/NEURL1/PI16/ANKRD2/PAX7/MYOD1/ID2/MIR200B/SGCG/CCM2L/PHOX2B/MYF6/RYR2/HOXD10/MIR1-2/MEF2A/CACYBP/DCN/LEMD2/ASB2/BMP2/ADAMTS9/NR2F2/CTDP1/BMP7/HEY2/RGS4/MED1/RYR1/MYF5/TBX5/IFRD1/ZFP…	76
GO:0051899	membrane depolarization	24/2584	0.00112246859391075	0.0427362490779474	P2RX4/CACNA1B/BEST2/ANK2/CCK/CHRNB2/CACNA1H/HCN4/PRKCZ/HCN2/CACNB2/NTSR1/FGF12/FZD9/YWHAH/MIR1-2/DCN/CACNG2/CACNA1A/CACNA1I/CACNA1E/SCN7A/TRPM4/KDR	24
GO:0017158	regulation of calcium ion-dependent exocytosis	28/2584	0.00112958967139304	0.0427362490779474	CPLX1/RAB3A/FBXL20/ADRA1A/PRKCG/ADCY1/WNT7A/CBARP/CHRM2/CHRNB2/CACNA1H/CPLX3/RIMS3/CACNB2/SYT7/SYT6/HTR1B/SYT3/RAP1B/CPLX2/KCNB1/RIMS1/CDK5R2/ARF1/SYT5/CACNA1I/PPFIA2/BAIAP3	28
GO:0032104	regulation of response to extracellular stimulus	2584-10-01	0.0011341596547876	0.0427362490779474	PRKCG/SNAI2/MTOR/CCK/CARTPT/LEP/MT3/GHSR/MED1/UCN	10
GO:0032107	regulation of response to nutrient levels	2584-10-01	0.0011341596547876	0.0427362490779474	PRKCG/SNAI2/MTOR/CCK/CARTPT/LEP/MT3/GHSR/MED1/UCN	10
GO:1904062	regulation of cation transmembrane transport	68/2584	0.00115820468835276	0.0431202035779612	KCNG1/KCNA1/SHISA6/NOX5/TMEM38B/MIR153-2/KCNE4/ALG10B/JPH2/DPP6/JPH3/SHANK1/CBARP/ANK2/KCNC1/DYSF/GRIA2/MTNR1B/NEFL/KCNAB1/GRIN2A/NPSR1/CRH/CACNB2/RASGRF1/GRIN1/SHANK2/PPARGC1A/GRIN2B/NTSR1/KCNJ11/CACNG7/FGF12/KCNE1/FGF14/ARC/CACNG3/REM1/FXYD4/GPR35/YWHAH/MYO5A/DHRS7C/STIM2/P2RY6/MAPK8IP2/LRRC26/DPP10/PCSK9/RRAD/HPCA/RYR2/MIR1-2/OSR1/DLG2/GAL/APP/HECW2/SHISA7/KCNC2/RGS4/ARF1/HECW1/HRC/CACNG2/DIAP…	68
GO:0010001	glial cell differentiation	47/2584	0.00115839035987685	0.0431202035779612	SOX11/TENM4/SHH/KLF15/DICER1/SOX8/METRN/LAMA2/MTOR/EGFR/PARD3/OLIG1/DLL1/BNIP3/RELA/LRP1/TP73/NRG1/GLI3/DNER/ROR1/SOX9/SOX6/MT3/PAX2/TRPC4/MYRF/IL6/MIR181C/SOX4/ID2/NKX6-2/IL34/POU3F2/PHOX2B/DAAM2/PAX6/CLU/EIF2B3/BMP2/PPARG/APP/NTRK3/MAG/SLC45A3/SOX2/GCM1	47
GO:0099072	regulation of postsynaptic membrane neurotransmitter receptor levels	19/2584	0.001165864832123	0.0431369987885511	SHISA6/CPLX1/GRIP2/GRIP1/PRKCZ/SCRIB/CACNG7/CALY/ARC/CACNG3/RAB11A/GPC6/NSG1/HPCA/GHSR/ARHGAP44/DLG2/CLSTN1/CACNG2	19
GO:0042471	ear morphogenesis	29/2584	0.00124241155126811	0.0456939625622078	ABR/CELSR1/ALDH1A3/GSC/WDR19/FGF8/USH1G/MYO15A/INSIG1/GBX2/ATP8A2/SCRIB/NEUROG1/COL2A1/GLI2/MSX1/SOX9/OTOP1/SALL1/PAX2/CTHRC1/MAFB/OSR1/HOXA1/GRHL3/USH1C/OSR2/SPRY2/NTN1	29
GO:0009952	anterior/posterior pattern specification	47/2584	0.00128095170752566	0.0465527812701846	SMAD2/FOXC1/SHH/CELSR1/FGF8/EPB41L5/HELT/TBX3/MSX2/DLL1/GBX2/FOXH1/HES2/GLI3/GATA4/NEUROG1/LHX1/GLI2/CER1/MSX1/PBX3/SIX3/ARC/SFRP1/HES3/TBX18/PRKDC/TDRD5/EN1/MYF6/HOXD10/PAX6/PLD6/OSR1/BMP2/HOXA5/NR2F2/HEY2/MIB1/COBL/MYF5/HOXC11/HEYL/HNF1B/HES4/WNT3/ALDH1A2	47
GO:0048762	mesenchymal cell differentiation	47/2584	0.00128095170752566	0.0465527812701846	SOX11/SMAD2/FOXC1/SHH/HGF/RGCC/GSC/SOX8/FOXA1/WNT10A/FGF8/EPB41L5/DAB2IP/SNAI2/ISL1/MTOR/EPHA3/PITX2/MSX2/SEMA5B/POFUT2/GBX2/NRG1/FAM83D/MSX1/SOX9/SEMA4F/PAX2/IL6/OLFM1/SFRP1/FOXF2/KBTBD8/PHOX2B/FGF19/OSR1/BMP2/EDNRA/DAB2/BMP7/NRTN/HEY2/TBX5/MIR21/SEMA6D/HEYL/ALDH1A2	47
GO:0003179	heart valve morphogenesis	16/2584	0.00128850094691166	0.0465527812701846	FGFRL1/SNAI2/MTOR/GATA4/SOX9/ROBO1/OLFM1/SOX4/BMP2/ADAMTS9/STRA6/HEY2/NOS3/TBX5/ZFPM1/HEYL	16
GO:0021781	glial cell fate commitment	2584-07-01	0.00135476853085461	0.0484365499712794	SOX8/NRG1/SOX9/SOX6/PAX6/SOX2/GCM1	7
GO:0019228	neuronal action potential	2584-12-01	0.00136939562698478	0.0484365499712794	KCNA1/MYH14/P2RX4/MTNR1B/CACNA1H/GRIK2/FGF12/KCND2/GPR35/CACNA1I/KCNMB3/SCN7A	12
GO:0032594	protein transport within lipid bilayer	2584-12-01	0.00136939562698478	0.0484365499712794	CPLX1/GRIP2/GRIP1/SCRIB/CACNG7/RILPL2/CACNG3/RAB11A/NSG1/ARHGAP44/CLSTN1/CACNG2	12
GO:0055123	digestive system development	34/2584	0.00137218490638271	0.0484365499712794	SOX11/SMAD2/SHH/NKX2-6/CCDC40/WDR19/CLDN18/EPB41L5/CCKBR/EGFR/PDX1/IGF2/MYOCD/GLI3/GATA4/GLI2/PTF1A/SALL1/ASS1/FOXL1/SFRP1/FOXF2/ID2/OXTR/CYP1A1/SCT/FOXE1/ITGB4/CLMP/HOXA5/STRA6/COBL/HNF1B/ALDH1A2	34
GO:0051321	meiotic cell cycle	52/2584	0.00139469130104448	0.0487778485969255	DMRTC2/BOLL/RPA1/MOV10L1/RAD54L/MAEL/CNTD1/SHCBP1L/TDRD12/TEX14/TOPAZ1/SPIRE2/PIWIL1/TUBGCP3/ASZ1/CCDC155/TEX15/TDRD9/FMN2/SMC1B/DPEP3/ERCC1/MSX2/AURKC/ZFP42/SPO11/NANOS2/MCMDC2/MEIKIN/MAPK15/MSX1/SGO1/SYCE1/MEI1/BUB3/C14orf39/DMRT1/PIWIL2/MOS/PLD6/YTHDC2/ERCC4/RAD51D/TERF1/MEIOB/CCDC36/SYCP1/NCAPH/TOP2B/WBP2NL/PRDM9/RNF212	52
GO:0035082	axoneme assembly	18/2584	0.00139773711381616	0.0487778485969255	CCDC40/TPGS1/DNAH5/RP1/JHY/DNAJB13/CFAP46/HYDIN/CFAP100/NEURL1/WDR63/DNAAF5/SPAG16/DRC1/CCDC65/DNAAF3/TOGARAM1/CFAP44	18

## Sheet: GO_ICF234
Supplementary Table S8: Gene ontology enrichment analysis of DMPs in ICF234 patients
ID	Description	GeneRatio	pvalue	p.adjust	geneID	Count
GO:0007608	sensory perception of smell	185/2806	2.55521602929279e-41	1.55587104023638e-37	OR4D5/OR9G4/OR9Q2/OR4E2/OR5M11/OR9I1/OR9Q1/OR7D4/OR5L1/OR6C74/OR51A7/OR6T1/OR4K1/OR4F15/OR4C15/OR8K3/OR5AS1/OR2C1/OR4C12/OR5B12/OR1M1/OR5M9/OR6Q1/OR5D18/OR5V1/OR8H3/OR2G6/OR13C3/OR4K5/OR4C16/OR51A2/OR5AR1/OR5L2/OR52E2/OR51B4/OR2Z1/OR51F1/OR9G9/OR6C65/OR14J1/OR10AG1/OR10C1/OR5P2/OR1L3/OR52R1/NAV2/OR10A3/OR5D16/OR5I1/OR8J3/OR12D2/OR5T1/OR2Y1/OR4K13/OR4A16/OR51T1/OR1S2/OR5H1/OR8B4/OR4N5/OR10A6/OR4F6…	185
GO:0050911	detection of chemical stimulus involved in sensory perception of smell	176/2806	3.96098776906274e-40	1.20592272629115e-36	OR4D5/OR9G4/OR9Q2/OR4E2/OR5M11/OR9I1/OR9Q1/OR7D4/OR5L1/OR6C74/OR51A7/OR6T1/OR4K1/OR4F15/OR4C15/OR8K3/OR5AS1/OR2C1/OR4C12/OR5B12/OR1M1/OR5M9/OR6Q1/OR5D18/OR5V1/OR8H3/OR2G6/OR13C3/OR4K5/OR4C16/OR51A2/OR5AR1/OR5L2/OR52E2/OR51B4/OR2Z1/OR51F1/OR9G9/OR6C65/OR14J1/OR10AG1/OR10C1/OR5P2/OR1L3/OR52R1/OR10A3/OR5D16/OR5I1/OR8J3/OR12D2/OR5T1/OR2Y1/OR4K13/OR4A16/OR51T1/OR1S2/OR5H1/OR8B4/OR4N5/OR10A6/OR4F6/OR5W…	176
GO:0050907	detection of chemical stimulus involved in sensory perception	183/2806	1.17002267453546e-36	2.3747560217488e-33	OR4D5/OR9G4/OR9Q2/OR4E2/OR5M11/OR9I1/OR9Q1/OR7D4/OR5L1/OR6C74/OR51A7/OR6T1/OR4K1/TAS2R16/OR4F15/OR4C15/OR8K3/OR5AS1/OR2C1/TAS2R1/OR4C12/OR5B12/OR1M1/OR5M9/OR6Q1/OR5D18/OR5V1/OR8H3/OR2G6/OR13C3/OR4K5/OR4C16/OR51A2/OR5AR1/OR5L2/OR52E2/OR51B4/OR2Z1/OR51F1/OR9G9/OR6C65/OR14J1/OR10AG1/OR10C1/OR5P2/OR1L3/OR52R1/OR10A3/OR5D16/OR5I1/OR8J3/OR12D2/OR5T1/OR2Y1/OR4K13/OR4A16/OR51T1/OR1S2/OR5H1/OR8B4/OR4N5/OR…	183
GO:0031424	keratinization	94/2806	1.32898913609617e-22	2.02305371242239e-19	KRTAP11-1/LCE4A/KRTAP19-3/KRTAP13-2/SPRR1A/KRTAP6-3/LCE6A/SPRR2D/KRTAP8-1/KRTAP19-6/KRTAP12-2/SPRR1B/IVL/KRT38/KRTAP24-1/LCE1A/LCE2D/DSG1/KRT26/KRTAP19-1/KRTAP21-1/SPRR3/KRTAP19-8/PKP2/KRTAP13-3/KRTAP13-1/SPINK5/SPRR2A/KRT27/KRT31/KRT37/SPRR4/KRTAP15-1/KRT76/KRTAP26-1/KRTAP23-1/KRTAP20-1/KRT83/KRTAP22-1/KRTAP25-1/KRTAP19-2/KLK13/KRT78/KRTAP6-2/KRT32/LCE3E/KRTAP20-2/KRT28/KRTAP13-4/KRTAP19-5/KRTAP…	94
GO:0007156	homophilic cell adhesion via plasma membrane adhesion molecules	78/2806	2.8525712808338e-22	3.4738613057994e-19	CDH13/PCDHAC2/ROBO2/CDH11/KIRREL3/CDHR1/CNTN6/CDH9/CNTN4/FAT1/FAT3/PTPRT/TENM3/CDH8/DCHS2/PCDH20/PCDH18/PCDH1/SDK1/IGSF21/CDH5/CDH18/CDH4/CADM1/DSG1/PCDH17/HMCN1/DSCAM/ROBO1/PCDH7/CEACAM5/CLSTN2/CDH6/PCDH10/PCDHAC1/CDHR2/CDH12/NECTIN1/PCDHB5/CDH10/PCDHB11/PCDH8/CDH20/PCDH15/DSG4/CADM3/PCDHGB1/PCDHB2/PCDHA1/PCDHA6/PCDHB13/PCDHB18P/PCDHA12/PCDHB4/PCDHA13/CDH22/PCDHGA12/PCDHA8/IGSF11/PCDHA7/PCDHB6/P…	78
GO:0098742	cell-cell adhesion via plasma-membrane adhesion molecules	103/2806	1.83750751911043e-20	1.8647638806439e-17	CDH13/PCDHAC2/ROBO2/CDH11/CLDN17/DAB1/TENM2/UNC5D/KIRREL3/CDHR1/NRXN1/CNTN6/CDH9/CNTN4/GRID2/FAT1/FAT3/TENM4/PTPRT/TENM3/CDH8/DCHS2/CLDN8/PCDH20/PCDH18/LRFN5/PCDH1/SDK1/IGSF21/CBLN1/CDH5/CDH18/LRRC4C/CDH4/CADM1/DSG1/PCDH17/HMCN1/DSCAM/ROBO1/PCDH7/REG3A/CEACAM5/CLSTN2/ALCAM/NTNG1/ADGRL3/CDH6/PCDH10/PCDHAC1/BMP2/CDHR2/UMOD/CDH12/NECTIN1/PCDHB5/CDH10/PCDHB11/PCDH8/CDH20/EFNA5/PCDH15/KLF4/DSG4/CADM3/…	103
GO:0030216	keratinocyte differentiation	108/2806	5.68391259732094e-19	4.94419197215532e-16	KRTAP11-1/LCE4A/KRTAP19-3/INTU/KRTAP13-2/WNT5A/SPRR1A/KRTAP6-3/LCE6A/SPRR2D/KRTAP8-1/KRTAP19-6/KRTAP12-2/C1orf68/SPRR1B/CD109/IVL/KRT38/KRTAP24-1/LCE1A/LCE2D/DSG1/KRT26/KRTAP19-1/KRTAP21-1/SPRR3/YAP1/KRTAP19-8/REG3A/BCL11B/PKP2/KRTAP13-3/KRTAP13-1/SPINK5/SPRR2A/KRT27/KRT31/KRT37/SPRR4/KRTAP15-1/REG3G/KRT76/KRTAP26-1/KRTAP23-1/KRTAP20-1/KRT83/KRTAP22-1/KRTAP25-1/KRTAP19-2/KLK13/KRT78/KRTAP6-2/KRT3…	108
GO:0043588	skin development	131/2806	1.77762765579286e-17	1.35299684951534e-14	KRTAP11-1/LCE4A/KRTAP19-3/INTU/KRTAP13-2/WNT5A/SPRR1A/EGFR/KRTAP6-3/LDB2/LCE6A/SHH/SPRR2D/FOXQ1/KRTAP8-1/ARRDC3/KRTAP19-6/KRTAP12-2/DACT2/C1orf68/SPRR1B/CD109/IVL/KRT38/SOX9/KRTAP24-1/IGFBP5/FGFR2/LCE1A/FGF10/LCE2D/COL3A1/HOXC13/DSG1/KRT26/KRTAP19-1/KRTAP21-1/SPRR3/YAP1/ATP8A2/KRTAP19-8/REG3A/BCL11B/PKP2/TFAP2B/KRTAP13-3/KRTAP13-1/SPINK5/ADAMTS2/SPRR2A/KRT27/KRT31/FRAS1/KRT37/SPRR4/KRTAP15-1/REG3…	131
GO:0009913	epidermal cell differentiation	117/2806	2.37896793080315e-17	1.60950397007337e-14	KRTAP11-1/LCE4A/KRTAP19-3/INTU/USH2A/KRTAP13-2/WNT5A/SPRR1A/KRTAP6-3/LCE6A/SPRR2D/KRTAP8-1/KRTAP19-6/KRTAP12-2/C1orf68/SPRR1B/CD109/IVL/KRT38/KRTAP24-1/GRXCR1/LCE1A/LCE2D/DSG1/KRT26/KRTAP19-1/KRTAP21-1/SPRR3/YAP1/KRTAP19-8/REG3A/BCL11B/PKP2/KRTAP13-3/KRTAP13-1/SPINK5/SPRR2A/KRT27/KRT31/KRT37/SPRR4/KRTAP15-1/REG3G/KRT76/KRTAP26-1/KRTAP23-1/KRTAP20-1/KRT83/ATOH1/KRTAP22-1/KRTAP25-1/KRTAP19-2/KLK13/…	117
GO:0050808	synapse organization	128/2806	3.0778900383319e-17	1.87412724434029e-14	ROBO2/BDNF/ADGRB3/GABRB3/PDZRN3/KIRREL3/NRXN1/SHANK2/WNT5A/CDH9/CTNNA2/GRID2/THBS2/SHISA6/DNER/LRTM1/EPHA4/CNTN5/NTRK2/DRD1/CDH8/GRIN2B/DLG2/LRFN5/SDK1/IGSF21/DGKB/CBLN1/GAP43/LRRTM1/NTRK3/LRRC4C/ARHGAP44/UBE3A/NRG1/CTNND2/PCDH17/ASIC2/DSCAM/PCLO/ERC2/LMX1A/PTN/CLSTN2/LRRTM3/COL4A1/CTBP2/MAGI2/EPHA7/KALRN/ARHGAP39/ACHE/NTNG1/GABRB2/ADGRL3/PPFIA2/SEMA3E/DRD2/NECTIN1/BSN/PCDHB5/RELN/NRP1/MAP1B/FZD1…	128
GO:0050804	modulation of chemical synaptic transmission	134/2806	3.68393750351463e-17	2.03922685990005e-14	PINK1/RAPGEF2/GRIK2/NRG3/NPY2R/LAMA2/GRM8/CNTNAP4/ADCY8/RIMS1/DCC/CDH11/BDNF/NRXN1/SYT1/GRIN2A/SHANK2/CNTN4/NTF3/EGFR/SORCS3/GRID2/SHISA6/EPHA4/NTRK2/DRD1/GRIN2B/JPH3/RGS4/SERPINE2/ADRA1A/SNCAIP/SORCS2/DGKB/CBLN1/LRRTM1/LRRC4C/GRIK1/CACNA1A/PCDH17/CNR1/MCTP2/PRKN/TAC1/PTN/CLSTN2/GRIK4/HTR1B/GRM7/GRIA1/ACHE/CACNG3/NTNG1/CACNA1B/SYT9/PPFIA2/SCGN/GRIK3/CACNG5/CALB1/PRKCZ/NETO1/DRD2/RIMS2/RELN/SLC4A1…	134
GO:0099177	regulation of trans-synaptic signaling	134/2806	4.54393284570497e-17	2.3056672581248e-14	PINK1/RAPGEF2/GRIK2/NRG3/NPY2R/LAMA2/GRM8/CNTNAP4/ADCY8/RIMS1/DCC/CDH11/BDNF/NRXN1/SYT1/GRIN2A/SHANK2/CNTN4/NTF3/EGFR/SORCS3/GRID2/SHISA6/EPHA4/NTRK2/DRD1/GRIN2B/JPH3/RGS4/SERPINE2/ADRA1A/SNCAIP/SORCS2/DGKB/CBLN1/LRRTM1/LRRC4C/GRIK1/CACNA1A/PCDH17/CNR1/MCTP2/PRKN/TAC1/PTN/CLSTN2/GRIK4/HTR1B/GRM7/GRIA1/ACHE/CACNG3/NTNG1/CACNA1B/SYT9/PPFIA2/SCGN/GRIK3/CACNG5/CALB1/PRKCZ/NETO1/DRD2/RIMS2/RELN/SLC4A1…	134
GO:0007416	synapse assembly	72/2806	9.43590735973223e-17	4.41963383949304e-14	ROBO2/BDNF/ADGRB3/GABRB3/KIRREL3/NRXN1/SHANK2/WNT5A/CDH9/GRID2/THBS2/DNER/LRTM1/CNTN5/NTRK2/DRD1/LRFN5/SDK1/CBLN1/GAP43/LRRTM1/NTRK3/NRG1/PCDH17/ASIC2/DSCAM/PCLO/CLSTN2/LRRTM3/MAGI2/EPHA7/ACHE/GABRB2/ADGRL3/DRD2/NECTIN1/BSN/PCDHB5/MAP1B/FZD1/CBLN2/PCDHB11/GPM6A/FLRT1/SLITRK6/EFNA5/LRRN3/EPHB1/LHFPL4/PTPRD/SYNDIG1/PCDHB2/PCDHB13/NPAS4/WNT7A/PCDHB4/NRCAM/ADGRB1/GABRG2/NLGN1/PTPRS/PCDHB6/FARP1/PCDHB…	72
GO:0007409	axonogenesis	137/2806	1.37507056850288e-15	5.98057477972431e-13	LAMA2/ROBO2/SLIT2/DCC/CDH11/BDNF/DAB1/UNC5D/NRXN1/SEMA6D/CNTN6/WNT5A/COBL/CNTN4/CTNNA2/GLI2/PLXNA1/SHH/LRTM1/EPHA4/NTRK2/EPHA3/GFRA1/CRMP1/MAP2/SEMA5A/FGFR2/ETV1/GAP43/POU3F2/NTRK3/LRRC4C/CDH4/ISL1/PLXNA4/SEMA6A/PTPRZ1/EPHA6/NRXN3/DSCAM/ROBO1/ATP8A2/BCL11B/DCLK1/GBX2/BMP7/LMX1A/CXCL12/AUTS2/EPHA7/NKX6-1/SLIT3/ALCAM/NTNG1/NDN/SHOX2/PLXNA2/CHL1/SEMA3E/EPHA10/ATOH1/UNC5A/DRD2/RNF6/FEZF1/NECTIN1/RELN…	137
GO:0008544	epidermis development	136/2806	1.56655730231205e-15	6.35917827585207e-13	KRTAP11-1/LCE4A/KRTAP19-3/INTU/USH2A/KRTAP13-2/WNT5A/SPRR1A/EGFR/KRTAP6-3/LDB2/LCE6A/SHH/SPRR2D/FOXQ1/KRTAP8-1/KRTAP19-6/KRTAP12-2/C1orf68/SPRR1B/CD109/IVL/KRT38/SOX9/KRTAP24-1/IGFBP5/FGFR2/GRXCR1/LCE1A/FGF10/POU3F2/LCE2D/HOXC13/DSG1/KRT26/KRTAP19-1/KRTAP21-1/SPRR3/YAP1/KRTAP19-8/REG3A/BCL11B/PKP2/KRTAP13-3/KRTAP13-1/SPINK5/SPRR2A/KRT27/KRT31/KRT37/SPRR4/KRTAP15-1/REG3G/KRT76/KRTAP26-1/KRTAP23-1/…	136
GO:0030900	forebrain development	117/2806	4.08042355442112e-15	1.55285618892939e-12	BTG2/RAPGEF2/NRG3/ROBO2/SLIT2/KCNC2/DAB1/KIRREL3/SOX1/CNTNAP2/WNT5A/TBX3/SLC1A2/SALL3/SALL1/EGFR/GLI2/PPARGC1A/SHH/LHX8/NTRK2/NEUROD6/DRD1/PROX1/SATB2/TACC2/SEMA5A/SOX2/FGFR2/FGF10/POU3F2/ISL1/WNT4/COL3A1/PLXNA4/NRG1/ID4/DCLK2/DLC1/ROBO1/BCL11B/DCLK1/ALK/RARB/GBX2/LMX1A/PTN/CXCL12/DNAH5/AGTPBP1/NR2F2/PITX1/ASCL1/BMP2/ATOH1/SLC6A3/DRD2/FEZF1/RELN/PITX2/SLC4A10/NRP1/LHX5/CRTAC1/UNCX/PRKG1/CRHR1/SIX…	117
GO:0070268	cornification	51/2806	1.26868800641979e-14	4.54414192417065e-12	SPRR1A/SPRR2D/SPRR1B/IVL/KRT38/LCE1A/DSG1/KRT26/SPRR3/PKP2/SPINK5/SPRR2A/KRT27/KRT31/KRT37/KRT76/KRT83/KLK13/KRT78/KRT32/KRT28/KRT81/KRT3/DSG4/KAZN/SPRR2G/KRT9/SPRR2F/KRT75/KRT6A/KRT15/CASP14/KLK5/FLG/KRT33A/KRT82/KRT71/TCHH/KRT86/KRT19/LCE3D/KRT1/PI3/KRT5/KRT6C/KRT34/KRT85/KRT2/KLK14/KLK12/KRT23	51
GO:0007411	axon guidance	92/2806	1.64563352935017e-14	5.56681253345176e-12	LAMA2/ROBO2/SLIT2/DCC/BDNF/DAB1/UNC5D/NRXN1/SEMA6D/CNTN6/WNT5A/CNTN4/GLI2/PLXNA1/SHH/LRTM1/EPHA4/EPHA3/GFRA1/CRMP1/SEMA5A/ETV1/GAP43/CDH4/ISL1/PLXNA4/SEMA6A/EPHA6/NRXN3/DSCAM/ROBO1/BCL11B/GBX2/BMP7/LMX1A/CXCL12/EPHA7/SLIT3/ALCAM/NTNG1/PLXNA2/CHL1/SEMA3E/EPHA10/ATOH1/UNC5A/FEZF1/NECTIN1/RELN/NRP1/OR10A4/EPHA8/EFNA5/NFIB/NEO1/LAMA1/EPHB1/SEMA3D/DOK5/NCAM1/RAP1GAP/PTPRO/POU4F2/NRCAM/TUBB3/NRP2/GPC1/…	92
GO:0097485	neuron projection guidance	92/2806	2.10634266799947e-14	6.75027395023621e-12	LAMA2/ROBO2/SLIT2/DCC/BDNF/DAB1/UNC5D/NRXN1/SEMA6D/CNTN6/WNT5A/CNTN4/GLI2/PLXNA1/SHH/LRTM1/EPHA4/EPHA3/GFRA1/CRMP1/SEMA5A/ETV1/GAP43/CDH4/ISL1/PLXNA4/SEMA6A/EPHA6/NRXN3/DSCAM/ROBO1/BCL11B/GBX2/BMP7/LMX1A/CXCL12/EPHA7/SLIT3/ALCAM/NTNG1/PLXNA2/CHL1/SEMA3E/EPHA10/ATOH1/UNC5A/FEZF1/NECTIN1/RELN/NRP1/OR10A4/EPHA8/EFNA5/NFIB/NEO1/LAMA1/EPHB1/SEMA3D/DOK5/NCAM1/RAP1GAP/PTPRO/POU4F2/NRCAM/TUBB3/NRP2/GPC1/…	92
GO:0042391	regulation of membrane potential	125/2806	9.06307608146605e-14	2.75925351300234e-11	PINK1/GRIK2/NPY2R/KCNK2/KCND2/KCNN2/RIMS1/KCNU1/CACNA1E/KCNC2/GABRB3/CACNA1H/GABRA5/NRXN1/GRIN2A/SHANK2/PID1/GABRG3/GRID2/GLRA3/KCNH7/NALCN/NTRK2/DRD1/GRIN2B/CACNA2D1/RGS4/ADRA1A/KCNK1/HTR3D/KCNMB2/FGF12/MTNR1B/GABRA6/CBLN1/NTRK3/KCNK10/GRIK1/GABRP/CACNA1A/RYR2/CNR1/ASIC2/SLC26A5/PRKN/GLRA1/TAC1/GABRB1/PKP2/KCNK9/PTN/GRIK4/HCN1/KCNQ3/KCNH5/GRIA1/GJD2/RGS7BP/CACNA1B/GABRB2/HTR3A/GRIK3/PRKCZ/OPRM1/…	125
GO:0021953	central nervous system neuron differentiation	67/2806	4.49502617375526e-13	1.30334354152361e-10	BTG2/RAPGEF2/ROBO2/SLIT2/SFRP1/DCC/CDH11/UNC5D/SOX1/WNT5A/NANOS1/SALL3/SALL1/GLI2/GRID2/SHH/LHX8/EPHA4/NTRK2/DRD1/PROX1/SATB2/MAP2/FGFR2/CBLN1/SPOCK1/NKX6-2/ISL1/PLXNA4/ID4/DCLK2/DMRT3/ROBO1/GABRB1/BCL11B/DCLK1/GBX2/LMX1A/NKX6-1/AGTPBP1/ASCL1/PAX7/DRD2/RORA/SLC4A10/NRP1/LHX5/FZD1/CLN8/UNCX/TBX20/NFIB/MDGA2/EPHB1/KNDC1/WNT7A/NR4A2/NRP2/GLI3/SPTBN4/LHX1/TSKU/GSX1/DKK1/FEZF2/CHRNB2/LHX6	67
GO:0007187	G protein-coupled receptor signaling pathway, coupled to cyclic nucleotide second messenger	84/2806	6.03127703389396e-13	1.6692929936082e-10	RAPGEF2/NPY2R/NOS1/GRM8/ADCY8/ADGRB3/GALR1/ADGRL4/GPR37/OR6T1/HTR1E/MTNR1A/DRD1/ARRDC3/ADRA2A/ADRA1A/MC2R/GPR26/LHCGR/MTNR1B/MC3R/RIT2/ADGRL2/EDNRA/FSHR/CNR1/HTR1A/CALCR/HTR1B/MRAP2/GRM7/OR5T1/ADCY2/ADGRL3/OPRK1/ADRA2C/OR10H2/GRIK3/ADRA1D/OPRM1/IAPP/DRD2/HTR7/HTR4/OR10H5/GRM6/PTH/PTHLH/CHRM2/OR13F1/CRHR1/OR10J5/GRM4/NPY1R/OR56A4/OR10H4/OR11H4/VIPR1/GRM3/ADGRD1/GLP2R/PSAPL1/ADRA1B/GNAI2/AKAP12/ADG…	84
GO:0007215	glutamate receptor signaling pathway	45/2806	7.61895430683463e-13	2.01703533801374e-10	PINK1/GRIK2/GRM8/GRIN2A/GRIA2/SHANK2/GRID2/PPARGC1A/SHISA6/GRIN2B/DLG2/GRIK1/GRIA4/GRIK4/GRM7/GRIA1/CACNG3/GRIK3/CACNG5/LRRC7/OPRM1/NETO1/RELN/GRM6/SHISA9/CACNG7/GRM4/NEFL/ARC/GRM3/NECAB2/NLGN1/GRID1/CRH/SSTR1/KCNB1/MAPK8IP2/GSG1L/RASGRF1/CACNG8/RGS9/PTK2B/CDK5R1/SHISA7/CACNG2	45
GO:0014046	dopamine secretion	26/2806	9.59569730142058e-13	2.337128034734e-10	PINK1/SYT3/NPY2R/SYT1/CNR1/PRKN/CXCL12/HTR1B/OR5T1/SYT9/OPRK1/DRD2/OR13F1/OR56A4/SYT10/SYT5/SYT17/CHRNA4/OR56A5/SYT7/OR56A1/SYT8/SYT2/SYT13/DRD3/CHRNB2	26
GO:0014059	regulation of dopamine secretion	26/2806	9.59569730142058e-13	2.337128034734e-10	PINK1/SYT3/NPY2R/SYT1/CNR1/PRKN/CXCL12/HTR1B/OR5T1/SYT9/OPRK1/DRD2/OR13F1/OR56A4/SYT10/SYT5/SYT17/CHRNA4/OR56A5/SYT7/OR56A1/SYT8/SYT2/SYT13/DRD3/CHRNB2	26
GO:0034765	regulation of ion transmembrane transport	132/2806	1.2745451902614e-12	2.98488679365448e-10	PINK1/NOS1/KCND2/KCNN2/KCNU1/CACNA1E/KCNC2/CACNA1H/GRIN2A/GRIA2/SHANK2/STIM2/KCNA4/NPSR1/MIR153-2/DPP10/KCNH7/PPARGC1A/SHISA6/DPP6/NALCN/OSR1/DRD1/GRIN2B/JPH3/CACNA2D1/DYSF/RGS4/DLG2/ADRA2A/FGF12/MTNR1B/CACNA2D3/KCNK10/CACNA1A/RYR2/BPIFA1/ASIC2/SLC26A5/GRIA4/TRPC6/KCNIP4/KCNS2/HCN1/KCNB2/CALCR/KCNQ3/LRRC55/KCNH5/GRIA1/CACNG3/CACNA1B/OPRK1/HTR3A/JPH2/CACNG5/LRRC7/OPRM1/NETO1/CATSPER1/DRD2/ALG10B/K…	132
GO:0006813	potassium ion transport	79/2806	2.44060550979153e-12	5.50401738856319e-10	KCNK2/NOS1/KCND2/KCNN2/KCNU1/KCNC2/KCNA4/MIR153-2/DPP10/SLC9A4/KCNH7/DPP6/NALCN/DRD1/RGS4/ADRA2A/KCNK1/KCNMB2/MTNR1B/KCNK10/KCNIP4/KCNS2/KCNK9/HCN1/KCNB2/KCNQ3/LRRC55/KCNH5/OPRK1/NETO1/DRD2/ALG10B/KCNS3/ANK2/SLC12A5/SLC24A5/KCNA5/KCNC3/CAV3/KCNMA1/ABCC9/KCNF1/SLC24A2/SLC12A1/KCNT1/KCNK15/HCN4/KCNQ2/KCNE4/SLC12A2/KCNJ12/KCNAB1/KCNK3/KCNJ3/EDN3/SNAP25/KCNA10/KCNH6/KCND3/FXYD4/LRRC52/KCNG1/KCNJ2/KCN…	79
GO:0050433	regulation of catecholamine secretion	33/2806	2.6357653154449e-12	5.73184821633714e-10	PINK1/SYT3/NPY2R/SYT1/ADRA2A/CNR1/PRKN/CXCL12/HTR1B/OR5T1/SYT9/OPRK1/ADRA2C/DRD2/OR13F1/CRHR1/OR56A4/SYT10/SYT5/SYT17/CHRNA4/OR56A5/CARTPT/CRH/SYT7/OR56A1/KCNB1/SYT8/OXTR/SYT2/SYT13/DRD3/CHRNB2	33
GO:0015837	amine transport	44/2806	8.07648778163303e-12	1.69578393456426e-09	PINK1/SYT3/NPY2R/SYT1/OSR1/DRD1/RGS4/ADRA2A/CNR1/PRKN/DDC/CXCL12/HTR1B/GRM7/OR5T1/SYT9/OPRK1/ADRA2C/DRD2/OR13F1/NPY5R/CRHR1/OR56A4/SYT10/SYT5/SYT17/CHRNA4/SLC6A1/OR56A5/CARTPT/SLC38A3/CRH/RHCG/SYT7/OR56A1/KCNB1/SYT8/OXTR/SYT2/SYT13/AQP9/RAB3B/DRD3/CHRNB2	44
GO:0050432	catecholamine secretion	33/2806	8.37480532204782e-12	1.69980632019831e-09	PINK1/SYT3/NPY2R/SYT1/ADRA2A/CNR1/PRKN/CXCL12/HTR1B/OR5T1/SYT9/OPRK1/ADRA2C/DRD2/OR13F1/CRHR1/OR56A4/SYT10/SYT5/SYT17/CHRNA4/OR56A5/CARTPT/CRH/SYT7/OR56A1/KCNB1/SYT8/OXTR/SYT2/SYT13/DRD3/CHRNB2	33
GO:0001764	neuron migration	58/2806	1.07573457691934e-11	2.11295091576189e-09	NAV1/RAPGEF2/NRG3/DCC/SOX14/DAB1/UNC5D/KIRREL3/SOX1/CTNNA2/DNER/NTRK2/DRD1/SATB2/NTRK3/SPOCK1/COL3A1/SEMA6A/NRG1/DCLK1/ASTN1/CXCL12/AUTS2/NKX6-1/ADGRL3/NDN/NR2F2/MARK1/CHL1/ASCL1/ATOH1/DRD2/FEZF1/RELN/NRP1/MAP1B/GJA1/GPM6A/PRKG1/TBX20/SHTN1/PHACTR1/NRCAM/BARHL2/NR4A2/NRP2/ELP3/NEUROD4/LHX1/CDK5R2/DRGX/APBB2/TOP2B/CDK5R1/FEZF2/VAX1/LHX6/FLRT2	58
GO:0015872	dopamine transport	29/2806	1.18839392294733e-11	2.26129081150821e-09	PINK1/SYT3/NPY2R/SYT1/DRD1/CNR1/PRKN/CXCL12/HTR1B/OR5T1/SYT9/OPRK1/SLC6A3/DRD2/OR13F1/OR56A4/SYT10/SYT5/SYT17/CHRNA4/OR56A5/SYT7/OR56A1/SYT8/SYT2/SYT13/RAB3B/DRD3/CHRNB2	29
GO:0071804	cellular potassium ion transport	72/2806	1.48513683377306e-11	2.65970534730711e-09	KCNK2/KCND2/KCNN2/KCNU1/KCNC2/KCNA4/MIR153-2/DPP10/SLC9A4/KCNH7/DPP6/NALCN/RGS4/KCNK1/KCNMB2/MTNR1B/KCNK10/KCNIP4/KCNS2/KCNK9/HCN1/KCNB2/KCNQ3/LRRC55/KCNH5/OPRK1/NETO1/ALG10B/KCNS3/ANK2/SLC12A5/SLC24A5/KCNA5/KCNC3/CAV3/KCNMA1/ABCC9/KCNF1/SLC24A2/SLC12A1/KCNT1/KCNK15/HCN4/KCNQ2/KCNE4/SLC12A2/KCNJ12/KCNAB1/KCNK3/KCNJ3/EDN3/SNAP25/KCNA10/KCNH6/KCND3/FXYD4/LRRC52/KCNG1/KCNJ2/KCNB1/AQP1/KCNA3/KCNIP1/M…	72
GO:0071805	potassium ion transmembrane transport	72/2806	1.48513683377306e-11	2.65970534730711e-09	KCNK2/KCND2/KCNN2/KCNU1/KCNC2/KCNA4/MIR153-2/DPP10/SLC9A4/KCNH7/DPP6/NALCN/RGS4/KCNK1/KCNMB2/MTNR1B/KCNK10/KCNIP4/KCNS2/KCNK9/HCN1/KCNB2/KCNQ3/LRRC55/KCNH5/OPRK1/NETO1/ALG10B/KCNS3/ANK2/SLC12A5/SLC24A5/KCNA5/KCNC3/CAV3/KCNMA1/ABCC9/KCNF1/SLC24A2/SLC12A1/KCNT1/KCNK15/HCN4/KCNQ2/KCNE4/SLC12A2/KCNJ12/KCNAB1/KCNK3/KCNJ3/EDN3/SNAP25/KCNA10/KCNH6/KCND3/FXYD4/LRRC52/KCNG1/KCNJ2/KCNB1/AQP1/KCNA3/KCNIP1/M…	72
GO:0051937	catecholamine transport	36/2806	3.77674379021697e-11	6.57045512532317e-09	PINK1/SYT3/NPY2R/SYT1/DRD1/ADRA2A/CNR1/PRKN/CXCL12/HTR1B/OR5T1/SYT9/OPRK1/ADRA2C/SLC6A3/DRD2/OR13F1/CRHR1/OR56A4/SYT10/SYT5/SYT17/CHRNA4/OR56A5/CARTPT/CRH/SYT7/OR56A1/KCNB1/SYT8/OXTR/SYT2/SYT13/RAB3B/DRD3/CHRNB2	36
GO:0051952	regulation of amine transport	41/2806	4.05473293454667e-11	6.85813023290407e-09	PINK1/SYT3/NPY2R/SYT1/OSR1/DRD1/RGS4/ADRA2A/CNR1/PRKN/CXCL12/HTR1B/GRM7/OR5T1/SYT9/OPRK1/ADRA2C/DRD2/OR13F1/NPY5R/CRHR1/OR56A4/SYT10/SYT5/SYT17/CHRNA4/SLC6A1/OR56A5/CARTPT/SLC38A3/CRH/SYT7/OR56A1/KCNB1/SYT8/OXTR/SYT2/SYT13/RAB3B/DRD3/CHRNB2	41
GO:0099601	regulation of neurotransmitter receptor activity	35/2806	4.6828016260346e-11	7.70637272997965e-09	PINK1/GRIN2A/GRIA2/SHANK2/PPARGC1A/SHISA6/GRIN2B/DLG2/PATE1/PATE4/GRIA4/GRIA1/CACNG3/CACNG5/LRRC7/OPRM1/NETO1/RELN/SHISA9/CACNG7/NEFL/ARC/NPTX2/NLGN1/CRH/MAPK8IP2/GSG1L/RASGRF1/CACNG8/RGS9/NPTX1/PTK2B/SHISA7/LYPD6/CACNG2	35
GO:0021954	central nervous system neuron development	36/2806	6.00352113968528e-11	9.6198526893536e-09	BTG2/RAPGEF2/ROBO2/SLIT2/DCC/CDH11/SOX1/WNT5A/NANOS1/SALL3/GLI2/LHX8/EPHA4/NTRK2/DRD1/MAP2/FGFR2/PLXNA4/DCLK2/ROBO1/GABRB1/DCLK1/GBX2/ASCL1/DRD2/SLC4A10/NRP1/NFIB/EPHB1/NR4A2/NRP2/SPTBN4/TSKU/FEZF2/CHRNB2/LHX6	36
GO:0050806	positive regulation of synaptic transmission	59/2806	7.8168902325635e-11	1.20937405946292e-08	PINK1/GRIK2/LAMA2/ADCY8/RIMS1/NRXN1/SYT1/GRIN2A/SHANK2/EGFR/EPHA4/NTRK2/DRD1/GRIN2B/RGS4/SERPINE2/ADRA1A/LRRTM1/CNR1/TAC1/PTN/CLSTN2/CACNG3/SYT9/SCGN/CACNG5/CALB1/PRKCZ/NETO1/DRD2/RIMS2/RELN/CACNG7/SLC24A2/NPS/CRHR1/ARC/NMU/FAM107A/WNT7A/SNAP25/CACNB2/NLGN1/ADCY1/CRH/IGSF11/SLC8A3/TNR/LGI1/CALB2/OXTR/CACNG8/KIF5B/PTK2B/RAB3B/SHISA7/CACNA1D/CHRNB2/CACNG2	59
GO:0035249	synaptic transmission, glutamatergic	40/2806	7.94464811603165e-11	1.20937405946292e-08	GRIK2/NPY2R/GRM8/NRXN1/SYT1/GRIA2/SHANK2/EGFR/GRID2/DRD1/CDH8/SERPINE2/GRIK1/CNR1/PRKN/GRIK4/HTR1B/GRM7/CACNG3/GRIK3/CACNG5/DRD2/RELN/GRM6/CACNG7/NPS/GRM4/SLC17A6/GRM3/DGKI/UNC13C/NLGN1/GRID1/TNR/MAPK8IP2/OXTR/CACNG8/DKK1/PTK2B/CACNG2	40
GO:0015844	monoamine transport	39/2806	1.0386360786923e-10	1.5425012397945e-08	PINK1/SYT3/NPY2R/NOS1/SYT1/DRD1/ADRA2A/CNR1/HTR1A/PRKN/CXCL12/HTR1B/OR5T1/SYT9/OPRK1/ADRA2C/SLC6A3/DRD2/OR13F1/CRHR1/OR56A4/SYT10/SYT5/SYT17/LILRB1/CHRNA4/OR56A5/CARTPT/CRH/SYT7/OR56A1/KCNB1/SYT8/OXTR/SYT2/SYT13/RAB3B/DRD3/CHRNB2	39
GO:0007188	adenylate cyclase-modulating G protein-coupled receptor signaling pathway	71/2806	1.0852105631947e-10	1.57329693316489e-08	RAPGEF2/NPY2R/NOS1/GRM8/ADCY8/ADGRB3/GALR1/ADGRL4/GPR37/HTR1E/MTNR1A/DRD1/ARRDC3/ADRA2A/ADRA1A/MC2R/GPR26/LHCGR/MC3R/RIT2/ADGRL2/EDNRA/FSHR/CNR1/HTR1A/CALCR/HTR1B/MRAP2/GRM7/OR5T1/ADCY2/ADGRL3/OPRK1/ADRA2C/GRIK3/ADRA1D/OPRM1/IAPP/DRD2/GRM6/PTH/PTHLH/CHRM2/OR13F1/CRHR1/GRM4/NPY1R/OR56A4/GRM3/ADGRD1/GLP2R/PSAPL1/ADRA1B/GNAI2/AKAP12/ADGRB1/OR56A5/GNAI3/ADCY1/APLP1/GPR78/OR56A1/GNAZ/NPR3/MC5R/RXFP2/D…	71
GO:1900449	regulation of glutamate receptor signaling pathway	31/2806	2.79532652436271e-10	3.95831237368477e-08	PINK1/GRIN2A/GRIA2/SHANK2/PPARGC1A/SHISA6/GRIN2B/DLG2/GRIA4/GRIA1/CACNG3/CACNG5/LRRC7/OPRM1/NETO1/RELN/SHISA9/CACNG7/NEFL/ARC/NECAB2/NLGN1/CRH/MAPK8IP2/GSG1L/RASGRF1/CACNG8/RGS9/PTK2B/SHISA7/CACNG2	31
GO:0045165	cell fate commitment	80/2806	6.09788083132026e-10	8.43863554134297e-08	SFRP1/SOX1/WNT5A/TBX3/IRF4/GLI2/TENM4/SHH/EBF2/PROX1/SATB2/SOX2/SOX9/FGFR2/FGF10/GAP43/POU3F2/NTRK3/NKX6-2/ISL1/WNT4/NRG1/PRRX1/DMRT3/BCL11B/TBX15/SPRY2/NKX6-1/TBX5/GATA6/EYA2/NR2F2/PITX1/EYA1/ASCL1/MYF5/BMP2/ATOH1/TBX18/TBXT/PAX7/RORA/SOX5/MYF6/NRP1/SOX17/MYT1L/TBX20/KLF4/ONECUT1/FOXA1/BMP4/GAS1/MYOD1/WNT7A/IL7/PTF1A/BARHL2/PDPN/ONECUT2/GLI3/NEUROD4/TBX21/NOTCH4/PAX2/SPDEF/JAG2/WNT16/WNT7B/MITF/…	80
GO:0060560	developmental growth involved in morphogenesis	72/2806	8.69523184446135e-10	1.17656148224278e-07	SYT3/SLIT2/POSTN/SFRP1/RIMS1/DCC/BDNF/SEMA6D/SYT1/WNT5A/COBL/SALL1/PLXNA1/SHH/MAP2/SEMA5A/SOX9/FGFR2/FGF10/NTRK3/CDH4/PLXNA4/SEMA6A/YAP1/DSCAM/PRKN/DCLK1/CXCL12/AUTS2/MAGI2/EPHA7/SPRY2/NKX6-1/SLIT3/ALCAM/NDN/SEMA3E/PRKCZ/SH3GL2/RNF6/RIMS2/OLFM1/NRP1/MAP1B/CACNG7/FLRT1/FSTL4/EFNA5/SEMA3D/SHTN1/BMP4/SYT17/POU4F2/NRCAM/BARHL2/NRP2/RASAL1/PTPRS/TMEM108/MUL1/TNR/LHX1/OSTN/SIRT6/WNT7B/SEMA4F/SYT2/SEMA6…	72
GO:0051966	regulation of synaptic transmission, glutamatergic	32/2806	9.34254026129821e-10	1.23666799241402e-07	GRIK2/NPY2R/GRM8/NRXN1/SYT1/SHANK2/EGFR/DRD1/SERPINE2/GRIK1/CNR1/HTR1B/GRM7/CACNG3/GRIK3/CACNG5/DRD2/RELN/GRM6/CACNG7/NPS/GRM4/GRM3/DGKI/NLGN1/TNR/MAPK8IP2/OXTR/CACNG8/DKK1/PTK2B/CACNG2	32
GO:2001257	regulation of cation channel activity	59/2806	1.04470240908516e-09	1.35344531253607e-07	PINK1/NOS1/KCNC2/GRIN2A/GRIA2/SHANK2/STIM2/MIR153-2/PPARGC1A/SHISA6/GRIN2B/JPH3/CACNA2D1/DYSF/DLG2/FGF12/MTNR1B/GRIA4/KCNS2/LRRC55/GRIA1/CACNG3/JPH2/CACNG5/LRRC7/OPRM1/NETO1/DRD2/ALG10B/ANK2/RELN/SHISA9/STAC/CACNG7/CRHR1/TRDN/FGF14/KCNE4/NEFL/ARC/KCNAB1/PIRT/JPH1/LRRC52/KCNG1/CACNB2/NLGN1/CRH/MAPK8IP2/GSG1L/RASGRF1/CACNG8/RGS9/KIF5B/PDE4B/PTK2B/SHISA7/CACNG2/ANK3	59
GO:0018149	peptide cross-linking	29/2806	1.11752649131031e-09	1.41762891783093e-07	LCE4A/EGFLAM/SPRR1A/SPRR2D/C1orf68/SPRR1B/IVL/LCE1A/LCE2D/COL3A1/SPRR3/SPRR2A/SPRR4/SPOCK3/LCE3E/LCE2A/LCE1C/SPRR2F/LCE1B/DCN/FLG/LELP1/LCE2B/LCE3D/LCE1E/KRT1/PI3/EPB42/KRT2	29
GO:0007193	adenylate cyclase-inhibiting G protein-coupled receptor signaling pathway	37/2806	1.2872743524834e-09	1.59963541474926e-07	NPY2R/GRM8/ADCY8/GPR37/HTR1E/MTNR1A/ADRA2A/EDNRA/HTR1A/HTR1B/GRM7/OR5T1/ADCY2/OPRK1/GRIK3/OPRM1/DRD2/GRM6/CHRM2/OR13F1/GRM4/NPY1R/OR56A4/GRM3/PSAPL1/GNAI2/AKAP12/OR56A5/GNAI3/ADCY1/OR56A1/GNAZ/NPR3/RXFP2/DRD3/PDE2A/MARCO	37
GO:0021537	telencephalon development	75/2806	1.37200657177617e-09	1.67082960310902e-07	BTG2/NRG3/ROBO2/SLIT2/DAB1/KIRREL3/CNTNAP2/WNT5A/SLC1A2/SALL3/SALL1/EGFR/SHH/NTRK2/NEUROD6/DRD1/PROX1/TACC2/POU3F2/COL3A1/PLXNA4/NRG1/ID4/DCLK2/ROBO1/BCL11B/ALK/RARB/LMX1A/CXCL12/DNAH5/AGTPBP1/ASCL1/BMP2/ATOH1/DRD2/FEZF1/RELN/NRP1/LHX5/CRTAC1/UNCX/SIX3/HSD3B2/NFIB/NEFL/BMP4/FOXP2/SUN2/PHACTR1/ALDH1A3/BNIP3/GNG12/HSD3B1/NRP2/IGF2BP1/PTPRS/GLI3/TMEM108/SLC8A3/TNR/LHX1/RFX4/CDK5R2/AQP1/TSKU/OXTR/KIF…	75
GO:0007626	locomotory behavior	63/2806	1.84921624975627e-09	2.20781916564038e-07	NPY2R/KCND2/ADCY8/DAB1/EN1/GPR37/EPHA4/DRD1/ARRDC3/FGF12/MC3R/PAK5/LRRTM1/NRG1/DSCAM/DMRT3/PRKN/GLRA1/ALK/ASTN1/LMX1A/NAV2/CXCL12/PENK/KLHL1/KALRN/CACNA1B/ADGRL3/OPRK1/CHL1/CALB1/NEGR1/ZIC1/OPRM1/SLC6A3/DRD2/SLC4A10/GRM6/CLN8/SLITRK6/OLFM2/CRHR1/NPY1R/NMS/NOVA1/SNAP25/ALDH1A3/CHRNA4/SOBP/NR4A2/C1QL1/SEZ6/CRH/TNR/SPTBN4/APBA2/MEIS1/DMBX1/DBH/BSX/DRD3/FEZF2/CHRNB2	63
GO:0050890	cognition	84/2806	2.30438348606796e-09	2.6983444320515e-07	BTG2/ADAM2/BRINP1/KCNK2/ADCY8/TUSC3/BDNF/ADGRB3/ST3GAL4/EN1/GABRA5/NRXN1/CNTNAP2/GRIN2A/SHANK2/NTF3/EGFR/SORCS3/LHX8/NTRK2/DRD1/GRIN2B/JPH3/LHCGR/PAK5/KCNK10/PTPRZ1/MEIS2/NRXN3/CNR1/PRKN/TAC1/LMX1A/PTN/KALRN/GRIA1/OPRK1/CHL1/CALB1/PRKCZ/NETO1/DRD2/ITGA8/SLC12A5/OR52B4/RELN/CLN8/NEUROD2/SLC24A2/NPS/CRHR1/ARC/KCNAB1/FAM107A/NPAS4/GTF2A1L/FOXP2/SNAP25/NPTX2/DGKI/CHRNA4/SOBP/SLC6A1/C1QL1/HRH1/TTBK1/A…	84
GO:0007612	learning	50/2806	4.31160373131937e-09	4.95346323018936e-07	BTG2/ADAM2/ADGRB3/EN1/GABRA5/NRXN1/CNTNAP2/GRIN2A/SHANK2/SORCS3/NTRK2/DRD1/JPH3/PAK5/MEIS2/NRXN3/PRKN/TAC1/PTN/KALRN/OPRK1/NETO1/DRD2/SLC12A5/RELN/CLN8/NEUROD2/SLC24A2/NPS/CRHR1/ARC/NPAS4/FOXP2/SNAP25/NPTX2/DGKI/SLC6A1/C1QL1/HRH1/CRH/SLC8A3/TNR/TAFA2/MAPK8IP2/DKK1/NRXN2/DBH/BCHE/DRD3/CHRNB2	50
GO:0010975	regulation of neuron projection development	123/2806	8.31148962401794e-09	9.37197413345283e-07	RAPGEF2/SYT3/ROBO2/SLIT2/SFRP1/RIMS1/DCC/BDNF/ADGRB3/DAB1/SEMA6D/SYT1/RGMA/SHANK2/WNT5A/COBL/CTNNA2/GRID2/PLXNA1/TENM3/EPHA4/NTRK2/PTPRG/EPHA3/CRMP1/MAP2/SDK1/SEMA5A/POU3F2/NTRK3/SPOCK1/LRRC4C/CDH4/RIT2/PLXNA4/ARHGAP44/SEMA6A/UBE3A/PRRX1/CNR1/DSCAM/PRKN/ROBO1/ATP8A2/TRPC6/ALK/BMP7/PTN/CXCL12/MAGI2/EPHA7/NKX6-1/KALRN/SHOX2/PLXNA2/MARK1/SEMA3E/NEGR1/PRKD1/LRRC7/RNF6/RIMS2/RELN/OLFM1/NRP1/BMP5/MAP1B…	123
GO:0021884	forebrain neuron development	18/2806	9.46430512139842e-09	1.04778461607627e-06	RAPGEF2/ROBO2/SLIT2/SOX1/WNT5A/SALL3/LHX8/DRD1/FGFR2/DCLK2/ROBO1/GBX2/DRD2/SLC4A10/NRP1/NRP2/FEZF2/LHX6	18
GO:0060078	regulation of postsynaptic membrane potential	48/2806	1.07822972179743e-08	1.17238228143295e-06	GRIK2/NPY2R/KCND2/RIMS1/GABRB3/GABRA5/NRXN1/GRIN2A/SHANK2/GABRG3/GRID2/GLRA3/GRIN2B/RGS4/GABRA6/CBLN1/GRIK1/GLRA1/GABRB1/GRIK4/GRIA1/RGS7BP/GABRB2/GRIK3/PRKCZ/OPRM1/NETO1/DRD2/RIMS2/RELN/CELF4/FGF14/INSYN1/NPAS4/WNT7A/DGKI/GABRD/CHRNA4/SEZ6/GABRG2/NLGN1/GRID1/TMEM108/IGSF11/MAPK8IP2/PTK2B/CHRNB2/INSYN2A	48
GO:0042220	response to cocaine	26/2806	1.45556525375449e-08	1.5549011982651e-06	TACR3/DRD1/RGS4/SDK1/UBE3A/CNR1/HTR1B/OR5T1/ADGRL3/OPRK1/HTR3A/OPRM1/HNMT/SLC6A3/DRD2/OR13F1/CRHR1/OR56A4/SLC6A1/OR56A5/CRH/OR56A1/OXTR/PTK2B/DRD3/CHRNB2	26
GO:0006836	neurotransmitter transport	76/2806	1.62329523114656e-08	1.70418011421576e-06	NOS1/RIMS1/NRXN1/SYT1/SLC1A2/RPH3A/DRD1/RGS4/ADRA1A/SNCAIP/CNR1/HTR1A/CADPS/MCTP2/PRKN/SV2B/PCLO/SLC22A2/ERC2/DDC/TRPC4/CTBP2/HTR1B/CACNA1B/SYT9/PPFIA2/SLC5A7/SLC6A15/SLC6A3/DRD2/SLC36A2/RIMS2/PTPRN2/SLC6A18/CHRM2/CLN8/SLC6A11/CPLX2/STXBP5L/GRM4/SLC17A6/SYT5/SYT17/SLC6A5/CADPS2/WNT7A/SNAP25/LILRB1/DGKI/CHRNA4/GAD2/CPLX1/SLC6A1/SYN3/UNC13C/CACNB2/NLGN1/ADCY1/CRH/SYT7/SLC6A17/APBA2/SLC6A19/AQP1/SLC…	76
GO:0050803	regulation of synapse structure or activity	67/2806	1.75013790622147e-08	1.80620164592924e-06	ROBO2/BDNF/ADGRB3/NRXN1/WNT5A/CTNNA2/GRID2/THBS2/SHISA6/LRTM1/EPHA4/NTRK2/CDH8/GRIN2B/LRFN5/DGKB/CBLN1/GAP43/LRRTM1/NTRK3/ARHGAP44/UBE3A/ASIC2/PTN/CLSTN2/LRRTM3/EPHA7/KALRN/ADGRL3/DRD2/NECTIN1/RELN/FZD1/NEUROD2/CBLN2/GPM6A/FLRT1/SLITRK6/LRFN2/PCDH8/ARHGAP22/EFNA5/SLC17A6/LRRN3/EPHB1/ARC/LHFPL4/PTPRD/SYNDIG1/WNT7A/PTPRO/NRCAM/ADGRB1/NRP2/NLGN1/PTPRS/ZNF804A/NGEF/OXTR/SYBU/DKK1/CDK5R1/SHISA7/CHRNB2…	67
GO:0050807	regulation of synapse organization	65/2806	1.84503773735241e-08	1.87240579712314e-06	ROBO2/BDNF/ADGRB3/NRXN1/WNT5A/CTNNA2/GRID2/THBS2/SHISA6/LRTM1/EPHA4/NTRK2/CDH8/GRIN2B/LRFN5/DGKB/CBLN1/GAP43/LRRTM1/NTRK3/ARHGAP44/UBE3A/ASIC2/PTN/CLSTN2/LRRTM3/EPHA7/KALRN/ADGRL3/DRD2/NECTIN1/RELN/FZD1/NEUROD2/CBLN2/GPM6A/FLRT1/SLITRK6/LRFN2/PCDH8/ARHGAP22/EFNA5/LRRN3/EPHB1/ARC/LHFPL4/PTPRD/SYNDIG1/WNT7A/PTPRO/NRCAM/ADGRB1/NRP2/NLGN1/PTPRS/ZNF804A/NGEF/OXTR/DKK1/CDK5R1/SHISA7/CHRNB2/SLITRK3/NEDD…	65
GO:0007611	learning or memory	73/2806	2.03285362995e-08	1.99645899238154e-06	BTG2/ADAM2/BRINP1/KCNK2/ADCY8/BDNF/ADGRB3/EN1/GABRA5/NRXN1/CNTNAP2/GRIN2A/SHANK2/NTF3/EGFR/SORCS3/LHX8/NTRK2/DRD1/GRIN2B/JPH3/PAK5/KCNK10/PTPRZ1/MEIS2/NRXN3/CNR1/PRKN/TAC1/LMX1A/PTN/KALRN/GRIA1/OPRK1/CALB1/PRKCZ/NETO1/DRD2/ITGA8/SLC12A5/RELN/CLN8/NEUROD2/SLC24A2/NPS/CRHR1/ARC/KCNAB1/NPAS4/FOXP2/SNAP25/NPTX2/DGKI/SLC6A1/C1QL1/HRH1/TTBK1/ADCY1/CRH/SLC8A3/TNR/TAFA2/MAPK8IP2/RASGRF1/OXTR/DKK1/NRXN2/N…	73
GO:0090596	sensory organ morphogenesis	73/2806	2.03285362995e-08	1.99645899238154e-06	SOX11/FBN2/SOX1/WNT5A/SALL1/GLI2/FAT1/TENM3/OSR1/LRIG3/NTRK2/PROX1/SDK1/SOX9/FGFR2/FGF10/FGF9/HOXC13/COL8A1/FJX1/OLFM3/PRRX1/INSIG2/DSCAM/ATP8A2/TFAP2B/RARB/GBX2/BMP7/IRX5/PTN/HCN1/SPRY2/AGTPBP1/MYO3A/EYA1/FOXF2/CALB1/ZIC1/ATOH1/ITGA8/NECTIN1/PITX2/RORB/MFRP/RP1/FRZB/MAFB/SLITRK6/SIX3/ZHX2/EPHB1/BMP4/COL11A1/PTF1A/ALDH1A3/VSX1/SOBP/INSIG1/GLI3/LHX1/PAX2/RPL38/TSKU/WNT16/MEIS1/GSC/VAX2/GNGT1/HMX3/…	73
GO:0019933	cAMP-mediated signaling	58/2806	2.25762681122493e-08	2.182014230722e-06	RAPGEF2/NPY2R/NOS1/ADCY8/ADGRB3/GALR1/ADGRL4/DRD1/ARRDC3/ADRA2A/ADRA1A/MC2R/GPR26/LHCGR/SOX9/MC3R/RIT2/ADGRL2/FSHR/ADCYAP1R1/PCLO/CALCR/MRAP2/OR5T1/PEX5L/ADCY2/ADGRL3/ADRA2C/ADRA1D/OPRM1/IAPP/DRD2/RIMS2/PDE10A/PTH/PTHLH/OR13F1/CRHR1/OR56A4/APLNR/OR51E2/ADGRD1/ADRA1B/GNAI2/ADGRB1/OR56A5/ADCY1/CRH/APLP1/GPR78/OR56A1/MC5R/RXFP2/DRD3/PDE2A/RAPGEF4/DEFB1/CALCRL	58
GO:0048588	developmental cell growth	68/2806	2.71833361832514e-08	2.58623959405965e-06	SYT3/SLIT2/POSTN/RIMS1/DCC/BDNF/SEMA6D/SYT1/WNT5A/SORBS2/COBL/PLXNA1/RGS4/ADRA1A/MAP2/SEMA5A/SOX9/NTRK3/IGF1/CDH4/PLXNA4/SEMA6A/DSCAM/PRKN/DCLK1/CXCL12/AUTS2/EPHA7/NKX6-1/SLIT3/ALCAM/NDN/SEMA3E/PRKCZ/SH3GL2/RNF6/RIMS2/OLFM1/NRP1/MAP1B/CAV3/CACNG7/FLRT1/FSTL4/EFNA5/SEMA3D/SHTN1/SYT17/POU4F2/NRCAM/PRMT2/BARHL2/NRP2/RASAL1/PTPRS/TMEM108/GATA4/MUL1/TNR/OSTN/SIRT6/SEMA4F/SYT2/SEMA6B/SEMA5B/CPNE1/NGF/C…	68
GO:0051963	regulation of synapse assembly	39/2806	2.82774955160716e-08	2.64894877226707e-06	ROBO2/BDNF/ADGRB3/NRXN1/WNT5A/GRID2/THBS2/LRTM1/NTRK2/LRFN5/CBLN1/GAP43/LRRTM1/NTRK3/ASIC2/CLSTN2/LRRTM3/EPHA7/ADGRL3/NECTIN1/FZD1/CBLN2/FLRT1/SLITRK6/EFNA5/LRRN3/EPHB1/LHFPL4/PTPRD/SYNDIG1/WNT7A/ADGRB1/NLGN1/PTPRS/OXTR/DKK1/CHRNB2/SLITRK3/FLRT2	39
GO:0021879	forebrain neuron differentiation	25/2806	2.90958252468351e-08	2.68431030193908e-06	RAPGEF2/ROBO2/SLIT2/SOX1/WNT5A/SALL3/SALL1/LHX8/DRD1/PROX1/SATB2/FGFR2/DCLK2/ROBO1/BCL11B/GBX2/ASCL1/DRD2/SLC4A10/NRP1/LHX5/UNCX/NRP2/FEZF2/LHX6	25
GO:0021536	diencephalon development	31/2806	3.25241441258169e-08	2.95581363555372e-06	KCNC2/CNTNAP2/WNT5A/SALL1/GLI2/SHH/SEMA5A/SOX2/FGF10/POU3F2/ISL1/WNT4/GBX2/PTN/PITX1/BMP2/SLC6A3/DRD2/PITX2/NRP1/CRHR1/SIX3/PROP1/BMP4/NR4A2/ETS1/NRP2/CRH/GSX1/CHRNB2/NKX2-6	31
GO:0032412	regulation of ion transmembrane transporter activity	73/2806	4.09721078743366e-08	3.66881124774758e-06	PINK1/NOS1/KCNC2/GRIN2A/GRIA2/SHANK2/STIM2/MIR153-2/PPARGC1A/SHISA6/OSR1/GRIN2B/JPH3/CACNA2D1/DYSF/DLG2/ADRA2A/FGF12/MTNR1B/RYR2/GRIA4/TRPC6/KCNS2/LRRC55/GRIA1/CACNG3/HTR3A/JPH2/CACNG5/LRRC7/OPRM1/NETO1/DRD2/ALG10B/ANK2/RELN/SHISA9/STAC/CAV3/SLN/CACNG7/CFTR/HECW1/CRHR1/TRDN/FGF14/KCNE4/NEFL/ARC/KCNAB1/PIRT/JPH1/FXYD4/LRRC52/KCNG1/CACNB2/NLGN1/CRH/PTPN3/MAPK8IP2/GSG1L/RASGRF1/CACNG8/RGS9/KIF5B/PDE…	73
GO:0015696	ammonium transport	39/2806	5.10422448149824e-08	4.50429316925258e-06	PINK1/SYT3/NPY2R/NOS1/SYT1/DRD1/CNR1/HTR1A/PRKN/CXCL12/HTR1B/OR5T1/SYT9/SLC5A7/OPRK1/SLC6A3/DRD2/OR13F1/OR56A4/SYT10/SLC25A48/SLC12A2/SYT5/SYT17/LILRB1/CHRNA4/OR56A5/CRH/RHCG/SYT7/RHBG/OR56A1/AQP1/SYT8/SYT2/SYT13/RAB3B/DRD3/CHRNB2	39
GO:0010469	regulation of signaling receptor activity	54/2806	5.36552996030895e-08	4.66724456118874e-06	PINK1/GRIN2A/GRIA2/SHANK2/PPARGC1A/SHISA6/MTRNR2L1/GRIN2B/DLG2/ADRA2A/PATE1/PATE4/LYPD1/HMGB4/GRIA4/SPINT3/CALCR/GRIA1/CACNG3/DKK2/ZFYVE28/ADRA2C/CACNG5/LRRC7/OPRM1/NETO1/MTRNR2L7/TAFA1/RELN/SHISA9/NRP1/CAV3/CACNG7/FSHB/NEFL/ARC/TAFA4/GREM2/NPTX2/NLGN1/CRH/MAPK8IP2/GSG1L/RASGRF1/CACNG8/RGS9/LY6H/DKK1/NPTX1/PTK2B/SHISA7/LYPD6/CACNG2/GREM1	54
GO:0019935	cyclic-nucleotide-mediated signaling	63/2806	6.21189650060064e-08	5.32735743551511e-06	RAPGEF2/NPY2R/NOS1/ADCY8/ADGRB3/KCNC2/GALR1/ADGRL4/DRD1/ARRDC3/ADRA2A/ADRA1A/MC2R/GPR26/LHCGR/MTNR1B/SOX9/MC3R/RIT2/ADGRL2/FSHR/ADCYAP1R1/PCLO/CALCR/MRAP2/OR5T1/PEX5L/ADCY2/ADGRL3/ADRA2C/ADRA1D/OPRM1/IAPP/DRD2/RIMS2/PDE10A/PTH/PTHLH/OR13F1/PRKG1/CRHR1/OR56A4/APLNR/OR51E2/ADGRD1/ADRA1B/GNAI2/ADGRB1/OR56A5/ADCY1/CRH/APLP1/GPR78/OR56A1/AQP1/MC5R/PTK2B/RXFP2/DRD3/PDE2A/RAPGEF4/DEFB1/CALCRL	63
GO:1903522	regulation of blood circulation	80/2806	6.77353138259336e-08	5.72833785952931e-06	NOS1/KCND2/KCNN2/CACNA1H/EGFR/TACR3/MYH7/CACNA2D1/RGS4/ADRA2A/ADRA1A/KCNK1/KCNMB2/GLRX3/MC3R/CACNA2D3/PDE5A/RYR2/ASIC2/TAC1/PKP2/KCNIP4/IRX5/CACNG3/CACNA1B/ADRA2C/CACNG5/ATP2B2/DRD2/ANK2/KCNA5/GJA1/CAV3/ARHGAP42/CHRM2/CACNG7/RYR3/ABCC9/TRDN/CACNA1G/KCNK15/HCN4/KCNE4/OR51E2/KCNJ12/TNNI3K/NMU/KCNK3/KCNJ3/CACNA2D2/EDN3/KCND3/ADRA1B/FXYD4/AGTR1/CACNB2/CTNNA3/HRH1/BDKRB2/STC1/CCN2/GATA4/GJD3/SLC8A3/SP…	80
GO:0022898	regulation of transmembrane transporter activity	74/2806	7.02201296393489e-08	5.84258961357547e-06	PINK1/NOS1/KCNC2/GRIN2A/GRIA2/SHANK2/STIM2/MIR153-2/PPARGC1A/SHISA6/OSR1/GRIN2B/JPH3/CACNA2D1/DYSF/DLG2/ADRA2A/FGF12/MTNR1B/RYR2/GRIA4/TRPC6/KCNS2/LRRC55/GRIA1/CACNG3/HTR3A/JPH2/CACNG5/LRRC7/OPRM1/NETO1/DRD2/ALG10B/ANK2/RELN/SHISA9/STAC/GJA1/CAV3/SLN/CACNG7/CFTR/HECW1/CRHR1/TRDN/FGF14/KCNE4/NEFL/ARC/KCNAB1/PIRT/JPH1/FXYD4/LRRC52/KCNG1/CACNB2/NLGN1/CRH/PTPN3/MAPK8IP2/GSG1L/RASGRF1/CACNG8/RGS9/KIF5…	74
GO:1904062	regulation of cation transmembrane transport	89/2806	7.19038543793423e-08	5.84258961357547e-06	PINK1/NOS1/KCNN2/KCNC2/GRIN2A/GRIA2/SHANK2/STIM2/NPSR1/MIR153-2/DPP10/PPARGC1A/SHISA6/DPP6/OSR1/DRD1/GRIN2B/JPH3/CACNA2D1/DYSF/RGS4/DLG2/ADRA2A/FGF12/MTNR1B/RYR2/BPIFA1/GRIA4/KCNIP4/KCNS2/CALCR/LRRC55/GRIA1/CACNG3/OPRK1/JPH2/CACNG5/LRRC7/OPRM1/NETO1/DRD2/ALG10B/ANK2/RELN/SHISA9/STAC/CAV3/SLN/CACNG7/DHRS7C/HECW1/CRHR1/TRDN/FGF14/APLNR/KCNE4/NEFL/ARC/KCNAB1/PIRT/EDN3/JPH1/FXYD4/LRRC52/KCNG1/CACNB2/…	89
GO:0016339	calcium-dependent cell-cell adhesion via plasma membrane cell adhesion molecules	23/2806	7.19648909538775e-08	5.84258961357547e-06	CDH13/CDH11/CDH9/CDH8/CDH5/CDH18/CDH4/DSG1/CDH6/CDH12/PCDHB5/CDH10/PCDHB11/CDH20/PCDHB2/PCDHB13/PCDHB4/CDH22/NLGN1/PCDHB6/PCDHB14/PCDHB16/PCDHB10	23
GO:1990138	neuron projection extension	52/2806	1.27180876888586e-07	1.01895310444027e-05	SYT3/SLIT2/POSTN/RIMS1/SEMA6D/SYT1/WNT5A/PLXNA1/MAP2/SEMA5A/NTRK3/CDH4/PLXNA4/SEMA6A/DSCAM/PRKN/DCLK1/CXCL12/AUTS2/NKX6-1/SLIT3/ALCAM/NDN/SEMA3E/PRKCZ/SH3GL2/RNF6/RIMS2/OLFM1/NRP1/MAP1B/CACNG7/FLRT1/SEMA3D/SHTN1/SYT17/POU4F2/NRCAM/BARHL2/NRP2/RASAL1/PTPRS/TMEM108/MUL1/TNR/OSTN/SEMA4F/SYT2/SEMA6B/SEMA5B/CPNE1/CDK5R1	52
GO:0050919	negative chemotaxis	22/2806	1.44302988617003e-07	1.14111804894666e-05	NRG3/ROBO2/SLIT2/SEMA6D/WNT5A/LRTM1/SEMA5A/PLXNA4/SEMA6A/NRG1/ROBO1/EPHA7/SLIT3/SEMA3E/EFNA5/SEMA3D/NRP2/SEMA4F/SEMA6B/SEMA5B/LGR6/FLRT2	22
GO:0048167	regulation of synaptic plasticity	56/2806	1.48043331939873e-07	1.15568698484857e-05	RAPGEF2/GRIK2/ADCY8/RIMS1/GRIN2A/SHANK2/CNTN4/SORCS3/GRID2/SHISA6/EPHA4/NTRK2/DRD1/GRIN2B/JPH3/SERPINE2/SORCS2/CBLN1/LRRTM1/PTN/GRIA1/SCGN/CALB1/PRKCZ/NETO1/DRD2/RIMS2/RELN/SLC4A10/SHISA9/MAP1B/NEUROD2/CPLX2/SLC24A2/CRHR1/FGF14/ARC/FAM107A/NPAS4/SNAP25/DGKI/ADGRB1/UNC13C/HRH1/NLGN1/ADCY1/CRH/SYT7/IGSF11/SLC8A3/TNR/KCNB1/CALB2/RASGRF1/PTK2B/SHISA7	56
GO:0051965	positive regulation of synapse assembly	28/2806	1.63987109354898e-07	1.26394621374933e-05	BDNF/ADGRB3/NRXN1/GRID2/THBS2/LRTM1/NTRK2/CBLN1/LRRTM1/NTRK3/ASIC2/CLSTN2/LRRTM3/ADGRL3/CBLN2/FLRT1/SLITRK6/EFNA5/LRRN3/EPHB1/PTPRD/SYNDIG1/WNT7A/ADGRB1/NLGN1/OXTR/SLITRK3/FLRT2	28
GO:0007189	adenylate cyclase-activating G protein-coupled receptor signaling pathway	45/2806	2.091576555396e-07	1.59195120572578e-05	RAPGEF2/NOS1/ADCY8/ADGRB3/GALR1/ADGRL4/DRD1/ARRDC3/ADRA2A/ADRA1A/MC2R/GPR26/LHCGR/MC3R/RIT2/ADGRL2/FSHR/CALCR/MRAP2/OR5T1/ADCY2/ADGRL3/ADRA2C/ADRA1D/OPRM1/IAPP/DRD2/PTH/PTHLH/OR13F1/CRHR1/OR56A4/ADGRD1/ADRA1B/GNAI2/ADGRB1/OR56A5/ADCY1/APLP1/GPR78/OR56A1/MC5R/RXFP2/DRD3/CALCRL	45
GO:0045666	positive regulation of neuron differentiation	93/2806	2.40200867402799e-07	1.80565812545141e-05	RAPGEF2/SYT3/BRINP1/ROBO2/VWC2/SLIT2/RIMS1/BDNF/SOX11/DAB1/SYT1/SHANK2/WNT5A/COBL/GLI2/PLXNA1/TENM3/EPHA4/NTRK2/EPHA3/PROX1/BRINP2/SEMA5A/GDF6/NTRK3/CDH4/RIT2/PLXNA4/CNR1/DSCAM/PRKN/ROBO1/ATP8A2/TRPC6/ALK/RARB/BMP7/PTN/CXCL12/MAGI2/NKX6-1/KALRN/SHOX2/PLXNA2/ADRA2C/ASCL1/NEGR1/PCP4/PRKD1/BMP2/LRRC7/ATOH1/FEZF1/RIMS2/RELN/NRP1/BMP5/MAP1B/FZD1/NEUROD2/CACNG7/EFNA5/SH3GL3/SHTN1/DUOXA1/VWC2L/FOXA1/NEF…	93
GO:0043583	ear development	62/2806	3.04688310381994e-07	2.26249649014142e-05	KCNK2/GABRB3/USH2A/GABRA5/BMPER/WNT5A/SALL1/GLI2/SHH/EPHA4/OSR1/LRIG3/PROX1/SOX2/SOX9/FGFR2/GRXCR1/FGF10/NTRK3/FGF9/PRRX1/OC90/INSIG2/SLC26A5/ATP8A2/GJB2/GBX2/FREM2/SPRY2/ESRRB/GABRB2/MYO3A/EYA1/CALB1/ZIC1/BMP2/ATOH1/ITGA8/BMP5/FRZB/MAFB/SLITRK6/OTOL1/PCDH15/BMP4/KCNK3/C1QB/COL11A1/ALDH1A3/SOBP/CXCL14/INSIG1/GLI3/PAX2/RPL38/JAG2/BCL2L11/PLPPR4/PVALB/GSC/HMX3/CLRN1	62
GO:0032409	regulation of transporter activity	75/2806	3.47124278470748e-07	2.54655389350408e-05	PINK1/NOS1/KCNC2/GRIN2A/GRIA2/SHANK2/STIM2/MIR153-2/PPARGC1A/SHISA6/OSR1/GRIN2B/JPH3/CACNA2D1/DYSF/DLG2/ADRA2A/FGF12/MTNR1B/RYR2/GRIA4/TRPC6/KCNS2/LRRC55/GRIA1/CACNG3/HTR3A/JPH2/CACNG5/LRRC7/OPRM1/NETO1/DRD2/ALG10B/ANK2/RELN/SHISA9/STAC/GJA1/CAV3/SLN/CACNG7/CFTR/HECW1/CRHR1/TRDN/FGF14/KCNE4/NEFL/ARC/KCNAB1/PIRT/JPH1/FXYD4/LRRC52/KCNG1/CTTNBP2NL/CACNB2/NLGN1/CRH/PTPN3/MAPK8IP2/GSG1L/RASGRF1/CACNG8…	75
GO:0072347	response to anesthetic	30/2806	3.59670202037376e-07	2.60718078595902e-05	ADCY8/TACR3/DRD1/RGS4/SDK1/UBE3A/CNR1/TAC1/HTR1B/OR5T1/PENK/ADGRL3/OPRK1/HTR3A/OPRM1/HNMT/SLC6A3/DRD2/OR13F1/CRHR1/OR56A4/F7/SLC6A1/OR56A5/CRH/OR56A1/OXTR/PTK2B/DRD3/CHRNB2	30
GO:0048839	inner ear development	56/2806	3.88761649150025e-07	2.78490550785236e-05	KCNK2/GABRB3/USH2A/GABRA5/BMPER/WNT5A/GLI2/SHH/EPHA4/LRIG3/PROX1/SOX2/SOX9/FGFR2/GRXCR1/FGF10/NTRK3/FGF9/PRRX1/OC90/INSIG2/SLC26A5/ATP8A2/GJB2/GBX2/FREM2/SPRY2/ESRRB/GABRB2/MYO3A/EYA1/CALB1/ZIC1/BMP2/ATOH1/ITGA8/FRZB/MAFB/SLITRK6/OTOL1/PCDH15/BMP4/KCNK3/C1QB/COL11A1/ALDH1A3/SOBP/CXCL14/INSIG1/GLI3/PAX2/JAG2/PLPPR4/PVALB/HMX3/CLRN1	56
GO:0003015	heart process	76/2806	4.69727856335847e-07	3.32578246189415e-05	NOS1/KCND2/KCNN2/CACNA1H/SGCG/TACR3/MYL1/MYH7/CACNA2D1/RGS4/ADRA1A/KCNK1/SGCD/FGF12/GLRX3/MC3R/CACNA2D3/PDE5A/RYR2/YAP1/TAC1/PKP2/KCNIP4/IRX5/CACNG3/CACNA1B/SGCZ/CACNG5/MAP2K3/ATP2B2/DRD2/ANK2/KCNA5/ACTC1/GJA1/CAV3/CHRM2/CACNG7/RYR3/ABCC9/TRDN/CACNA1G/KCNK15/HCN4/KCNE4/KCNJ12/TNNI3K/NMU/KCNK3/KCNJ3/CACNA2D2/EDN3/KCND3/NOX4/ADRA1B/FXYD4/GNAI2/CACNB2/CTNNA3/STC1/CCN2/GATA4/SLC8A3/SPTBN4/KCNJ2/TNNT2…	76
GO:0035637	multicellular organismal signaling	58/2806	6.2085374843551e-07	4.34526261405036e-05	GRIK2/NOS1/KCND2/KCNN2/CACNA1H/CNTNAP2/NTRK2/DRD1/CACNA2D1/KCNK1/KCNMB2/FGF12/MTNR1B/CACNA2D3/NTRK3/RYR2/DMRT3/GLRA1/PKP2/KCNIP4/CACNG3/CACNG5/ATP2B2/ANK2/KCNA5/GJA1/CACNG7/RYR3/ABCC9/TRDN/CACNA1G/KCNK15/HCN4/MYH14/KCNE4/KCNJ12/TNNI3K/KCNK3/KCNJ3/CACNA2D2/NRCAM/KCND3/FXYD4/CACNB2/CTNNA3/CARTPT/GJD3/SLC8A3/TNR/SPTBN4/KCNJ2/KCNIP1/CACNG8/CACNA1D/SCN5A/CACNG2/ANK3/SLC8A1	58
GO:0060359	response to ammonium ion	43/2806	6.3744222484369e-07	4.41066557621958e-05	ADCY8/KCNC2/GABRB3/TACR3/DRD1/RGS4/SDK1/UBE3A/HNRNPD/CNR1/LYPD1/PRKN/TAC1/GABRB1/HTR1B/OR5T1/PENK/GABRB2/ADGRL3/OPRK1/HTR3A/OPRM1/HNMT/SLC6A3/DRD2/CHRM2/OR13F1/CRHR1/OR56A4/CHRNA4/GNAI2/SLC6A1/GABRG2/HRH1/OR56A5/CRH/OR56A1/OXTR/LY6H/PTK2B/CDK5R1/DRD3/CHRNB2	43
GO:0030534	adult behavior	45/2806	6.46158578610451e-07	4.42074110692026e-05	ADAM2/DAB1/EN1/NRXN1/CNTNAP2/SHANK2/SLC1A2/EPHA4/DRD1/SDK1/FGF12/NRXN3/PCDH17/UNC79/DMRT3/PRKN/GLRA1/ALK/CXCL12/OR5T1/KLHL1/KALRN/OPRK1/CHL1/ZIC1/OPRM1/DRD2/CLN8/OR13F1/SLITRK6/CRHR1/OR56A4/CHRNA4/NR4A2/SEZ6/GABRG2/OR56A5/CARTPT/SPTBN4/OR56A1/NRXN2/DMBX1/DBH/DRD3/CHRNB2	45
GO:0015893	drug transport	60/2806	6.72405320193256e-07	4.5491955496186e-05	PINK1/SYT3/NPY2R/GALR1/SYT1/SLC1A2/DRD1/RGS4/CNR1/PRKN/SLC22A2/SLC15A4/CXCL12/HTR1B/OR5T1/SYT9/SLC7A2/OPRK1/SLC6A3/DRD2/SLC19A3/SLC36A2/GJA1/SLC5A8/CLN8/SLC35F3/OR13F1/SLC25A31/OR56A4/SLC17A6/SYT10/SLC13A5/FOLR1/SYT5/SYT17/SLC6A5/CHRNA4/HBE1/OR56A5/SLC38A3/SLC25A1/CRH/SYT7/SLC6A17/OR56A1/AQP1/SLC25A18/SYT8/SYT2/SLC13A4/SLC13A1/SYT13/RAB3B/SLC25A26/HBZ/DRD3/CHRNB2/SLC52A3/TCN1/SLC36A3	60
GO:0048592	eye morphogenesis	46/2806	7.17735026765789e-07	4.80251492085373e-05	SOX11/FBN2/SOX1/WNT5A/FAT1/TENM3/NTRK2/PROX1/SDK1/SOX9/COL8A1/FJX1/OLFM3/DSCAM/ATP8A2/TFAP2B/RARB/BMP7/IRX5/PTN/HCN1/AGTPBP1/FOXF2/CALB1/NECTIN1/PITX2/RORB/MFRP/RP1/SIX3/ZHX2/EPHB1/BMP4/PTF1A/ALDH1A3/VSX1/GLI3/LHX1/PAX2/TSKU/WNT16/MEIS1/VAX2/GNGT1/PRDM1/DIO3	46
GO:0017156	calcium ion regulated exocytosis	47/2806	7.89904297131653e-07	5.2279644187333e-05	SYT3/RIMS1/CACNA1H/SYT1/DRD1/ADRA2A/ADRA1A/CNR1/CADPS/PCLO/ERC2/CTBP2/HTR1B/ZP4/SYT9/PPFIA2/DRD2/RIMS2/CHRM2/CPLX2/STXBP5L/SYT10/CACNA1G/SYT5/SYT17/CADPS2/WNT7A/SNAP25/DGKI/CHRNA4/CPLX1/GNAI2/UNC13C/CACNB2/NLGN1/ADCY1/SYT7/APBA2/KCNB1/CDK5R2/SYT8/SYT2/SYT13/SYN2/CACNA1D/CHRNB2/RAPGEF4	47
GO:2000310	regulation of NMDA receptor activity	18/2806	8.5883781187114e-07	5.62307896396062e-05	PINK1/GRIN2A/GRIA2/PPARGC1A/GRIN2B/DLG2/GRIA4/GRIA1/LRRC7/OPRM1/RELN/NEFL/NLGN1/CRH/MAPK8IP2/RASGRF1/RGS9/PTK2B	18
GO:0060047	heart contraction	73/2806	9.69246668831601e-07	6.27844996437832e-05	NOS1/KCND2/KCNN2/CACNA1H/SGCG/TACR3/MYL1/MYH7/CACNA2D1/RGS4/ADRA1A/KCNK1/SGCD/FGF12/GLRX3/MC3R/CACNA2D3/PDE5A/RYR2/TAC1/PKP2/KCNIP4/IRX5/CACNG3/CACNA1B/SGCZ/CACNG5/MAP2K3/ATP2B2/DRD2/ANK2/KCNA5/ACTC1/GJA1/CAV3/CHRM2/CACNG7/RYR3/ABCC9/TRDN/CACNA1G/KCNK15/HCN4/KCNE4/KCNJ12/TNNI3K/NMU/KCNK3/KCNJ3/CACNA2D2/EDN3/KCND3/ADRA1B/FXYD4/CACNB2/CTNNA3/STC1/CCN2/GATA4/SLC8A3/SPTBN4/KCNJ2/TNNT2/KCNIP1/EDN2/CAC…	73
GO:0008016	regulation of heart contraction	67/2806	1.08850376662402e-06	6.97673624734069e-05	NOS1/KCND2/KCNN2/CACNA1H/TACR3/MYH7/CACNA2D1/RGS4/ADRA1A/KCNK1/GLRX3/MC3R/CACNA2D3/PDE5A/RYR2/TAC1/PKP2/KCNIP4/IRX5/CACNG3/CACNA1B/CACNG5/ATP2B2/DRD2/ANK2/KCNA5/GJA1/CAV3/CHRM2/CACNG7/RYR3/ABCC9/TRDN/CACNA1G/KCNK15/HCN4/KCNE4/KCNJ12/TNNI3K/NMU/KCNK3/KCNJ3/CACNA2D2/EDN3/KCND3/ADRA1B/FXYD4/CACNB2/CTNNA3/STC1/CCN2/GATA4/GJD3/SLC8A3/SPTBN4/KCNJ2/TNNT2/KCNIP1/EDN2/CACNG8/PDE4B/MYH6/NOS3/CACNA1D/SCN5A/…	67
GO:0001709	cell fate determination	19/2806	1.16783858702346e-06	7.40725953790195e-05	EBF2/PROX1/ISL1/PRRX1/GATA6/ASCL1/ATOH1/SOX17/KLF4/BMP4/MYOD1/WNT7A/BARHL2/NOTCH4/PAX2/FEZF2/DSCAML1/POU6F2/TRIM15	19
GO:0021872	forebrain generation of neurons	26/2806	1.24715195465613e-06	7.82877139371256e-05	RAPGEF2/ROBO2/SLIT2/SOX1/WNT5A/SALL3/SALL1/LHX8/DRD1/PROX1/SATB2/FGFR2/DCLK2/ROBO1/BCL11B/GBX2/ASCL1/DRD2/SLC4A10/NRP1/LHX5/UNCX/NRP2/GLI3/FEZF2/LHX6	26
GO:0017158	regulation of calcium ion-dependent exocytosis	37/2806	1.4110462693386e-06	8.67864720606334e-05	SYT3/RIMS1/CACNA1H/SYT1/DRD1/ADRA2A/ADRA1A/CNR1/HTR1B/SYT9/PPFIA2/DRD2/RIMS2/CHRM2/CPLX2/STXBP5L/SYT10/CACNA1G/SYT5/SYT17/WNT7A/DGKI/CHRNA4/CPLX1/GNAI2/CACNB2/NLGN1/ADCY1/SYT7/APBA2/KCNB1/CDK5R2/SYT8/SYT2/SYT13/CACNA1D/CHRNB2	37
GO:0048593	camera-type eye morphogenesis	37/2806	1.4110462693386e-06	8.67864720606334e-05	SOX11/SOX1/WNT5A/FAT1/TENM3/PROX1/SDK1/SOX9/COL8A1/FJX1/DSCAM/ATP8A2/TFAP2B/BMP7/IRX5/PTN/HCN1/FOXF2/CALB1/NECTIN1/PITX2/RORB/RP1/SIX3/ZHX2/EPHB1/BMP4/PTF1A/ALDH1A3/VSX1/GLI3/LHX1/PAX2/TSKU/WNT16/MEIS1/DIO3	37
GO:0051216	cartilage development	58/2806	1.47239200021956e-06	8.96539488933692e-05	COL6A3/WNT5A/GLI2/OSR1/SATB2/SOX9/GDF6/COL12A1/FGF9/ACAN/IMPAD1/PRRX1/RARB/BMP7/SULF1/SHOX2/PITX1/COL1A1/SNAI2/FGF4/TRPS1/MBL2/COL11A2/SNX19/MYF5/BMP2/ADAMTS12/PAX7/SOX5/PTH/BMP5/PTHLH/BMP3/COL21A1/UNCX/FRZB/BARX2/NFIB/MMP13/BMP4/COCH/WNT7A/COL11A1/ZNF219/SCARA3/AXIN2/MSX2/COL20A1/STC1/GLI3/CCN2/WNT7B/SOX6/MIR21/TRPV4/CER1/ZBTB16/GREM1	58
GO:0007218	neuropeptide signaling pathway	35/2806	1.6578861161427e-06	9.99491936751775e-05	RAPGEF2/NPY2R/GALR1/SORCS3/NPSR1/GLRA3/NPFFR2/MC2R/SORCS2/NMUR2/GPR139/GLRA1/TAC1/SORCS1/PENK/OPRK1/MCHR2/OPRM1/QRFPR/PDYN/NTSR2/NPY5R/NPS/CRHR1/NPY1R/NMS/GRP/POMC/NMU/SSTR5/CARTPT/RXFP3/SSTR1/HCRTR2/CYSLTR2	35
GO:2001023	regulation of response to drug	34/2806	1.78409589828585e-06	0.000106503528673162	PINK1/SYT3/NPY2R/GALR1/SYT1/GPR37/OSR1/DRD1/RGS4/CNR1/PRKN/CXCL12/HTR1B/OR5T1/SYT9/OPRK1/DRD2/OR13F1/OR56A4/SYT10/SYT5/SYT17/CHRNA4/OR56A5/CRH/SYT7/OR56A1/SYT8/SYT2/MIR21/SYT13/RAB3B/DRD3/CHRNB2	34
GO:0045665	negative regulation of neuron differentiation	61/2806	1.86434965833034e-06	0.000110213835626927	RAPGEF2/SLIT2/DCC/DAB1/SEMA6D/RGMA/WNT5A/CNTN4/SHH/EPHA4/PTPRG/CRMP1/MAP2/SEMA5A/SOX2/SOX9/SPOCK1/ISL1/RIT2/SEMA6A/PBX1/UBE3A/ID4/TRPC6/BMP7/LMX1A/EPHA7/SEMA3E/ASCL1/RNF6/NRP1/DISP3/FSTL4/SIX3/ZHX2/SEMA3D/LINGO1/PTPRO/POU4F2/STMN2/NLGN1/PTPRS/GLI3/NGFR/RAP1GAP2/TNR/OSTN/IRX3/NGEF/MEIS1/SEMA4F/SEMA6B/SEMA5B/DKK1/CDK5R1/FEZF2/TRPV4/DIO3/TP73/ASAP1/GFI1	61
GO:0050768	negative regulation of neurogenesis	75/2806	1.93974609686266e-06	0.000113568403690353	RAPGEF2/NRG3/BRINP1/SLIT2/DCC/SOX11/DAB1/SEMA6D/RGMA/SORL1/WNT5A/CNTN4/SHH/EPHA4/PTPRG/CRMP1/MAP2/SEMA5A/SOX2/SOX9/NTRK3/SPOCK1/NKX6-2/ISL1/COL3A1/RIT2/SEMA6A/PBX1/UBE3A/NRG1/ID4/TRPC6/BMP7/LMX1A/PTN/EPHA7/NKX6-1/SEMA3E/ASCL1/ASCL2/RNF6/NRP1/DISP3/FSTL4/SIX3/ZHX2/SEMA3D/WNT7A/LINGO1/PTPRO/POU4F2/STMN2/NLGN1/PTPRS/GLI3/NGFR/RAP1GAP2/TNR/OSTN/IRX3/NGEF/MEIS1/SEMA4F/SEMA6B/SEMA5B/DKK1/CDK5R1/DRD3/FE…	75
GO:0021761	limbic system development	36/2806	1.96079403717326e-06	0.000113707379927124	BTG2/DAB1/KIRREL3/CNTNAP2/TBX3/NEUROD6/DRD1/PROX1/FGFR2/POU3F2/ID4/DCLK2/ALK/LMX1A/DRD2/RELN/NRP1/LHX5/CRHR1/HSD3B2/PROP1/NEFL/ALDH1A3/HSD3B1/ETS1/NRP2/CRH/PTPRS/GLI3/TMEM108/CDK5R2/GSX1/KIF5B/CDK5R1/FEZF2/NKX2-6	36
GO:0071880	adenylate cyclase-activating adrenergic receptor signaling pathway	16/2806	2.03719543431582e-06	0.000117023424524047	RAPGEF2/NOS1/ARRDC3/ADRA2A/ADRA1A/OR5T1/ADRA2C/ADRA1D/DRD2/OR13F1/OR56A4/ADRA1B/GNAI2/OR56A5/OR56A1/DRD3	16
GO:0010769	regulation of cell morphogenesis involved in differentiation	76/2806	2.19721865287127e-06	0.000125036115676011	RAPGEF2/ROBO2/SLIT2/POSTN/DCC/BDNF/ADGRB3/DAB1/SEMA6D/WNT5A/PLXNA1/EPHA4/NTRK2/MAP2/SEMA5A/OLFM4/POU3F2/NTRK3/LRRC4C/CDH4/PLXNA4/ARHGAP44/SEMA6A/UBE3A/DSCAM/ROBO1/TRPC6/CXCL12/EPHA7/NKX6-1/KALRN/SHOX2/PLXNA2/SEMA3E/RNF6/RELN/OLFM1/NRP1/MAP1B/HECW1/HAS2/ARHGEF7/FSTL4/FBLN1/EFNA5/SEMA3D/KNDC1/SHTN1/NEFL/ARC/PTPRD/WNT7A/LINGO1/PTPRO/POU4F2/NRCAM/BRSK2/BARHL2/CHODL/PDPN/NEUROG3/NLGN1/PTPRS/NGFR/RAP2A…	76
GO:0050770	regulation of axonogenesis	52/2806	2.3563022008697e-06	0.000132847445380515	ROBO2/SLIT2/DCC/BDNF/DAB1/SEMA6D/WNT5A/PLXNA1/EPHA4/NTRK2/MAP2/SEMA5A/POU3F2/NTRK3/LRRC4C/CDH4/PLXNA4/SEMA6A/DSCAM/ROBO1/CXCL12/EPHA7/NKX6-1/SHOX2/PLXNA2/SEMA3E/RNF6/OLFM1/NRP1/MAP1B/FSTL4/EFNA5/SEMA3D/SHTN1/NEFL/WNT7A/LINGO1/PTPRO/POU4F2/NRCAM/BRSK2/BARHL2/CHODL/PTPRS/NGFR/TNR/SEMA4F/SEMA6B/SEMA5B/NGF/CDK5R1/FEZF2	52
GO:0050805	negative regulation of synaptic transmission	27/2806	2.42792762574818e-06	0.000134742758103881	GRIK2/NPY2R/ADCY8/SHANK2/SORCS3/GRID2/DRD1/SORCS2/CBLN1/PCDH17/PRKN/HTR1B/GRIA1/ACHE/GRIK3/DRD2/CELF4/NPY5R/SLC24A2/ARC/DGKI/GNAI2/SLC6A1/TNR/KCNB1/PTK2B/BCHE	27
GO:0007269	neurotransmitter secretion	49/2806	2.43417694061865e-06	0.000134742758103881	RIMS1/NRXN1/SYT1/RPH3A/DRD1/ADRA1A/SNCAIP/CNR1/CADPS/MCTP2/PRKN/PCLO/SLC22A2/ERC2/CTBP2/HTR1B/CACNA1B/SYT9/PPFIA2/SLC5A7/DRD2/RIMS2/PTPRN2/CHRM2/CPLX2/STXBP5L/GRM4/SYT5/SYT17/CADPS2/WNT7A/SNAP25/DGKI/CHRNA4/GAD2/CPLX1/SYN3/UNC13C/CACNB2/NLGN1/ADCY1/SYT7/APBA2/SYT8/SYT2/NRXN2/SYN2/CACNA1D/CHRNB2	49
GO:2000311	regulation of AMPA receptor activity	14/2806	2.50227025746208e-06	0.000137264176555735	SHANK2/SHISA6/CACNG3/CACNG5/RELN/SHISA9/CACNG7/ARC/NLGN1/MAPK8IP2/GSG1L/CACNG8/SHISA7/CACNG2	14
GO:0010721	negative regulation of cell development	84/2806	2.80405127462536e-06	0.000152445251885659	RAPGEF2/NRG3/BRINP1/SLIT2/POSTN/DCC/SOX11/DAB1/SEMA6D/RGMA/SORL1/WNT5A/CNTN4/SHH/EPHA4/PTPRG/RGS4/CRMP1/MAP2/SEMA5A/SOX2/SOX9/NTRK3/SPOCK1/IGF1/NKX6-2/ISL1/COL3A1/RIT2/SEMA6A/PBX1/UBE3A/NRG1/ID4/TRPC6/BMP7/LMX1A/PTN/EPHA7/NKX6-1/SEMA3E/ASCL1/ASCL2/RNF6/NRP1/PTHLH/CAV3/DISP3/FRZB/FSTL4/FBLN1/SIX3/EFNA5/ZHX2/SEMA3D/WNT7A/LILRB1/LINGO1/PTPRO/POU4F2/STMN2/NLGN1/PTPRS/GLI3/NGFR/RAP1GAP2/TNR/OSTN/IRX3/…	84
GO:0099643	signal release from synapse	49/2806	2.9271071720995e-06	0.000156916930695203	RIMS1/NRXN1/SYT1/RPH3A/DRD1/ADRA1A/SNCAIP/CNR1/CADPS/MCTP2/PRKN/PCLO/SLC22A2/ERC2/CTBP2/HTR1B/CACNA1B/SYT9/PPFIA2/SLC5A7/DRD2/RIMS2/PTPRN2/CHRM2/CPLX2/STXBP5L/GRM4/SYT5/SYT17/CADPS2/WNT7A/SNAP25/DGKI/CHRNA4/GAD2/CPLX1/SYN3/UNC13C/CACNB2/NLGN1/ADCY1/SYT7/APBA2/SYT8/SYT2/NRXN2/SYN2/CACNA1D/CHRNB2	49
GO:0001508	action potential	41/2806	2.9378436687885e-06	0.000156916930695203	GRIK2/KCND2/KCNN2/CACNA1H/NTRK2/DRD1/CACNA2D1/ADRA1A/KCNMB2/FGF12/MTNR1B/NTRK3/RYR2/CNR1/GLRA1/TAC1/PKP2/GJD2/ANK2/KCNA5/GJA1/CAV3/NPS/CACNA1G/HCN4/MYH14/KCNE4/KCNJ3/NRCAM/KCND3/CHRNA4/CACNB2/CTNNA3/KCNJ2/PTPN3/KCNB1/CACNA1D/CHRNB2/SCN5A/ANK3/SLC8A1	41
GO:0061448	connective tissue development	70/2806	3.04681419987574e-06	0.00016132218837429	COL6A3/SORL1/WNT5A/GLI2/PPARGC1A/EBF2/OSR1/SATB2/ARRDC3/SERPINB7/SOX9/GDF6/COL12A1/FGF9/ACAN/ID4/IMPAD1/PRRX1/RARB/BMP7/TBL1XR1/SULF1/SHOX2/PITX1/COL1A1/SNAI2/FGF4/TRPS1/MBL2/COL11A2/SNX19/MYF5/BMP2/ADAMTS12/PAX7/SOX5/PTH/BMP5/PTHLH/NR1H4/BMP3/COL21A1/UNCX/FRZB/BARX2/NFIB/ZNF516/MMP13/FOXA1/BMP4/COCH/WNT7A/COL11A1/ZNF219/POU4F2/SCARA3/AXIN2/MSX2/COL20A1/STC1/GLI3/CCN2/GPR4/WNT7B/SOX6/MIR21/TRPV4/…	70
GO:0048663	neuron fate commitment	25/2806	3.32946612712112e-06	0.000174768269379659	SOX1/GLI2/SHH/SATB2/POU3F2/NTRK3/NKX6-2/ISL1/NRG1/PRRX1/DMRT3/BCL11B/NKX6-1/EYA1/ASCL1/ATOH1/PAX7/MYT1L/FOXA1/BMP4/PTF1A/GLI3/JAG2/GSX1/FEZF2	25
GO:0051961	negative regulation of nervous system development	78/2806	3.59561205048687e-06	0.000187125485259953	RAPGEF2/NRG3/BRINP1/ROBO2/SLIT2/DCC/SOX11/DAB1/SEMA6D/RGMA/SORL1/WNT5A/CNTN4/SHH/EPHA4/PTPRG/CRMP1/MAP2/SEMA5A/SOX2/SOX9/NTRK3/SPOCK1/NKX6-2/ISL1/COL3A1/RIT2/SEMA6A/PBX1/UBE3A/NRG1/ID4/TRPC6/BMP7/LMX1A/PTN/EPHA7/NKX6-1/SEMA3E/ASCL1/ASCL2/RNF6/NRP1/DISP3/NEUROD2/FSTL4/SIX3/ZHX2/SEMA3D/WNT7A/LINGO1/PTPRO/POU4F2/STMN2/NLGN1/PTPRS/GLI3/NGFR/RAP1GAP2/TNR/OSTN/RFX4/IRX3/NGEF/MEIS1/SEMA4F/SEMA6B/SEMA5B/…	78
GO:0007613	memory	37/2806	4.53619773712352e-06	0.000234075491706314	BRINP1/KCNK2/ADCY8/BDNF/GRIN2A/NTF3/SORCS3/DRD1/JPH3/PAK5/KCNK10/CNR1/TAC1/LMX1A/PTN/KALRN/GRIA1/CALB1/PRKCZ/NETO1/DRD2/ITGA8/RELN/SLC24A2/CRHR1/ARC/NPAS4/HRH1/ADCY1/SLC8A3/TAFA2/RASGRF1/OXTR/NGF/DBH/SHISA7/CHRNB2	37
GO:0015850	organic hydroxy compound transport	67/2806	5.41429987364534e-06	0.000277039259921231	PINK1/SYT3/NPY2R/NOS1/GALR1/SYT1/SLC5A12/APOB/SHH/DRD1/ADRA2A/SLC16A7/CNR1/HTR1A/PRKN/TAC1/STARD4/CXCL12/HTR1B/C1QTNF1/OR5T1/SYT9/OPRK1/ADRA2C/PNLIP/SLC6A3/DRD2/MIR128-2/NR1H4/SLC5A8/MSR1/CFTR/OR13F1/SLCO1B1/CRHR1/OR56A4/SYT10/SYT5/POMC/SYT17/SCP2D1/OSBPL2/LILRB1/CHRNA4/AGTR1/OR56A5/CARTPT/CRH/SYT7/SLCO1A2/OR56A1/ABCA12/KCNB1/AQP1/SYT8/OXTR/SYT2/SYT13/LIPG/NUS1/AQP9/RAB3B/SLC10A6/DRD3/CHRNB2/SLC1…	67
GO:0048880	sensory system development	88/2806	5.76030377142906e-06	0.000292287413868596	SOX11/FBN2/USH2A/MYOM2/SOX1/WNT5A/EGFR/FAT1/SHH/TENM3/NTRK2/PROX1/SDK1/MTNR1B/SOX2/SOX9/ADAMTS18/FGF10/NTRK3/FGF9/ISL1/COL8A1/FJX1/OLFM3/MEIS2/DSCAM/ATP8A2/BCL11B/TFAP2B/RARB/BMP7/IRX5/PTN/HCN1/FREM2/COL4A1/ACHE/AGTPBP1/FOXF2/GPD2/CALB1/MYF5/NECTIN1/PITX2/RORB/GRM6/MFRP/CELF4/NRP1/GJA1/RP1/CLN8/SMOC1/GPM6A/SLITRK6/CRYBB2/SIX3/ZHX2/KLF4/LAMA1/EPHB1/NES/TUB/BMP4/WNT7A/FOXP2/PTF1A/POU4F2/ALDH1A3/VSX…	88
GO:0150063	visual system development	87/2806	5.93778986646929e-06	0.000296594770348085	SOX11/FBN2/USH2A/MYOM2/SOX1/WNT5A/EGFR/FAT1/SHH/TENM3/NTRK2/PROX1/SDK1/MTNR1B/SOX2/SOX9/ADAMTS18/FGF10/NTRK3/FGF9/COL8A1/FJX1/OLFM3/MEIS2/DSCAM/ATP8A2/BCL11B/TFAP2B/RARB/BMP7/IRX5/PTN/HCN1/FREM2/COL4A1/ACHE/AGTPBP1/FOXF2/GPD2/CALB1/MYF5/NECTIN1/PITX2/RORB/GRM6/MFRP/CELF4/NRP1/GJA1/RP1/CLN8/SMOC1/GPM6A/SLITRK6/CRYBB2/SIX3/ZHX2/KLF4/LAMA1/EPHB1/NES/TUB/BMP4/WNT7A/FOXP2/PTF1A/POU4F2/ALDH1A3/VSX1/GLI…	87
GO:0023061	signal release	105/2806	5.94261159179937e-06	0.000296594770348085	ADCY8/SFRP1/RIMS1/SOX11/CACNA1E/KCNC2/NRXN1/GALR1/SYT1/TBX3/EGFR/RPH3A/DRD1/ADRA2A/ADRA1A/MTNR1B/SNCAIP/ISL1/CACNA1A/CNR1/HTR1A/CADPS/MCTP2/PRKN/PCLO/SLC22A2/TAC1/ERC2/TFAP2B/CTBP2/HTR1B/C1QTNF1/NKX6-1/KALRN/CACNA1B/SYT9/PPFIA2/INHBB/SLC5A7/OPRK1/ADRA2C/MYRIP/SNX19/ANO1/SLC30A8/OPRM1/DRD2/KCNS3/RIMS2/PTPRN2/KCNA5/NR1H4/GJA1/CHRM2/CFTR/CPLX2/STXBP5L/CRHR1/GRM4/EFNA5/GRP/SYT5/VSNL1/POMC/SYT17/NMU/C…	105
GO:0043266	regulation of potassium ion transport	34/2806	6.11374212688561e-06	0.000302655087891109	NOS1/KCNN2/KCNC2/MIR153-2/DPP10/DPP6/DRD1/RGS4/ADRA2A/MTNR1B/KCNIP4/KCNS2/LRRC55/OPRK1/NETO1/DRD2/ALG10B/ANK2/KCNA5/CAV3/KCNE4/KCNAB1/EDN3/LRRC52/KCNG1/KCNJ2/KCNIP1/MIR21/KIF5B/PTK2B/NOS3/CACNA1D/NEDD4/ANK3	34
GO:0050769	positive regulation of neurogenesis	107/2806	6.68863188545684e-06	0.000328444189923764	RAPGEF2/SYT3/BRINP1/ROBO2/VWC2/SLIT2/RIMS1/BDNF/SOX11/DAB1/SYT1/SHANK2/WNT5A/COBL/GLI2/TENM4/PLXNA1/SHH/TENM3/EPHA4/NTRK2/EPHA3/PROX1/SERPINE2/BRINP2/SEMA5A/GDF6/NTRK3/NKX6-2/CDH4/RIT2/PLXNA4/SEMA6A/PTPRZ1/CNR1/DSCAM/PRKN/ROBO1/ATP8A2/TRPC6/ALK/RARB/BMP7/PTN/CXCL12/MAGI2/NKX6-1/KALRN/SHOX2/PLXNA2/ADRA2C/ASCL1/NEGR1/PCP4/PRKD1/BMP2/LRRC7/ATOH1/OPRM1/DRD2/FEZF1/RIMS2/RELN/NRP1/BMP5/MAP1B/FZD1/NEURO…	107
GO:0001654	eye development	86/2806	6.86060607373398e-06	0.00033419384306373	SOX11/FBN2/USH2A/MYOM2/SOX1/WNT5A/EGFR/FAT1/SHH/TENM3/NTRK2/PROX1/SDK1/MTNR1B/SOX2/SOX9/ADAMTS18/FGF10/NTRK3/FGF9/COL8A1/FJX1/OLFM3/MEIS2/DSCAM/ATP8A2/BCL11B/TFAP2B/RARB/BMP7/IRX5/PTN/HCN1/FREM2/COL4A1/ACHE/AGTPBP1/FOXF2/GPD2/CALB1/MYF5/NECTIN1/PITX2/RORB/GRM6/MFRP/CELF4/NRP1/GJA1/RP1/CLN8/SMOC1/GPM6A/SLITRK6/CRYBB2/SIX3/ZHX2/KLF4/LAMA1/EPHB1/NES/TUB/BMP4/WNT7A/FOXP2/PTF1A/POU4F2/ALDH1A3/VSX1/GLI…	86
GO:0048846	axon extension involved in axon guidance	17/2806	7.52119651556174e-06	0.000360602878608311	SLIT2/SEMA6D/WNT5A/SEMA5A/PLXNA4/SEMA6A/DSCAM/CXCL12/SLIT3/ALCAM/SEMA3E/NRP1/SEMA3D/NRP2/SEMA4F/SEMA6B/SEMA5B	17
GO:1902284	neuron projection extension involved in neuron projection guidance	17/2806	7.52119651556174e-06	0.000360602878608311	SLIT2/SEMA6D/WNT5A/SEMA5A/PLXNA4/SEMA6A/DSCAM/CXCL12/SLIT3/ALCAM/SEMA3E/NRP1/SEMA3D/NRP2/SEMA4F/SEMA6B/SEMA5B	17
GO:0008038	neuron recognition	20/2806	7.61279715324815e-06	0.000362143139579125	ROBO2/OPCML/NTM/CNTNAP2/CNTN6/CNTN4/EPHA4/EPHA3/SEMA5A/GAP43/CNR1/DSCAM/ROBO1/NDN/NRP1/CRTAC1/NRCAM/CDK5R1/FEZF2/DSCAML1	20
GO:0030902	hindbrain development	44/2806	8.13025242017739e-06	0.000383760519274885	DAB1/EN1/NANOS1/MYO16/CTNNA2/GLI2/GRID2/PPARGC1A/SHH/PROX1/SERPINE2/CBLN1/HNRNPD/DLC1/GBX2/BMP7/LMX1A/PTN/KLHL1/AGTPBP1/PLXNA2/ASCL1/RORA/PTBP2/BMP5/LHX5/NEUROD2/MAFB/NFIB/KNDC1/WNT7A/FOXP2/PTF1A/EN2/SEZ6/NEUROG3/PTPRS/SSTR1/LHX1/C5AR1/CDK5R2/CNTN1/CDK5R1/SCN5A	44
GO:0071875	adrenergic receptor signaling pathway	16/2806	9.52136054326724e-06	0.000445965879599648	RAPGEF2/NOS1/ARRDC3/ADRA2A/ADRA1A/OR5T1/ADRA2C/ADRA1D/DRD2/OR13F1/OR56A4/ADRA1B/GNAI2/OR56A5/OR56A1/DRD3	16
GO:0031290	retinal ganglion cell axon guidance	2806-12-01	1.00874441010176e-05	0.000468873642222106	ROBO2/SLIT2/ISL1/EPHA7/ALCAM/NRP1/EFNA5/EPHB1/PTPRO/POU4F2/NRCAM/SEMA4F	12
GO:0051932	synaptic transmission, GABAergic	19/2806	1.01730395308639e-05	0.000469269982601746	CNTNAP4/GABRA5/GABRG3/ADRA1A/GABRA6/CNR1/TAC1/HTR1B/GABRB2/DRD2/NPY5R/NPS/NPAS4/SLC6A1/SYN3/GABRG2/NLGN1/OXTR/KIF5B	19
GO:0043279	response to alkaloid	35/2806	1.08865873949643e-05	0.000498409252992011	ADCY8/PPARGC1A/TACR3/DRD1/RGS4/SDK1/UBE3A/RYR2/CNR1/TAC1/DDC/HTR1B/OR5T1/PENK/ADGRL3/OPRK1/HTR3A/OPRM1/HNMT/SLC6A3/DRD2/OR13F1/RYR3/CRHR1/OR56A4/SLC6A1/OR56A5/CRH/OR56A1/OXTR/PTK2B/BCHE/DRD3/CHRNB2/SLC8A1	35
GO:0014033	neural crest cell differentiation	30/2806	1.10959892113043e-05	0.000504205061997255	SFRP1/SOX11/SEMA6D/SHH/SEMA5A/SOX9/ISL1/SEMA6A/EDNRA/NRG1/GBX2/BMP7/KITLG/SNAI2/SEMA3E/PITX2/NRP1/FGF19/FRZB/SEMA3D/FOLR1/BMP4/EDN3/NRP2/KBTBD8/SEMA4F/GSC/SEMA6B/SEMA5B/FBXL17	30
GO:0001708	cell fate specification	32/2806	1.18177236694396e-05	0.000533023106838649	SOX1/TBX3/GLI2/TENM4/SHH/SOX2/SOX9/POU3F2/NTRK3/NKX6-2/ISL1/DMRT3/TBX15/NKX6-1/TBX5/EYA2/EYA1/ASCL1/ATOH1/TBX18/TBXT/NRP1/SOX17/MYT1L/TBX20/FOXA1/GLI3/TBX21/PAX2/SOX6/GSC/DKK1	32
GO:0060291	long-term synaptic potentiation	29/2806	1.20088432319507e-05	0.000537660635583439	ADCY8/GRIN2A/SHANK2/EPHA4/NTRK2/DRD1/GRIN2B/SERPINE2/LRRTM1/PTN/SCGN/CALB1/PRKCZ/DRD2/RELN/SLC24A2/CRHR1/ARC/FAM107A/SNAP25/NLGN1/ADCY1/CRH/IGSF11/SLC8A3/TNR/CALB2/PTK2B/SHISA7	29
GO:0021983	pituitary gland development	18/2806	1.35229216692004e-05	0.000601029708348623	WNT5A/SALL1/GLI2/SOX2/FGF10/POU3F2/ISL1/WNT4/PITX1/BMP2/SLC6A3/DRD2/PITX2/SIX3/PROP1/BMP4/ETS1/GSX1	18
GO:0099504	synaptic vesicle cycle	52/2806	1.46684490374495e-05	0.000647218740500218	RIMS1/NRXN1/SYT1/DRD1/ADRA1A/PCDH17/CNR1/CADPS/PCLO/ERC2/DDC/CTBP2/MAGI2/HTR1B/SYT9/PPFIA2/SH3GL2/DRD2/BSN/RIMS2/CHRM2/CPLX2/STXBP5L/SLC17A6/FGF14/SYT5/SYT17/SYNDIG1/CADPS2/WNT7A/SNAP25/DGKI/CHRNA4/BRSK2/CPLX1/SYN3/UNC13C/CACNB2/NLGN1/ADCY1/SYT7/APBA2/SYT8/SYT2/RAB3B/CDK5R1/SYN2/CACNA1D/CHRNB2/RAPGEF4/STON2/AMPH	52
GO:0061337	cardiac conduction	42/2806	1.52722357616534e-05	0.000669011824120196	NOS1/KCND2/KCNN2/CACNA2D1/KCNK1/CACNA2D3/RYR2/PKP2/KCNIP4/CACNG3/CACNG5/ATP2B2/ANK2/KCNA5/GJA1/CACNG7/RYR3/ABCC9/TRDN/CACNA1G/KCNK15/HCN4/KCNE4/KCNJ12/TNNI3K/KCNK3/KCNJ3/CACNA2D2/KCND3/FXYD4/CACNB2/CTNNA3/GJD3/SLC8A3/SPTBN4/KCNJ2/KCNIP1/CACNG8/CACNA1D/SCN5A/CACNG2/SLC8A1	42
GO:0002062	chondrocyte differentiation	37/2806	1.62179074238256e-05	0.000705363130740529	COL6A3/GLI2/OSR1/SOX9/GDF6/COL12A1/FGF9/ACAN/IMPAD1/RARB/SULF1/SHOX2/SNAI2/TRPS1/MBL2/SNX19/BMP2/ADAMTS12/SOX5/PTH/PTHLH/COL21A1/NFIB/BMP4/COCH/WNT7A/COL11A1/ZNF219/SCARA3/AXIN2/MSX2/COL20A1/GLI3/CCN2/SOX6/ZBTB16/GREM1	37
GO:0021952	central nervous system projection neuron axonogenesis	13/2806	1.69765350105984e-05	0.000727958603376999	SLIT2/DCC/CDH11/GLI2/EPHA4/PLXNA4/DCLK1/NFIB/EPHB1/NR4A2/SPTBN4/TSKU/CHRNB2	13
GO:0035235	ionotropic glutamate receptor signaling pathway	13/2806	1.69765350105984e-05	0.000727958603376999	GRIK2/GRIN2A/GRIA2/GRID2/GRIN2B/GRIK1/GRIA4/GRIK4/GRIA1/GRIK3/GRID1/PTK2B/CDK5R1	13
GO:0022604	regulation of cell morphogenesis	107/2806	1.74251544422108e-05	0.000741970387402946	RAPGEF2/SYT3/ROBO2/SLIT2/POSTN/RIMS1/DCC/BDNF/ADGRB3/RND3/DAB1/SEMA6D/SYT1/WNT5A/PLXNA1/EPHA4/NTRK2/MAP2/SEMA5A/OLFM4/POU3F2/NTRK3/LRRC4C/CDH4/PLXNA4/ARHGAP44/SEMA6A/UBE3A/SLC26A5/DLC1/DSCAM/ARHGAP18/PRKN/ROBO1/TRPC6/PTN/CXCL12/EPHA7/NKX6-1/KALRN/PARVA/SHOX2/PLXNA2/SEMA3E/RNF6/RIMS2/RELN/OLFM1/FGD5/NRP1/MAP1B/KDR/CACNG7/HECW1/HAS2/ARHGEF7/FSTL4/WASF3/PALMD/FBLN1/EFNA5/SEMA3D/MYH14/KNDC1/SHTN1/NEF…	107
GO:0051968	positive regulation of synaptic transmission, glutamatergic	15/2806	1.92043774698237e-05	0.000812051766762198	NRXN1/SHANK2/EGFR/DRD1/CACNG3/CACNG5/RELN/CACNG7/NPS/NLGN1/TNR/OXTR/CACNG8/PTK2B/CACNG2	15
GO:0010771	negative regulation of cell morphogenesis involved in differentiation	31/2806	2.07155114979798e-05	0.000869908617318614	RAPGEF2/SLIT2/POSTN/DCC/DAB1/SEMA6D/WNT5A/MAP2/SEMA5A/SEMA6A/UBE3A/TRPC6/EPHA7/SEMA3E/RNF6/NRP1/FSTL4/FBLN1/EFNA5/SEMA3D/LINGO1/PTPRO/NLGN1/PTPRS/NGFR/TNR/NGEF/SEMA4F/SEMA6B/SEMA5B/CDK5R1	31
GO:0021510	spinal cord development	33/2806	2.0945425944878e-05	0.000873539031358643	ROBO2/DCC/SOX11/INTU/DAB1/SOX1/GLI2/SHH/PROX1/NKX6-2/ISL1/DMRT3/PTN/NKX6-1/ASCL1/ZIC1/PAX7/RELN/PTBP2/LHX5/CLN8/UNCX/TBX20/MDGA2/NEFL/NEUROG3/PTPRS/GLI3/LHX1/RFX4/DRGX/GSX1/ACTL6B	33
GO:0043010	camera-type eye development	75/2806	2.12448284273802e-05	0.000879998369349104	SOX11/FBN2/USH2A/MYOM2/SOX1/WNT5A/EGFR/FAT1/SHH/TENM3/NTRK2/PROX1/SDK1/MTNR1B/SOX9/FGF10/NTRK3/COL8A1/FJX1/DSCAM/ATP8A2/BCL11B/TFAP2B/BMP7/IRX5/PTN/HCN1/COL4A1/ACHE/FOXF2/GPD2/CALB1/MYF5/NECTIN1/PITX2/RORB/GRM6/MFRP/CELF4/NRP1/GJA1/RP1/CLN8/GPM6A/SLITRK6/CRYBB2/SIX3/ZHX2/KLF4/LAMA1/EPHB1/NES/TUB/BMP4/WNT7A/FOXP2/PTF1A/POU4F2/ALDH1A3/VSX1/GLI3/NEUROD4/RP1L1/LHX1/PAX2/TSKU/WNT16/WNT7B/MITF/MEIS1/VA…	75
GO:0060485	mesenchyme development	68/2806	2.2536220891358e-05	0.000927182763564046	ROBO2/SFRP1/SOX11/SEMA6D/WNT5A/SHH/OSR1/EPHA3/SEMA5A/SOX9/FGFR2/FGF10/FGF9/ISL1/WNT4/SEMA6A/EDNRA/NRG1/YAP1/ROBO1/ZNF703/GBX2/BMP7/KITLG/TBX5/COL1A1/SNAI2/FOXF2/SEMA3E/BMP2/OLFM1/PITX2/ACTC1/NRP1/BMP5/FGF19/FRZB/HAS2/TBX20/BNC2/MEOX1/SEMA3D/FOLR1/FOXA1/BMP4/EDN3/EXOC4/AXIN2/MSX2/PDPN/NRP2/GATA4/BASP1/PAX2/KBTBD8/WNT16/SEMA4F/GSC/MIR21/SEMA6B/SEMA5B/NOS3/MDM4/DAB2/FBXL17/GCNT2/CER1/GREM1	68
GO:0097120	receptor localization to synapse	21/2806	2.27283248806981e-05	0.000928810538245441	GPC6/ANKS1B/SHISA6/DLG2/ARHGAP44/CACNG3/CACNG5/PRKCZ/LRRC7/NETO1/CEP112/RELN/CACNG7/SNAP25/KIF17/CPLX1/GRIP2/NLGN1/LGI1/CACNG8/CACNG2	21
GO:0021549	cerebellum development	32/2806	2.3361462570525e-05	0.000948319637279512	DAB1/EN1/NANOS1/MYO16/GLI2/GRID2/PPARGC1A/PROX1/SERPINE2/CBLN1/HNRNPD/GBX2/LMX1A/PTN/KLHL1/AGTPBP1/RORA/PTBP2/LHX5/NEUROD2/KNDC1/WNT7A/FOXP2/PTF1A/SEZ6/PTPRS/SSTR1/LHX1/CDK5R2/CNTN1/CDK5R1/SCN5A	32
GO:0097479	synaptic vesicle localization	45/2806	2.43138839278857e-05	0.000980445292959578	PINK1/RIMS1/SYT1/DRD1/ADRA1A/MAP2/AP3B2/PCDH17/CNR1/CADPS/PRKN/PCLO/ERC2/CTBP2/MAGI2/HTR1B/SYT9/PPFIA2/DRD2/RIMS2/CHRM2/CPLX2/STXBP5L/SYT5/SYT17/SYNDIG1/CADPS2/WNT7A/SNAP25/DGKI/CHRNA4/BRSK2/CPLX1/SYN3/UNC13C/CACNB2/NLGN1/ADCY1/SYT7/APBA2/SYT8/SYT2/SYN2/CACNA1D/CHRNB2	45
GO:0070252	actin-mediated cell contraction	35/2806	2.52797288811245e-05	0.00101268598129715	KCNN2/MYL1/MYH7/CACNA2D1/SGCD/FGF12/RYR2/MYH4/PKP2/PARVA/ANK2/MYH8/KCNA5/ACTC1/GJA1/CAV3/CACNA1G/KCNE4/SHTN1/FRMD6/KCNJ3/KCND3/PDPN/CACNB2/CTNNA3/STC1/GATA4/KCNJ2/TNNT2/PDE4B/MYH6/CACNA1D/SCN5A/MYH2/EMP2	35
GO:0019226	transmission of nerve impulse	25/2806	2.67542893917383e-05	0.00106475077193656	GRIK2/KCND2/CACNA1H/CNTNAP2/NTRK2/DRD1/KCNMB2/FGF12/MTNR1B/NTRK3/DMRT3/GLRA1/CACNG3/CACNG5/CACNG7/CACNA1G/MYH14/NRCAM/CARTPT/TNR/SPTBN4/CACNG8/SCN5A/CACNG2/ANK3	25
GO:0016049	cell growth	106/2806	2.88009228504766e-05	0.00113875856647112	NRG3/SYT3/IGFBP3/SLIT2/POSTN/SFRP1/RIMS1/DCC/BDNF/SEMA6D/SYT1/WNT5A/SORBS2/NANOS1/COBL/MYOCD/EGFR/PLXNA1/PLCE1/RGS4/SERPINE2/ADRA1A/MAP2/SEMA5A/SOX9/IGFBP5/PAK5/NTRK3/SPOCK1/IGF1/CDH4/PLXNA4/SEMA6A/PAPPA2/DSCAM/PRKN/DCLK1/LMX1A/CXCL12/AUTS2/EPHA7/NKX6-1/SLIT3/ALCAM/NDN/ENPP1/KIF26A/SEMA3E/PRKCZ/SH3GL2/CDHR2/SH3BP4/RNF6/RIMS2/OLFM1/NRP1/SOX17/MAP1B/GJA1/CAV3/CACNG7/FRZB/FLRT1/FSTL4/EFNA5/IGFBP1/SE…	106
GO:0022029	telencephalon cell migration	21/2806	3.12495717802648e-05	0.00122758888853216	NRG3/SLIT2/DAB1/EGFR/DRD1/POU3F2/NRG1/ROBO1/CXCL12/DRD2/RELN/NRP1/SUN2/NRP2/GLI3/TNR/CDK5R2/CDK5R1/FEZF2/LHX6/FUT10	21
GO:0006936	muscle contraction	83/2806	3.16136467015031e-05	0.00122758888853216	MYH13/NPY2R/NOS1/KCNN2/MYH1/MYOM2/CACNA1H/MYOCD/MIR153-2/TACR3/DRD1/PLCE1/MYL1/MYH7/CACNA2D1/DYSF/ADRA2A/ADRA1A/SGCD/FGF12/NMUR2/PDE5A/EDNRA/RYR2/ATP8A2/MYH4/GLRA1/PKP2/KCNB2/SULF1/LMOD2/ADRA2C/MAP2K3/DRD2/ANK2/HTR7/MYH8/KCNA5/ACTC1/STAC/GJA1/CAV3/KCNMA1/ARHGAP42/CHRM2/CALD1/PRKG1/TBX20/TRDN/CACNA1G/HCN4/MYH14/KCNE4/KCNJ12/TNNI3K/NMU/KCNJ3/EDN3/KCND3/ADRA1B/GRIP2/CACNB2/CTNNA3/BDKRB2/STC1/CCN2/GA…	83
GO:0009953	dorsal/ventral pattern formation	29/2806	3.18316961263765e-05	0.00122758888853216	SFRP1/CXXC4/INTU/EN1/SOX1/GLI2/SHH/NKX6-2/DMRT3/NKX6-1/ASCL1/PAX7/NOTO/TBX20/SIX3/PROP1/FOXA1/BMP4/WNT7A/GREM2/GLI3/LHX1/RFX4/GSC/VAX2/DSCAML1/CER1/SMAD6/GREM1	29
GO:0032526	response to retinoic acid	33/2806	3.20556139393355e-05	0.00122758888853216	BRINP1/PCK1/WNT5A/OSR1/EPHA3/BRINP2/GDAP2/TRIML2/SOX9/FGFR2/NTRK3/YAP1/FZD10/GJB2/RARB/COL1A1/ASCL1/TBXT/RORB/GJA1/HSD17B2/KLF4/LRAT/IGFBP7/GJB3/GDAP1/RXRG/PAX2/AQP1/WNT7B/ACER2/DKK1/PTK2B	33
GO:0099565	chemical synaptic transmission, postsynaptic	33/2806	3.20556139393355e-05	0.00122758888853216	GRIK2/NPY2R/RIMS1/GABRB3/NRXN1/GRIN2A/SHANK2/GRID2/GLRA3/GRIN2B/RGS4/CBLN1/GLRA1/PRKCZ/OPRM1/NETO1/DRD2/RIMS2/RELN/CELF4/INSYN1/NPAS4/WNT7A/DGKI/CHRNA4/SEZ6/NLGN1/TMEM108/IGSF11/MAPK8IP2/PTK2B/CHRNB2/INSYN2A	33
GO:0050954	sensory perception of mechanical stimulus	45/2806	3.37907995240883e-05	0.00128595111438858	SRRM4/GABRB3/USH2A/GABRA5/CNTN5/SERPINE2/GRXCR1/EYA4/ASIC2/SLC26A5/GJB2/NAV2/CXCL12/SPRY2/GRM7/GABRB2/MYO3A/COL1A1/SNAI2/EYA1/COL11A2/ATP2B2/TRPA1/SLITRK6/OTOS/PCDH15/OTOGL/MYH14/TUB/TECTA/COCH/COL11A1/POU4F2/SOBP/WFS1/MYO6/SPTBN4/RPL38/LOXHD1/DRGX/PIEZO2/CACNA1D/CHRNB2/SLC52A3/CLRN1	45
GO:0042446	hormone biosynthetic process	28/2806	3.50294264661228e-05	0.00132480855746722	CACNA1H/CHST8/PPARGC1A/STC2/SRD5A2/WNT4/DIO2/TPO/SLC5A7/BMP2/CHST9/HSD17B7/BMP5/HSD17B2/HSD3B2/FSHB/CYP11B1/CYP11B2/CYP3A4/AKR1B1/HSD3B1/CRH/HSD17B12/DIO3/RDH8/GFI1/CYP19A1/HSD17B14	28
GO:0099068	postsynapse assembly	14/2806	3.87854174603755e-05	0.00144382827793317	NRXN1/SHANK2/WNT5A/GRID2/CBLN1/GAP43/LRRTM1/NTRK3/MAGI2/PTPRD/WNT7A/NLGN1/PTPRS/NRXN2	14
GO:0048148	behavioral response to cocaine	2806-11-01	3.88878038398818e-05	0.00144382827793317	DRD1/SDK1/OR5T1/OPRK1/DRD2/OR13F1/CRHR1/OR56A4/OR56A5/OR56A1/DRD3	11
GO:0098698	postsynaptic specialization assembly	2806-11-01	3.88878038398818e-05	0.00144382827793317	NRXN1/SHANK2/GRID2/CBLN1/GAP43/LRRTM1/NTRK3/PTPRD/NLGN1/PTPRS/NRXN2	11
GO:0003205	cardiac chamber development	46/2806	4.03582290014831e-05	0.00148934094781837	NPY2R/KCNK2/ROBO2/SLIT2/SOX11/WNT5A/TBX3/MYOCD/SALL1/MYH7/PROX1/FGFR2/ISL1/RYR2/NRG1/ROBO1/PKP2/RARB/BMP7/SLIT3/TBX5/GATA6/PARVA/SHOX2/ANK2/NRP1/BMP5/CAV3/FZD1/NPY5R/TBX20/BMP4/COL11A1/MSX2/NRP2/GATA4/TNNT2/MYH6/NOS3/MDM4/PRDM1/PDE2A/SCN5A/ADAMTS1/SMAD6/LTBP1	46
GO:0048863	stem cell differentiation	63/2806	4.12879407138117e-05	0.00151447151208674	SFRP1/SOX11/SEMA6D/PSMD7/MYOCD/SHH/OSR1/SEMA5A/SOX9/FGFR2/ISL1/SEMA6A/EDNRA/NRG1/YAP1/GBX2/BMP7/PTN/KITLG/ESRRB/TBX5/GATA6/SNAI2/SEMA3E/ASCL1/TBXT/SOX5/TAFA1/PRICKLE1/PITX2/NRP1/SOX17/FGF19/FZD1/FRZB/GPM6A/SIX3/MEOX1/SEMA3D/FOLR1/FOXA1/BMP4/WNT7A/EDN3/SOX21/MSX2/NRP2/GATA4/PAX2/KBTBD8/SEMA4F/SOX6/GSC/SEMA6B/SEMA5B/BCHE/FBXL17/PSMB1/TP73/POU6F2/RUNX1/GREM1/BATF	63
GO:0050679	positive regulation of epithelial cell proliferation	53/2806	4.15472323343904e-05	0.0015148568723599	CDH13/SFRP1/SOX11/WNT5A/EGFR/SHH/OSR1/PROX1/DYSF/SEMA5A/SOX9/FGFR2/FGF10/IGF1/FGF9/MMP12/REG3A/ZNF703/PTN/CXCL12/REG3G/EYA1/PRKD1/BMP2/NRP1/MIR135B/BMP5/SCG2/KDR/HAS2/APLNR/SRSF6/VEGFC/BMP4/RPTOR/WNT7A/FOXP2/ODAM/MIR487B/AGTR1/NRP2/CCND1/HTRA1/C5AR1/PAX2/SIRT6/MIR21/MIR10B/SCN5A/WDR48/F3/NOD2/JCAD	53
GO:0016079	synaptic vesicle exocytosis	35/2806	4.57541826632031e-05	0.00165831677521574	RIMS1/SYT1/DRD1/ADRA1A/CNR1/CADPS/PCLO/ERC2/CTBP2/HTR1B/SYT9/PPFIA2/DRD2/RIMS2/CHRM2/CPLX2/STXBP5L/SYT5/SYT17/CADPS2/WNT7A/SNAP25/DGKI/CHRNA4/CPLX1/UNC13C/CACNB2/NLGN1/ADCY1/SYT7/APBA2/SYT8/SYT2/CACNA1D/CHRNB2	35
GO:0061387	regulation of extent of cell growth	33/2806	4.82834254233963e-05	0.00173457952869139	DCC/BDNF/SEMA6D/WNT5A/MAP2/SEMA5A/NTRK3/CDH4/PLXNA4/SEMA6A/DSCAM/CXCL12/EPHA7/NKX6-1/SEMA3E/RNF6/OLFM1/NRP1/MAP1B/FSTL4/EFNA5/SEMA3D/SHTN1/POU4F2/NRCAM/BARHL2/PTPRS/TNR/SEMA4F/SEMA6B/SEMA5B/NGF/CDK5R1	33
GO:0001964	startle response	13/2806	4.87129412721676e-05	0.00173457952869139	CSMD1/NRXN1/GRIN2A/CTNNA2/GRID2/DRD1/PRKN/GLRA1/PENK/SLC6A3/DRD2/SLITRK6/DRD3	13
GO:0003148	outflow tract septum morphogenesis	13/2806	4.87129412721676e-05	0.00173457952869139	ROBO2/FGFR2/ISL1/ROBO1/RARB/GATA6/PARVA/NRP1/TBX20/BMP4/MSX2/NRP2/SMAD6	13
GO:0002027	regulation of heart rate	31/2806	4.98997629552921e-05	0.00176650963159752	TACR3/MYH7/CACNA2D1/RGS4/ADRA1A/MC3R/RYR2/TAC1/PKP2/IRX5/DRD2/ANK2/KCNA5/CAV3/CACNA1G/HCN4/KCNE4/TNNI3K/NMU/KCNJ3/EDN3/KCND3/CACNB2/CTNNA3/SPTBN4/KCNJ2/EDN2/MYH6/CACNA1D/SCN5A/SLC8A1	31
GO:0003206	cardiac chamber morphogenesis	37/2806	5.12420273909689e-05	0.00180354164614803	NPY2R/ROBO2/SLIT2/SOX11/WNT5A/TBX3/MYH7/PROX1/FGFR2/ISL1/RYR2/NRG1/ROBO1/PKP2/RARB/BMP7/SLIT3/TBX5/GATA6/PARVA/SHOX2/NRP1/BMP5/CAV3/FZD1/NPY5R/TBX20/BMP4/COL11A1/MSX2/NRP2/GATA4/TNNT2/MYH6/NOS3/ADAMTS1/SMAD6	37
GO:0003007	heart morphogenesis	63/2806	5.28552629601472e-05	0.00184963043772607	NPY2R/ROBO2/SLIT2/SOX11/MYOM2/WNT5A/TBX3/SHH/MYH7/PROX1/SOX9/FGFR2/ISL1/RYR2/NRG1/DLC1/YAP1/ROBO1/PKP2/RARB/BMP7/SLIT3/TBX5/GATA6/PARVA/SHOX2/SNAI2/EYA1/BMP2/TBXT/OLFM1/PITX2/ACTC1/NOTO/NRP1/SOX17/BMP5/GJA1/CAV3/FZD1/HAS2/NPY5R/NPY1R/TBX20/FOLR1/LEMD2/BMP4/COL11A1/AXIN2/MSX2/NRP2/GATA4/SIRT6/WNT16/TNNT2/MIR21/DKK1/MYH6/NOS3/MDM4/ADAMTS1/SMAD6/FLRT2	63
GO:0032355	response to estradiol	38/2806	5.36306132806073e-05	0.00186603888151782	POSTN/SFRP1/CSN1S1/UGT1A1/APOB/EGFR/PPARGC1A/TACR3/DDX18/FGF10/HNRNPD/ADCYAP1R1/ZNF703/GJB2/BMP7/PTN/PENK/NR2F2/COL1A1/MAP1B/GJA1/FOXA1/TFPI/MYOD1/F7/WNT7A/POU4F2/MSX2/SLC6A1/ETS1/CCND1/CCN2/CYP1A2/SSTR1/BCL2L11/OXTR/RGS9/ARNT2	38
GO:0022037	metencephalon development	33/2806	5.89177635519207e-05	0.00201881722096796	DAB1/EN1/NANOS1/MYO16/GLI2/GRID2/PPARGC1A/PROX1/SERPINE2/CBLN1/HNRNPD/GBX2/LMX1A/PTN/KLHL1/AGTPBP1/ASCL1/RORA/PTBP2/LHX5/NEUROD2/KNDC1/WNT7A/FOXP2/PTF1A/SEZ6/PTPRS/SSTR1/LHX1/CDK5R2/CNTN1/CDK5R1/SCN5A	33
GO:0007157	heterophilic cell-cell adhesion via plasma membrane cell adhesion molecules	18/2806	5.90161710186069e-05	0.00201881722096796	TENM2/GRID2/TENM4/TENM3/IGSF21/CBLN1/CDH4/CADM1/HMCN1/REG3A/CEACAM5/ALCAM/UMOD/NECTIN1/CADM3/PTPRD/NLGN1/CEACAM8	18
GO:0099172	presynapse organization	18/2806	5.90161710186069e-05	0.00201881722096796	NRXN1/WNT5A/CNTN5/LRFN5/CBLN1/LRRTM1/NTRK3/PCDH17/LRRTM3/PPFIA2/FZD1/CBLN2/PTPRD/WNT7A/NLGN1/C5AR1/DKK1/SLITRK3	18
GO:0001963	synaptic transmission, dopaminergic	14/2806	6.09710449873921e-05	0.00207403739066051	PINK1/CNTNAP4/DRD1/PRKN/OR5T1/DRD2/OR13F1/OR56A4/OR56A5/CRH/OR56A1/RAB3B/DRD3/CHRNB2	14
GO:0050795	regulation of behavior	24/2806	6.31958802076508e-05	0.00213777619213548	NPY2R/CNTNAP4/NRXN1/TACR3/ARRDC3/MTNR1B/MC3R/NPAS2/CNR1/HTR1A/HTR1B/PENK/OPRK1/DRD2/RELN/GJA1/NPS/CRHR1/NMU/NLGN1/CRH/DRD3/HCRTR2/CHRNB2	24
GO:0009410	response to xenobiotic stimulus	69/2806	6.36468217837306e-05	0.00214113534718859	ADCY8/PCK1/FIBIN/GRIN2A/UGT1A1/EGFR/PPARGC1A/TACR3/DRD1/RGS4/SDK1/UBE3A/RYR2/CNR1/TAC1/GJB2/CYP2F1/FMO3/HTR1B/OR5T1/PENK/ADGRL3/MGST1/OPRK1/CPS1/HTR3A/OPRM1/HNMT/SLC6A3/DRD2/RORA/NAT2/FMO2/GHR/OR13F1/RYR3/CRHR1/OR56A4/CYP2C19/CYP2B6/F7/RGS17/CYP3A4/NR4A2/SLC6A1/OR56A5/CRH/CYP1A2/CES3/CYP2E1/OR56A1/HNF4A/FMO1/AQP1/CYP2A7/OXTR/RGS9/CDO1/PTK2B/DBH/UGT1A4/BCHE/ARNT2/DRD3/PDE2A/CHRNB2/S100A12/LPO/SLC8…	69
GO:0007605	sensory perception of sound	40/2806	6.82361784115062e-05	0.00228291258432781	SRRM4/GABRB3/USH2A/GABRA5/CNTN5/GRXCR1/EYA4/ASIC2/SLC26A5/GJB2/NAV2/SPRY2/GRM7/GABRB2/MYO3A/COL1A1/SNAI2/EYA1/COL11A2/ATP2B2/SLITRK6/OTOS/PCDH15/OTOGL/MYH14/TUB/TECTA/COCH/COL11A1/POU4F2/SOBP/WFS1/MYO6/SPTBN4/RPL38/LOXHD1/CACNA1D/CHRNB2/SLC52A3/CLRN1	40
GO:0099175	regulation of postsynapse organization	30/2806	6.91895290931336e-05	0.00230215870299503	NRXN1/WNT5A/GRID2/SHISA6/EPHA4/GRIN2B/DGKB/CBLN1/GAP43/LRRTM1/NTRK3/ARHGAP44/UBE3A/PTN/EPHA7/KALRN/RELN/LRFN2/ARHGAP22/ARC/PTPRD/WNT7A/NRCAM/NRP2/NLGN1/PTPRS/ZNF804A/NGEF/CDK5R1/SHISA7	30
GO:0099150	regulation of postsynaptic specialization assembly	2806-08-01	7.2237338215425e-05	0.00237758460753364	NRXN1/GRID2/CBLN1/GAP43/LRRTM1/NTRK3/PTPRD/PTPRS	8
GO:0150052	regulation of postsynapse assembly	2806-08-01	7.2237338215425e-05	0.00237758460753364	NRXN1/GRID2/CBLN1/GAP43/LRRTM1/NTRK3/PTPRD/PTPRS	8
GO:0060411	cardiac septum morphogenesis	25/2806	7.46391107908387e-05	0.00244342766454525	ROBO2/SLIT2/SOX11/WNT5A/TBX3/PROX1/FGFR2/ISL1/ROBO1/RARB/BMP7/SLIT3/TBX5/GATA6/PARVA/NRP1/BMP5/FZD1/TBX20/BMP4/MSX2/NRP2/GATA4/NOS3/SMAD6	25
GO:0048638	regulation of developmental growth	79/2806	7.60012601347799e-05	0.00247471482866671	SYT3/KCNK2/SFRP1/RIMS1/DCC/BDNF/SEMA6D/SYT1/WNT5A/PROX1/RGS4/STC2/MAP2/SEMA5A/FGFR2/POU3F2/NTRK3/IGF1/FGF9/CDH4/PLXNA4/SEMA6A/YAP1/DSCAM/PRKN/ATP8A2/CXCL12/EPHA7/NKX6-1/TBX5/GATA6/SEMA3E/SLC6A3/DRD2/RNF6/RIMS2/OLFM1/WWC1/NRP1/MAP1B/GJA1/CAV3/GHR/CACNG7/FSTL4/NPY1R/TBX20/EFNA5/SEMA3D/SHTN1/BMP4/SYT17/MYOD1/CACNA2D2/IL7/POU4F2/NRCAM/BARHL2/RASAL1/PTPRS/MUL1/GJD4/TNR/SPTBN4/OSTN/PRLH/BASP1/MEIS1/BCL…	79
GO:0021885	forebrain cell migration	21/2806	7.645453444176e-05	0.00247623223519083	NRG3/SLIT2/DAB1/EGFR/DRD1/POU3F2/NRG1/ROBO1/CXCL12/DRD2/RELN/NRP1/SUN2/NRP2/GLI3/TNR/CDK5R2/CDK5R1/FEZF2/LHX6/FUT10	21
GO:0048864	stem cell development	27/2806	7.76588375843143e-05	0.00248959871138067	SOX11/SEMA6D/SHH/SEMA5A/SOX9/ISL1/SEMA6A/EDNRA/NRG1/GBX2/BMP7/KITLG/SNAI2/SEMA3E/PITX2/NRP1/FGF19/SEMA3D/FOLR1/BMP4/WNT7A/EDN3/NRP2/KBTBD8/SEMA4F/SEMA6B/SEMA5B	27
GO:0006029	proteoglycan metabolic process	29/2806	7.76849655382375e-05	0.00248959871138067	EGFLAM/HS3ST4/CHST8/FOXL1/XYLT1/IGF1/HS3ST2/ACAN/IMPAD1/HS3ST5/HS6ST3/SULF1/SPOCK3/BMP2/ADAMTS12/VCAN/CHST9/HS6ST1/HS3ST3A1/CHSY3/COL11A1/B3GAT1/NCAN/DCN/GPC1/HS3ST1/NDST4/HYAL4/EXT1	29
GO:0043616	keratinocyte proliferation	17/2806	8.0889134052017e-05	0.00257871171331273	CDH13/INTU/PTPRK/CD109/FGF10/YAP1/REG3A/BCL11B/REG3G/SNAI2/PRKD1/SDR16C5/HAS2/SRSF6/WNT16/MIR21/KRT2	17
GO:0090102	cochlea development	19/2806	8.17452072668206e-05	0.00259243003670662	KCNK2/GABRB3/GABRA5/WNT5A/GLI2/EPHA4/SOX9/NTRK3/SLC26A5/GABRB2/MYO3A/EYA1/CALB1/FRZB/SLITRK6/KCNK3/SOBP/PAX2/PVALB	19
GO:0014032	neural crest cell development	26/2806	8.6034544746836e-05	0.00271432302053619	SOX11/SEMA6D/SHH/SEMA5A/SOX9/ISL1/SEMA6A/EDNRA/NRG1/GBX2/BMP7/KITLG/SNAI2/SEMA3E/PITX2/NRP1/FGF19/SEMA3D/FOLR1/BMP4/EDN3/NRP2/KBTBD8/SEMA4F/SEMA6B/SEMA5B	26
GO:0031644	regulation of neurological system process	38/2806	9.02354449429637e-05	0.00283218363019436	NPY2R/RIMS1/NRXN1/SHANK2/TENM4/SHISA6/RGS4/FGF12/MTNR1B/CBLN1/NMUR2/GLRA1/OPRPN/OPRK1/ADRA2C/CACNG5/PRKCZ/OPRM1/NETO1/RIMS2/RELN/SHISA9/CELF4/SMR3B/WASF3/NMU/TAFA4/WNT7A/NPTX2/CARTPT/NLGN1/TMEM108/IGSF11/TNR/NPTX1/PTK2B/NOS3/SHISA7	38
GO:0032228	regulation of synaptic transmission, GABAergic	14/2806	9.3456230834389e-05	0.00291823071564407	CNTNAP4/ADRA1A/CNR1/TAC1/HTR1B/DRD2/NPY5R/NPS/NPAS4/SLC6A1/SYN3/NLGN1/OXTR/KIF5B	14
GO:0045956	positive regulation of calcium ion-dependent exocytosis	2806-12-01	9.90975245835108e-05	0.003062968665934	CACNA1H/SYT1/CNR1/SYT9/SYT10/CACNA1G/CACNB2/NLGN1/SYT7/KCNB1/CDK5R2/CACNA1D	12
GO:1904861	excitatory synapse assembly	2806-12-01	9.90975245835108e-05	0.003062968665934	NRXN1/SHANK2/WNT5A/GRID2/CBLN1/LRRTM1/NTRK3/PTPRD/WNT7A/NLGN1/PTPRS/NRXN2	12
GO:0033555	multicellular organismal response to stress	24/2806	0.000104185162036575	0.00319398513599799	GRIK2/NPY2R/BRINP1/NOS1/GABRA5/DRD1/NMUR2/NPAS2/HTR1A/LYPD1/ADCYAP1R1/TAC1/PENK/CACNA1B/RELN/GJA1/NEUROD2/TRPA1/CRHR1/PIRT/NR4A2/CRH/MAPK8IP2/DBH	24
GO:0060079	excitatory postsynaptic potential	30/2806	0.000104385456078765	0.00319398513599799	GRIK2/NPY2R/RIMS1/NRXN1/GRIN2A/SHANK2/GRID2/GLRA3/GRIN2B/RGS4/CBLN1/GLRA1/PRKCZ/OPRM1/NETO1/DRD2/RIMS2/RELN/CELF4/NPAS4/WNT7A/DGKI/CHRNA4/SEZ6/NLGN1/TMEM108/IGSF11/MAPK8IP2/PTK2B/CHRNB2	30
GO:0030048	actin filament-based movement	38/2806	0.000106731397004136	0.00324272453562231	KCNN2/MYL1/MYH7/CACNA2D1/SGCD/FGF12/RYR2/MYH4/PKP2/PARVA/ANK2/MYH8/KCNA5/ACTC1/GJA1/CAV3/CACNA1G/MYH14/KCNE4/SHTN1/FRMD6/KCNJ3/SUN2/KCND3/PDPN/CACNB2/CTNNA3/STC1/GATA4/MYO6/KCNJ2/TNNT2/PDE4B/MYH6/CACNA1D/SCN5A/MYH2/EMP2	38
GO:0010959	regulation of metal ion transport	87/2806	0.000107043460610952	0.00324272453562231	NOS1/KCNN2/KCNC2/STIM2/NPSR1/MIR153-2/DPP10/DPP6/OSR1/DRD1/JPH3/CACNA2D1/DYSF/RGS4/ADRA2A/SERPINE2/STC2/FGF12/ATP2C2/MTNR1B/RYR2/BPIFA1/ADCYAP1R1/TRPC6/PKP2/KCNIP4/KCNS2/CXCL12/CALCR/LRRC55/CACNA1B/OPRK1/JPH2/NKAIN3/NETO1/DRD2/ALG10B/ANK2/EPPIN/GRM6/PTH/KCNA5/STAC/GJA1/CAV3/SLN/DHRS7C/HECW1/CRHR1/TRDN/FGF14/APLNR/KCNE4/KCNAB1/SLC30A10/EDN3/JPH1/LILRB1/FXYD4/LRRC52/GNAI2/KCNG1/CACNB2/STC1/CRH/BDKR…	87
GO:0032330	regulation of chondrocyte differentiation	19/2806	0.000110804352495994	0.00334003813043619	GLI2/SOX9/GDF6/RARB/SHOX2/SNAI2/TRPS1/ADAMTS12/SOX5/PTH/PTHLH/BMP4/ZNF219/AXIN2/GLI3/CCN2/SOX6/ZBTB16/GREM1	19
GO:0044331	cell-cell adhesion mediated by cadherin	17/2806	0.000113483701549816	0.00337750170239962	CDH13/CDH11/PTPRU/WNT5A/CDH9/CDH8/CDH5/CDH18/CDH4/CDH6/CDHR2/CDH12/CDH10/CDH20/FOXA1/CDH22/AFDN	17
GO:1902667	regulation of axon guidance	17/2806	0.000113483701549816	0.00337750170239962	SLIT2/SEMA6D/WNT5A/SEMA5A/PLXNA4/SEMA6A/DSCAM/CXCL12/SEMA3E/NRP1/SEMA3D/PTPRO/POU4F2/SEMA4F/SEMA6B/SEMA5B/FEZF2	17
GO:0050771	negative regulation of axonogenesis	23/2806	0.000113711257840684	0.00337750170239962	SLIT2/DCC/DAB1/SEMA6D/WNT5A/MAP2/SEMA5A/SEMA6A/EPHA7/SEMA3E/RNF6/NRP1/FSTL4/SEMA3D/LINGO1/PTPRO/PTPRS/NGFR/TNR/SEMA4F/SEMA6B/SEMA5B/CDK5R1	23
GO:0019932	second-messenger-mediated signaling	95/2806	0.000116303961447983	0.003437741850761	RAPGEF2/CDH13/NPY2R/NOS1/ADCY8/ADGRB3/KCNC2/GALR1/GRIN2A/ADGRL4/EGFR/DRD1/KSR2/PLCE1/GRIN2B/JPH3/ARRDC3/ADRA2A/ADRA1A/MC2R/SGCD/GPR26/LHCGR/MTNR1B/SOX9/MC3R/GUCY1A2/NMUR2/IGF1/RIT2/CAMTA1/ADGRL2/PDE5A/RYR2/NRG1/FSHR/MCTP2/ADCYAP1R1/PCLO/CALCR/MRAP2/OR5T1/PEX5L/ADCY2/ADGRL3/ADRA2C/JPH2/ADRA1D/OPRM1/IAPP/DRD2/ANK2/CMKLR1/ACKR3/RIMS2/PDE10A/PTH/PTHLH/NEUROD2/KDR/OR13F1/PRKG1/CRHR1/TRDN/OR56A4/APLNR/…	95
GO:0048762	mesenchymal cell differentiation	54/2806	0.000119824245200927	0.00352468516438862	SFRP1/SOX11/SEMA6D/WNT5A/SHH/OSR1/EPHA3/SEMA5A/SOX9/FGFR2/FGF10/ISL1/WNT4/SEMA6A/EDNRA/NRG1/ZNF703/GBX2/BMP7/KITLG/TBX5/COL1A1/SNAI2/FOXF2/SEMA3E/BMP2/OLFM1/PITX2/NRP1/BMP5/FGF19/FRZB/HAS2/SEMA3D/FOLR1/FOXA1/BMP4/EDN3/AXIN2/MSX2/PDPN/NRP2/PAX2/KBTBD8/WNT16/SEMA4F/GSC/MIR21/SEMA6B/SEMA5B/DAB2/FBXL17/GCNT2/GREM1	54
GO:0048645	animal organ formation	21/2806	0.000132560036951888	0.00387613485243413	ROBO2/WNT5A/GLI2/SHH/FGFR2/FGF10/ISL1/ROBO1/BMP7/TBX5/GATA6/SULF1/EYA1/SOX17/FOLR1/LEMD2/BMP4/AXIN2/GLI3/PAX2/DKK1	21
GO:0008361	regulation of cell size	46/2806	0.000133045193653922	0.00387613485243413	DCC/BDNF/SEMA6D/WNT5A/MAP2/PRR16/SEMA5A/NTRK3/CDH4/PLXNA4/SEMA6A/SLC26A5/DSCAM/CXCL12/EPHA7/NKX6-1/SEMA3E/SLC12A5/RNF6/OLFM1/NRP1/MAP1B/CAV3/KCNMA1/CLN8/FSTL4/EFNA5/SLC12A1/SEMA3D/SHTN1/SLC12A2/RPTOR/POU4F2/NRCAM/BARHL2/PTPRS/RAP1GAP2/TNR/AQP1/SEMA4F/SEMA6B/SEMA5B/NGF/CDK5R1/TRPV4/SLC12A7	46
GO:0060513	prostatic bud formation	2806-07-01	0.000135582339991274	0.00391261074979559	WNT5A/GLI2/SHH/FGF10/BMP7/SULF1/BMP4	7
GO:0086070	SA node cell to atrial cardiac muscle cell communication	2806-07-01	0.000135582339991274	0.00391261074979559	RYR2/ANK2/KCNA5/CACNA1G/HCN4/CACNA1D/SCN5A	7
GO:0099084	postsynaptic specialization organization	14/2806	0.000139972200352828	0.00402023928277533	NRXN1/SHANK2/GRID2/DLG2/CBLN1/GAP43/LRRTM1/NTRK3/RELN/PTPRD/NLGN1/PTPRS/TMEM108/NRXN2	14
GO:0001755	neural crest cell migration	20/2806	0.000141176928944369	0.00403580432085568	SEMA6D/SHH/SEMA5A/ISL1/SEMA6A/GBX2/BMP7/KITLG/SEMA3E/PITX2/NRP1/FGF19/SEMA3D/FOLR1/BMP4/EDN3/NRP2/SEMA4F/SEMA6B/SEMA5B	20
GO:0072073	kidney epithelium development	38/2806	0.000148128514797679	0.00421474077851899	ROBO2/SLIT2/SFRP1/IRX2/BMPER/ADAMTS16/SALL1/SHH/EPHA4/OSR1/SOX9/FGFR2/WNT4/PBX1/IRX1/YAP1/TFAP2B/RARB/BMP7/MAGI2/EPHA7/EYA1/CALB1/SIM1/BMP2/UMOD/PODXL/NPHS1/BMP4/PTPRO/GLI3/LHX1/BASP1/PAX2/IRX3/WNT7B/CER1/SMAD6	38
GO:0003151	outflow tract morphogenesis	25/2806	0.000150718088625962	0.00426847647276038	NPY2R/ROBO2/SOX11/WNT5A/TBX3/FGFR2/ISL1/ROBO1/RARB/BMP7/GATA6/PARVA/EYA1/PITX2/NRP1/SOX17/FZD1/NPY5R/NPY1R/TBX20/FOLR1/BMP4/MSX2/NRP2/SMAD6	25
GO:0010977	negative regulation of neuron projection development	41/2806	0.000153726205988214	0.00432543843324996	RAPGEF2/SLIT2/DCC/DAB1/SEMA6D/RGMA/WNT5A/EPHA4/PTPRG/CRMP1/MAP2/SEMA5A/SPOCK1/RIT2/SEMA6A/UBE3A/TRPC6/EPHA7/SEMA3E/RNF6/NRP1/FSTL4/SEMA3D/LINGO1/PTPRO/STMN2/NLGN1/PTPRS/NGFR/RAP1GAP2/TNR/OSTN/NGEF/SEMA4F/SEMA6B/SEMA5B/DKK1/CDK5R1/TRPV4/ASAP1/GFI1	41
GO:0060042	retina morphogenesis in camera-type eye	18/2806	0.000154150129744661	0.00432543843324996	PROX1/SDK1/SOX9/FJX1/DSCAM/ATP8A2/TFAP2B/IRX5/PTN/HCN1/CALB1/RORB/RP1/ZHX2/PTF1A/VSX1/LHX1/DIO3	18
GO:0098815	modulation of excitatory postsynaptic potential	16/2806	0.000156306399331606	0.00436582415380803	NPY2R/RIMS1/NRXN1/SHANK2/RGS4/CBLN1/PRKCZ/NETO1/RIMS2/RELN/CELF4/WNT7A/NLGN1/TMEM108/IGSF11/PTK2B	16
GO:0048675	axon extension	34/2806	0.000157173266540209	0.00436999095873669	SLIT2/SEMA6D/WNT5A/MAP2/SEMA5A/NTRK3/CDH4/PLXNA4/SEMA6A/DSCAM/DCLK1/CXCL12/AUTS2/NKX6-1/SLIT3/ALCAM/NDN/SEMA3E/RNF6/OLFM1/NRP1/MAP1B/SEMA3D/SHTN1/POU4F2/NRCAM/BARHL2/NRP2/PTPRS/TNR/SEMA4F/SEMA6B/SEMA5B/CDK5R1	34
GO:0060740	prostate gland epithelium morphogenesis	2806-12-01	0.000158938913192648	0.00437909068972865	SFRP1/WNT5A/GLI2/SHH/SOX9/FGFR2/FGF10/ID4/BMP7/SULF1/FOXA1/BMP4	12
GO:0099560	synaptic membrane adhesion	2806-12-01	0.000158938913192648	0.00437909068972865	NRXN1/CDH9/LRFN5/LRRC4C/PCDH17/NTNG1/PCDH8/EFNA5/PTPRD/NLGN1/PTPRS/SLITRK3	12
GO:0006705	mineralocorticoid biosynthetic process	2806-08-01	0.000162981227213702	0.0043911181084258	CACNA1H/WNT4/BMP2/BMP5/HSD3B2/CYP11B1/CYP11B2/HSD3B1	8
GO:0008212	mineralocorticoid metabolic process	2806-08-01	0.000162981227213702	0.0043911181084258	CACNA1H/WNT4/BMP2/BMP5/HSD3B2/CYP11B1/CYP11B2/HSD3B1	8
GO:0021984	adenohypophysis development	2806-08-01	0.000162981227213702	0.0043911181084258	SOX2/WNT4/BMP2/SLC6A3/DRD2/PITX2/PROP1/GSX1	8
GO:0033605	positive regulation of catecholamine secretion	2806-08-01	0.000162981227213702	0.0043911181084258	PINK1/NPY2R/CXCL12/OPRK1/CARTPT/KCNB1/OXTR/CHRNB2	8
GO:0060601	lateral sprouting from an epithelium	2806-08-01	0.000162981227213702	0.0043911181084258	WNT5A/GLI2/SHH/FGFR2/FGF10/BMP7/SULF1/BMP4	8
GO:1902803	regulation of synaptic vesicle transport	26/2806	0.000168184547918859	0.00451134675012304	PINK1/RIMS1/SYT1/DRD1/ADRA1A/MAP2/CNR1/PRKN/HTR1B/SYT9/PPFIA2/DRD2/RIMS2/CHRM2/CPLX2/STXBP5L/WNT7A/DGKI/CHRNA4/CPLX1/CACNB2/NLGN1/ADCY1/APBA2/CACNA1D/CHRNB2	26
GO:0003407	neural retina development	21/2806	0.000172348015416177	0.00459668891016494	SDK1/SOX9/FJX1/DSCAM/ATP8A2/TFAP2B/IRX5/PTN/HCN1/CALB1/RORB/RP1/GPM6A/SIX3/ZHX2/PTF1A/POU4F2/VSX1/NEUROD4/LHX1/DIO3	21
GO:0098693	regulation of synaptic vesicle cycle	32/2806	0.000172875966567215	0.00459668891016494	RIMS1/NRXN1/SYT1/DRD1/ADRA1A/PCDH17/CNR1/MAGI2/HTR1B/SYT9/PPFIA2/DRD2/BSN/RIMS2/CHRM2/CPLX2/STXBP5L/FGF14/WNT7A/DGKI/CHRNA4/BRSK2/CPLX1/CACNB2/NLGN1/ADCY1/APBA2/RAB3B/CDK5R1/CACNA1D/CHRNB2/RAPGEF4	32
GO:0006816	calcium ion transport	93/2806	0.000196375575575451	0.00517632415445421	NOS1/CACNA1E/CACNA1H/GRIN2A/STIM2/NPSR1/NALCN/DRD1/PLCE1/GRIN2B/JPH3/CACNA2D1/DYSF/RGS4/ADRA2A/STC2/ADRA1A/ATP2C2/PANX1/CACNA2D3/NMUR2/CACNA1A/CSN2/RYR2/TRPC7/ADCYAP1R1/TRPC6/FAM155A/TRPC4/CXCL12/CALCR/CACNG3/CACNA1B/JPH2/CACNG5/OPRM1/CATSPER1/ATP2B2/DRD2/TRPM8/ANK2/EPPIN/SLC24A5/GRM6/PTH/STAC/PKD1L2/GJA1/CAV3/SLN/CACNG7/DHRS7C/TRPA1/GPM6A/RYR3/SLC24A2/CRHR1/TRDN/TRPM3/FGF14/CACNA1G/APLNR/PLCH2/C…	93
GO:0048732	gland development	93/2806	0.000196375575575451	0.00517632415445421	NRG3/SFRP1/PCK1/WNT5A/TBX3/COBL/UGT1A1/SALL1/EGFR/GLI2/PLXNA1/SHH/PROX1/PRLR/SERPINE2/ATP2C2/SOX2/SOX9/IGFBP5/FGFR2/FGF10/POU3F2/ISL1/WNT4/PBX1/UBE3A/CSN2/NRG1/HNRNPD/ID4/ROBO1/ZNF703/BCL11B/RARB/BMP7/SERPINA5/PTN/CCKBR/KALRN/GATA6/KRT76/SULF1/PITX1/SNAI2/CPS1/CSN3/TYR/ASCL1/BMP2/SLC6A3/MGMT/DRD2/PITX2/NRP1/GJA1/CAV3/PGR/FRZB/MAFB/CRHR1/SIX3/NFIB/PROP1/QDPR/LAMA1/ONECUT1/NKX2-8/FOXA1/BMP4/E2F7/PT…	93
GO:0006814	sodium ion transport	53/2806	0.000201807517414717	0.00523703906216026	SLC38A4/NOS1/SLC5A12/SLC9A4/NALCN/OSR1/SERPINE2/KCNK1/FGF12/BPIFA1/ASIC2/PKP2/HCN1/SLC5A4/SLC5A7/SLC6A15/NKAIN3/NETO1/DRD2/SLC24A5/SLC4A10/SLC5A9/SLC34A2/CAV3/SLC5A8/HECW1/SCNN1G/SLC24A2/SLC12A1/SLC17A6/HCN4/SLC13A5/SLC12A2/SLC5A1/FXYD4/SLC38A3/SLC8A3/SPTBN4/PTPN3/SLC13A4/TRPM5/SLC13A1/KIF5B/SLC10A6/CNTN1/NOS3/DRD3/SCN5A/NKAIN4/NEDD4/ANK3/SLC10A1/SLC8A1	53
GO:0007413	axonal fasciculation	2806-11-01	0.000202119260897957	0.00523703906216026	CNTN4/EPHA4/EPHA3/SEMA5A/CNR1/NDN/NRP1/CRTAC1/NRCAM/CDK5R1/FEZF2	11
GO:0086012	membrane depolarization during cardiac muscle cell action potential	2806-11-01	0.000202119260897957	0.00523703906216026	CACNA2D1/ANK2/CAV3/CACNA1G/HCN4/CACNB2/KCNJ2/CACNA1D/SCN5A/ANK3/SLC8A1	11
GO:0106030	neuron projection fasciculation	2806-11-01	0.000202119260897957	0.00523703906216026	CNTN4/EPHA4/EPHA3/SEMA5A/CNR1/NDN/NRP1/CRTAC1/NRCAM/CDK5R1/FEZF2	11
GO:0048665	neuron fate specification	14/2806	0.000205225467299357	0.00529499097621095	SOX1/GLI2/POU3F2/NTRK3/NKX6-2/ISL1/DMRT3/NKX6-1/EYA1/ASCL1/ATOH1/MYT1L/FOXA1/GLI3	14
GO:0014031	mesenchymal cell development	26/2806	0.000208077233828997	0.00534591677968253	SOX11/SEMA6D/SHH/SEMA5A/SOX9/ISL1/SEMA6A/EDNRA/NRG1/GBX2/BMP7/KITLG/SNAI2/SEMA3E/PITX2/NRP1/FGF19/SEMA3D/FOLR1/BMP4/EDN3/NRP2/KBTBD8/SEMA4F/SEMA6B/SEMA5B	26
GO:0042310	vasoconstriction	24/2806	0.000210119183524002	0.00537569625410778	EGFR/ADRA2A/ADRA1A/KCNMB2/EDNRA/ASIC2/HTR1A/HTR1B/ADRA2C/HTR7/KCNA5/GJA1/ARHGAP42/EDN3/ADRA1B/GRIP2/AGTR1/HRH1/BDKRB2/EDN2/OXTR/MIR21/DBH/SLC8A1	24
GO:0035418	protein localization to synapse	21/2806	0.000222292024855161	0.00566333112695847	NRXN1/GRIN2A/WNT5A/GPC6/DLG2/LRRTM1/ARHGAP44/ASIC2/PCLO/PRKCZ/LRRC7/BSN/NPHS1/WNT7A/SNAP25/CPLX1/GRIP2/NLGN1/LGI1/KIF5B/NRXN2	21
GO:0072001	renal system development	67/2806	0.000224506559518903	0.00569591850379416	ROBO2/SLIT2/SFRP1/IRX2/SOX11/KIRREL3/BMPER/WNT5A/MYOCD/ADAMTS16/SALL1/GLI2/SHH/EPHA4/OSR1/PLCE1/PROX1/DACT2/SERPINB7/SOX9/FGFR2/FGF10/WNT4/PBX1/IRX1/YAP1/TFAP2B/RARB/BMP7/COL4A1/MAGI2/EPHA7/FRAS1/SULF1/PKHD1/EYA1/CALB1/SIM1/BMP2/TBX18/ITGA8/UMOD/NRP1/SOX17/CENPF/PODXL/HAS2/NPHS1/BMP4/PTPRO/DCN/AKR1B1/AGTR1/WFS1/GLI3/LHX1/BASP1/PAX2/IRX3/GPR4/WNT7B/BCL2L11/CER1/TP73/ZBTB16/ADAMTS1/SMAD6	67
GO:0031345	negative regulation of cell projection organization	47/2806	0.000227382892460535	0.0057449561501751	RAPGEF2/SLIT2/DCC/DAB1/SEMA6D/RGMA/WNT5A/EPHA4/PTPRG/GRIN2B/CRMP1/MAP2/SEMA5A/SPOCK1/RIT2/ARHGAP44/SEMA6A/UBE3A/TRPC6/EPHA7/SPRY2/SEMA3E/RNF6/NRP1/FSTL4/SEMA3D/RAP1GAP/LINGO1/PTPRO/STMN2/NLGN1/PTPRS/NGFR/RAP1GAP2/TNR/OSTN/NGEF/SEMA4F/SEMA6B/SEMA5B/DKK1/MAP4/CDK5R1/TRPV4/MIR196A2/ASAP1/GFI1	47
GO:0060537	muscle tissue development	88/2806	0.000228833021227563	0.00575770357956458	BTG2/KCNK2/SOX11/MYOM2/WNT5A/TBX3/SORBS2/SGCG/MYOCD/TENM4/PPARGC1A/SHH/DNER/OSR1/MYH7/PROX1/RGS4/ADRA1A/SGCD/SOX9/IGFBP5/FGFR2/IGF1/FGF9/ISL1/COL3A1/RYR2/NRG1/YAP1/NEBL/PKP2/RARB/BMP7/TBX5/GATA6/VGLL2/SGCZ/EYA2/NR2F2/SHOX2/PITX1/EYA1/JPH2/ADAMTS9/MYF5/BMP2/PAX7/ITGA8/MYF6/ACTC1/SOX17/BMP5/GJA1/CAV3/CENPF/DIPK2A/TBX20/COL19A1/EPHB1/MYH14/NPHS1/MYO18B/KCNAB1/LEMD2/BMP4/FHOD3/MYOD1/FGF3/FOXP2/COL11A…	88
GO:0061035	regulation of cartilage development	23/2806	0.000233572015341502	0.0058527572074667	WNT5A/GLI2/SOX9/GDF6/RARB/SHOX2/SNAI2/TRPS1/BMP2/ADAMTS12/SOX5/PTH/PTHLH/FRZB/BMP4/ZNF219/AXIN2/GLI3/CCN2/SOX6/MIR21/ZBTB16/GREM1	23
GO:0001505	regulation of neurotransmitter levels	78/2806	0.000253988435631165	0.0063382605924515	NOS1/RIMS1/AGXT2/NRXN1/SYT1/GRIN2A/SLC1A2/RPH3A/DRD1/RGS4/ADRA1A/SNCAIP/CNR1/HTR1A/CADPS/MCTP2/PRKN/PCLO/SLC22A2/ERC2/TPH2/DDC/CTBP2/HTR1B/ACHE/CACNA1B/SYT9/SLC7A2/PPFIA2/SLC5A7/TLR4/CPS1/HNMT/SLC6A3/DRD2/RORA/PRIMA1/RIMS2/PTPRN2/CHRM2/CLN8/SLC6A11/CPLX2/STXBP5L/GRM4/KLF4/SYT5/SYT17/SLC6A5/CADPS2/WNT7A/SNAP25/DGKI/ZNF219/CHRNA4/GAD2/PAH/CPLX1/SLC6A1/SYN3/UNC13C/CACNB2/NLGN1/ADCY1/SYT7/APBA2/SYT8/…	78
GO:0098900	regulation of action potential	19/2806	0.000259314848923123	0.0064447678167057	CACNA2D1/ADRA1A/FGF12/MTNR1B/RYR2/CNR1/TAC1/PKP2/ANK2/CAV3/NPS/HCN4/CTNNA3/KCNJ2/PTPN3/KCNB1/CHRNB2/SCN5A/ANK3	19
GO:0070374	positive regulation of ERK1 and ERK2 cascade	52/2806	0.000263962196452799	0.00653360087073614	RAPGEF2/BMPER/EGFR/CCL14/ADRA1A/FGFR2/FGF10/PLA2G5/FSHR/HMGB4/CALCR/KARS1/SPRY2/TLR4/FGF4/BMP2/PLA2G2A/PRKCZ/OPRM1/DRD2/CAVIN3/ACKR3/HAVCR2/NRP1/FGF19/KDR/NPY5R/BMP4/SLC30A10/NOX4/OR2AT4/RIPK2/NECAB2/GNAI2/AKAP12/CCN2/GATA4/CCL18/ALKAL1/C5AR1/RAPGEF1/MIR21/PTK2B/PHB/ARHGAP8/TRPV4/FGF23/GCNT2/CCL22/MARCO/PDGFC/NOD2	52
GO:0060292	long-term synaptic depression	13/2806	0.000277759938292866	0.00681967848494056	ADCY8/SHANK2/SORCS3/GRID2/DRD1/SORCS2/CBLN1/GRIA1/SLC24A2/ARC/DGKI/KCNB1/PTK2B	13
GO:0097106	postsynaptic density organization	13/2806	0.000277759938292866	0.00681967848494056	NRXN1/SHANK2/GRID2/DLG2/CBLN1/LRRTM1/NTRK3/RELN/PTPRD/NLGN1/PTPRS/TMEM108/NRXN2	13
GO:0006939	smooth muscle contraction	31/2806	0.000283385549996183	0.00692985788725605	NPY2R/MYOCD/MIR153-2/TACR3/DRD1/PLCE1/ADRA2A/ADRA1A/NMUR2/EDNRA/KCNB2/SULF1/ADRA2C/DRD2/HTR7/KCNMA1/ARHGAP42/CHRM2/PRKG1/NMU/EDN3/ADRA1B/GRIP2/BDKRB2/MLN/EDN2/OXTR/MIR21/CHRNB2/CALCRL/SLC8A1	31
GO:0097484	dendrite extension	14/2806	0.000295045666532349	0.0071822575833285	SYT3/RIMS1/SYT1/PRKN/AUTS2/SH3GL2/RIMS2/CACNG7/SYT17/RASAL1/TMEM108/MUL1/OSTN/SYT2	14
GO:0060080	inhibitory postsynaptic potential	2806-09-01	0.00029724567433056	0.0071822575833285	GRIK2/RIMS1/GABRB3/GLRA1/RIMS2/INSYN1/NPAS4/CHRNA4/INSYN2A	9
GO:0097107	postsynaptic density assembly	2806-09-01	0.00029724567433056	0.0071822575833285	NRXN1/SHANK2/GRID2/CBLN1/LRRTM1/NTRK3/PTPRD/PTPRS/NRXN2	9
GO:0099054	presynapse assembly	16/2806	0.000298501682002369	0.00718409779332973	NRXN1/WNT5A/CNTN5/LRFN5/CBLN1/LRRTM1/NTRK3/PCDH17/LRRTM3/FZD1/CBLN2/PTPRD/WNT7A/NLGN1/DKK1/SLITRK3	16
GO:0007210	serotonin receptor signaling pathway	15/2806	0.000301145381463294	0.00721918987295275	OR6T1/HTR1E/HTR3D/HTR1A/HTR1B/HTR3A/OR10H2/HTR7/HTR4/OR10H5/CHRM2/OR10J5/OR10H4/OR11H4/HRH1	15
GO:0007631	feeding behavior	29/2806	0.000311071148764153	0.00742789107774483	NPY2R/EN1/TACR3/NTRK2/DRD1/MC3R/NMUR2/CNR1/ATP8A2/HTR1B/MRAP2/OPRK1/NEGR1/GFRAL/OPRM1/IAPP/DRD2/NPY5R/CRHR1/NPY1R/NMU/DACH1/CARTPT/PRLH/OXTR/DMBX1/BSX/HCRTR2/CHRNB2	29
GO:0021511	spinal cord patterning	2806-11-01	0.000322645255082872	0.00755307734171414	INTU/SOX1/GLI2/SHH/NKX6-2/DMRT3/NKX6-1/ASCL1/RELN/GLI3/RFX4	11
GO:0007195	adenylate cyclase-inhibiting dopamine receptor signaling pathway	2806-07-01	0.000324276679785308	0.00755307734171414	OR5T1/DRD2/OR13F1/OR56A4/OR56A5/OR56A1/DRD3	7
GO:0034776	response to histamine	2806-07-01	0.000324276679785308	0.00755307734171414	GABRB3/GABRB1/GABRB2/DRD2/GABRG2/HRH1/DRD3	7
GO:0060174	limb bud formation	2806-07-01	0.000324276679785308	0.00755307734171414	SOX11/SHH/SOX9/FGFR2/FGF10/PLXNA2/ZNF219	7
GO:0099151	regulation of postsynaptic density assembly	2806-07-01	0.000324276679785308	0.00755307734171414	NRXN1/GRID2/CBLN1/LRRTM1/NTRK3/PTPRD/PTPRS	7
GO:1902805	positive regulation of synaptic vesicle transport	2806-07-01	0.000324276679785308	0.00755307734171414	SYT1/MAP2/CNR1/SYT9/CACNB2/NLGN1/CACNA1D	7
GO:0008306	associative learning	24/2806	0.000325550008707826	0.00755307734171414	BTG2/ADAM2/GABRA5/GRIN2A/DRD1/MEIS2/TAC1/OPRK1/NETO1/DRD2/RELN/CLN8/NEUROD2/NPS/CRHR1/SNAP25/NPTX2/HRH1/CRH/TNR/TAFA2/DBH/DRD3/CHRNB2	24
GO:0086003	cardiac muscle cell contraction	22/2806	0.000326237369169128	0.00755307734171414	KCNN2/CACNA2D1/SGCD/FGF12/RYR2/PKP2/ANK2/KCNA5/GJA1/CAV3/CACNA1G/KCNE4/KCNJ3/KCND3/CACNB2/CTNNA3/STC1/GATA4/KCNJ2/PDE4B/CACNA1D/SCN5A	22
GO:1904889	regulation of excitatory synapse assembly	2806-08-01	0.000330107018812099	0.00761371832404117	NRXN1/GRID2/CBLN1/LRRTM1/NTRK3/PTPRD/WNT7A/PTPRS	8
GO:0060512	prostate gland morphogenesis	2806-12-01	0.000373623548965706	0.00852057599120669	SFRP1/WNT5A/GLI2/SHH/SOX9/FGFR2/FGF10/ID4/BMP7/SULF1/FOXA1/BMP4	12
GO:1902668	negative regulation of axon guidance	2806-12-01	0.000373623548965706	0.00852057599120669	SLIT2/SEMA6D/WNT5A/SEMA5A/SEMA6A/SEMA3E/NRP1/SEMA3D/PTPRO/SEMA4F/SEMA6B/SEMA5B	12
GO:2000463	positive regulation of excitatory postsynaptic potential	2806-12-01	0.000373623548965706	0.00852057599120669	RIMS1/NRXN1/SHANK2/RGS4/PRKCZ/NETO1/RIMS2/RELN/WNT7A/NLGN1/IGSF11/PTK2B	12
GO:0003012	muscle system process	97/2806	0.000392328700569598	0.00891376663346374	MLIP/MYH13/NPY2R/NOS1/KCNN2/MYH1/MYOM2/CACNA1H/SORBS2/MYOCD/MIR153-2/PPARGC1A/TACR3/DRD1/PLCE1/MYL1/MYH7/CACNA2D1/DYSF/RGS4/ADRA2A/ADRA1A/SGCD/FGF12/GLRX3/IGFBP5/NMUR2/IGF1/PDE5A/EDNRA/RYR2/ATP8A2/MYH4/GLRA1/PKP2/KCNB2/GATA6/SULF1/LMOD2/ADRA2C/MAP2K3/DRD2/ANK2/HTR7/MYH8/KCNA5/ACTC1/STAC/GJA1/CAV3/KCNMA1/ARHGAP42/CHRM2/SLN/CALD1/PRKG1/TBX20/TRDN/CACNA1G/HCN4/KLF4/MYH14/KCNE4/KCNJ12/TNNI3K/NMU/MYOD…	97
GO:0003279	cardiac septum development	31/2806	0.000400390470845244	0.00904902054826122	ROBO2/SLIT2/SOX11/WNT5A/TBX3/SALL1/PROX1/FGFR2/ISL1/ROBO1/RARB/BMP7/SLIT3/TBX5/GATA6/PARVA/ANK2/NRP1/BMP5/FZD1/TBX20/BMP4/MSX2/NRP2/GATA4/NOS3/MDM4/PRDM1/PDE2A/SMAD6/LTBP1	31
GO:0048841	regulation of axon extension involved in axon guidance	13/2806	0.000403862474974978	0.00904902054826122	SEMA6D/WNT5A/SEMA5A/PLXNA4/SEMA6A/DSCAM/CXCL12/SEMA3E/NRP1/SEMA3D/SEMA4F/SEMA6B/SEMA5B	13
GO:0086019	cell-cell signaling involved in cardiac conduction	13/2806	0.000403862474974978	0.00904902054826122	KCNN2/CACNA2D1/RYR2/PKP2/ANK2/KCNA5/GJA1/CACNA1G/HCN4/KCNJ3/CACNB2/CACNA1D/SCN5A	13
GO:0010463	mesenchymal cell proliferation	16/2806	0.000404226242260971	0.00904902054826122	WNT5A/SHH/OSR1/SOX9/FGFR2/FGF9/PRRX1/BMP7/PTN/SHOX2/FGF4/BMP2/NFIB/BMP4/FOXP2/IRS2	16
GO:0042749	regulation of circadian sleep/wake cycle	2806-10-01	0.000413508792159898	0.00922277567286138	NPY2R/MTNR1B/DRD2/NPS/NMU/NLGN1/CRH/DRD3/HCRTR2/CHRNB2	10
GO:0042596	fear response	15/2806	0.000415446738546402	0.00922277567286138	GRIK2/NPY2R/BRINP1/GABRA5/DRD1/NPAS2/HTR1A/LYPD1/PENK/GJA1/NEUROD2/CRHR1/CRH/MAPK8IP2/DBH	15
GO:0060428	lung epithelium development	14/2806	0.000416531993765295	0.00922277567286138	SHH/SOX9/FGFR2/FGF10/YAP1/GATA6/ASCL1/NFIB/SRSF6/FOXA1/BMP4/FOXP2/SPDEF/WNT7B	14
GO:0019730	antimicrobial humoral response	33/2806	0.000418509010667979	0.00923297596361349	SEMG2/MUC7/HTN1/BPIFA1/DEFB118/HTN3/REG3A/SPINK5/REG3G/PLA2G2A/EPPIN/DMBT1/KLK3/SFTPD/DCD/KRT6A/KLK5/SPON2/REG1B/DEFB126/KLK7/PI3/DEFA5/SEMG1/COLEC11/HLA-E/CST9/DEFB1/DEFB127/S100A12/S100A8/RNASE3/SLPI	33
GO:0042472	inner ear morphogenesis	28/2806	0.000427735646056144	0.00935852561793397	WNT5A/GLI2/LRIG3/PROX1/SOX9/FGFR2/FGF10/FGF9/PRRX1/INSIG2/ATP8A2/GBX2/SPRY2/MYO3A/EYA1/ZIC1/ATOH1/ITGA8/FRZB/MAFB/SLITRK6/COL11A1/ALDH1A3/SOBP/INSIG1/PAX2/HMX3/CLRN1	28
GO:0048489	synaptic vesicle transport	39/2806	0.000428810748465031	0.00935852561793397	PINK1/RIMS1/SYT1/DRD1/ADRA1A/MAP2/AP3B2/CNR1/CADPS/PRKN/PCLO/ERC2/CTBP2/HTR1B/SYT9/PPFIA2/DRD2/RIMS2/CHRM2/CPLX2/STXBP5L/SYT5/SYT17/CADPS2/WNT7A/SNAP25/DGKI/CHRNA4/CPLX1/UNC13C/CACNB2/NLGN1/ADCY1/SYT7/APBA2/SYT8/SYT2/CACNA1D/CHRNB2	39
GO:0097480	establishment of synaptic vesicle localization	39/2806	0.000428810748465031	0.00935852561793397	PINK1/RIMS1/SYT1/DRD1/ADRA1A/MAP2/AP3B2/CNR1/CADPS/PRKN/PCLO/ERC2/CTBP2/HTR1B/SYT9/PPFIA2/DRD2/RIMS2/CHRM2/CPLX2/STXBP5L/SYT5/SYT17/CADPS2/WNT7A/SNAP25/DGKI/CHRNA4/CPLX1/UNC13C/CACNB2/NLGN1/ADCY1/SYT7/APBA2/SYT8/SYT2/CACNA1D/CHRNB2	39
GO:0060048	cardiac muscle contraction	36/2806	0.00043082312263206	0.0093688642632379	NOS1/KCNN2/MYL1/MYH7/CACNA2D1/ADRA1A/SGCD/FGF12/PDE5A/RYR2/PKP2/MAP2K3/ANK2/KCNA5/ACTC1/GJA1/CAV3/CACNA1G/HCN4/KCNE4/TNNI3K/KCNJ3/KCND3/ADRA1B/CACNB2/CTNNA3/STC1/CCN2/GATA4/KCNJ2/TNNT2/PDE4B/MYH6/CACNA1D/SCN5A/SLC8A1	36
GO:0099173	postsynapse organization	41/2806	0.000482619943616791	0.0104370271525182	NRXN1/SHANK2/WNT5A/GRID2/SHISA6/EPHA4/GRIN2B/DLG2/DGKB/CBLN1/GAP43/LRRTM1/NTRK3/ARHGAP44/UBE3A/CTNND2/PTN/MAGI2/EPHA7/KALRN/ARHGAP39/RELN/NRP1/LRFN2/ARHGAP22/EPHB1/NEFL/ARC/LHFPL4/PTPRD/WNT7A/NRCAM/NRP2/NLGN1/PTPRS/TMEM108/ZNF804A/NGEF/NRXN2/CDK5R1/SHISA7	41
GO:0042471	ear morphogenesis	32/2806	0.000483370283627875	0.0104370271525182	WNT5A/SALL1/GLI2/OSR1/LRIG3/PROX1/SOX9/FGFR2/FGF10/FGF9/PRRX1/INSIG2/ATP8A2/GBX2/SPRY2/MYO3A/EYA1/ZIC1/ATOH1/ITGA8/FRZB/MAFB/SLITRK6/COL11A1/ALDH1A3/SOBP/INSIG1/PAX2/RPL38/GSC/HMX3/CLRN1	32
GO:0070509	calcium ion import	24/2806	0.000493359032685037	0.0106150641343434	CACNA1E/CACNA1H/CACNA2D1/DYSF/ATP2C2/CACNA1A/FAM155A/TRPC4/CXCL12/CALCR/CACNA1B/EPPIN/GRM6/CAV3/SLN/CACNA1G/CACNB2/STC1/CRH/SLC8A3/TRPV4/CACNA1D/SEMG1/SLC8A1	24
GO:0007214	gamma-aminobutyric acid signaling pathway	2806-11-01	0.000498289900475227	0.0106459200140128	GABRB3/GABRA5/GABRG3/GABRA6/GABRB1/GABRB2/SLC12A2/GNAI2/GABRG2/GABBR2/GPR156	11
GO:1903859	regulation of dendrite extension	2806-11-01	0.000498289900475227	0.0106459200140128	SYT3/RIMS1/SYT1/PRKN/RIMS2/CACNG7/SYT17/RASAL1/MUL1/OSTN/SYT2	11
GO:0009880	embryonic pattern specification	20/2806	0.000505929540053875	0.0107713460468114	CXXC4/WNT5A/TBX3/COBL/SHH/SATB2/FGFR2/FGF10/BMP7/TDRD5/TBXT/NOTO/NRP1/MEOX1/WNT7A/NRP2/LHX1/BASP1/ZBTB16/SMAD6	20
GO:0006704	glucocorticoid biosynthetic process	2806-09-01	0.000515361657221058	0.0109339272850837	CACNA1H/WNT4/BMP2/BMP5/HSD3B2/CYP11B1/CYP11B2/HSD3B1/CRH	9
GO:0007389	pattern specification process	93/2806	0.000518094379285455	0.0109537384564901	BTG2/HOXA4/NRG3/ROBO2/SFRP1/CXXC4/IRX2/INTU/EN1/SOX1/WNT5A/TBX3/COBL/GLI2/IRX4/SHH/OSR1/SATB2/FGFR2/FGF10/NKX6-2/ISL1/HOXC13/PBX1/IRX1/DMRT3/ROBO1/GBX2/BMP7/DNAH5/NKX6-1/TBX5/NR2F2/PLXNA2/EYA1/TDRD5/ASCL1/ZIC1/MYF5/BMP2/TBX18/TBXT/PAX7/FEZF1/RELN/PITX2/MYF6/NOTO/NRP1/SOX17/BMP5/GJA1/UNCX/MAFB/PCDH8/TBX20/SIX3/PROP1/MEOX1/FOLR1/FOXA1/ARC/BMP4/WNT7A/GREM2/AXIN2/MSX2/NRP2/OTX2/STC1/GLI3/GATA4/LHX1/H…	93
GO:0003002	regionalization	76/2806	0.00052313071401568	0.0110219478119082	BTG2/HOXA4/ROBO2/SFRP1/CXXC4/IRX2/INTU/EN1/SOX1/WNT5A/TBX3/COBL/GLI2/SHH/OSR1/FGFR2/FGF10/NKX6-2/ISL1/HOXC13/PBX1/IRX1/DMRT3/ROBO1/GBX2/NKX6-1/NR2F2/PLXNA2/TDRD5/ASCL1/MYF5/BMP2/TBX18/TBXT/PAX7/FEZF1/RELN/PITX2/MYF6/NOTO/NRP1/SOX17/MAFB/PCDH8/TBX20/SIX3/PROP1/MEOX1/FOXA1/ARC/BMP4/WNT7A/GREM2/AXIN2/MSX2/NRP2/OTX2/GLI3/GATA4/LHX1/HOXB9/C1QA/BASP1/PAX2/RFX4/IRX3/WNT7B/GSC/VAX2/DKK1/FEZF2/DSCAML1/CER…	76
GO:1901379	regulation of potassium ion transmembrane transport	26/2806	0.000560787645990738	0.0117746068153021	KCNN2/KCNC2/MIR153-2/DPP10/DPP6/RGS4/MTNR1B/KCNIP4/KCNS2/LRRC55/OPRK1/NETO1/ALG10B/ANK2/CAV3/KCNE4/KCNAB1/EDN3/LRRC52/KCNG1/KCNJ2/KCNIP1/MIR21/CACNA1D/NEDD4/ANK3	26
GO:0010837	regulation of keratinocyte proliferation	13/2806	0.000575391153479377	0.0119831253969177	INTU/PTPRK/CD109/FGF10/YAP1/REG3A/BCL11B/REG3G/SNAI2/PRKD1/HAS2/SRSF6/MIR21	13
GO:0060041	retina development in camera-type eye	37/2806	0.000576243854008111	0.0119831253969177	USH2A/NTRK2/PROX1/SDK1/SOX9/FJX1/DSCAM/ATP8A2/TFAP2B/IRX5/PTN/HCN1/COL4A1/ACHE/CALB1/NECTIN1/RORB/GRM6/MFRP/CELF4/NRP1/RP1/CLN8/GPM6A/SIX3/ZHX2/LAMA1/TUB/PTF1A/POU4F2/VSX1/NEUROD4/RP1L1/LHX1/PAX2/VAX2/DIO3	37
GO:0001655	urogenital system development	72/2806	0.000576622719871391	0.0119831253969177	ROBO2/SLIT2/SFRP1/IRX2/SOX11/KIRREL3/BMPER/WNT5A/MYOCD/ADAMTS16/SALL1/GLI2/SHH/EPHA4/OSR1/PLCE1/PROX1/DACT2/SERPINB7/SOX9/FGFR2/FGF10/WNT4/PBX1/UBE3A/ID4/IRX1/YAP1/TFAP2B/RARB/BMP7/COL4A1/MAGI2/EPHA7/FRAS1/SULF1/PKHD1/EYA1/CALB1/SIM1/BMP2/TBX18/ITGA8/UMOD/NRP1/SOX17/CENPF/PODXL/HAS2/FOXA1/NPHS1/BMP4/PSAPL1/PTPRO/DCN/AKR1B1/AGTR1/WFS1/GLI3/LHX1/BASP1/PAX2/IRX3/GPR4/WNT7B/BCL2L11/CER1/TP73/ZBTB16/A…	72
GO:0010976	positive regulation of neuron projection development	63/2806	0.000590764641555656	0.0122352581715387	RAPGEF2/SYT3/ROBO2/SLIT2/RIMS1/BDNF/SYT1/SHANK2/WNT5A/COBL/PLXNA1/TENM3/EPHA4/NTRK2/EPHA3/SEMA5A/NTRK3/CDH4/RIT2/PLXNA4/CNR1/DSCAM/PRKN/ROBO1/ATP8A2/ALK/BMP7/PTN/CXCL12/MAGI2/KALRN/SHOX2/PLXNA2/NEGR1/PRKD1/LRRC7/RIMS2/RELN/NRP1/BMP5/MAP1B/FZD1/CACNG7/EFNA5/SHTN1/NEFL/PTPRD/SYT17/POU4F2/CHODL/STMN2/NLGN1/RASAL1/NGFR/MUL1/TRIM67/ALKAL1/ZNF804A/RAPGEF1/SYT2/PTK2B/NGF/CNTN1	63
GO:0050953	sensory perception of light stimulus	52/2806	0.000595326205867566	0.0122879365000936	GRM8/RIMS1/SOX14/USH2A/EYA4/EYS/HMCN1/ATP8A2/GLRA1/IMPG1/IRX5/GJD2/MYO3A/COL1A1/TYR/RORB/SLC4A10/GRM6/MFRP/RP1/CNGA3/CLN8/CNGB3/SLITRK6/OLFM2/CRYBB2/SLC24A2/SIX3/PCDH15/LRAT/RGR/COL11A1/OPN5/HPS1/VSX1/BBS10/CACNB2/VSX2/WFS1/RP1L1/PAX2/GUCA1A/SEMA5B/RGS9/VAX2/SPATA7/CHRNB2/RDH8/CRYBA2/POU6F2/ABCA4/CLRN1	52
GO:0001763	morphogenesis of a branching structure	47/2806	0.000619904447574748	0.0127520208827116	SLIT2/SFRP1/WNT5A/TBX3/ADAMTS16/SALL1/GLI2/PLXNA1/SHH/PROX1/SOX9/FGFR2/FGF10/WNT4/PBX1/EDNRA/YAP1/GBX2/BMP7/COL4A1/EPHA7/SPRY2/SULF1/SHOX2/SNAI2/EYA1/SEMA3E/BMP2/RSPO3/DRD2/NRP1/CAV3/PGR/TBX20/COL13A1/LAMA1/FOXA1/BMP4/MSX2/NTN4/GLI3/NOTCH4/LHX1/PAX2/SIRT6/SOCS3/PRDM1	47
GO:0070838	divalent metal ion transport	99/2806	0.000646064121757152	0.0132454021460582	NOS1/TUSC3/CACNA1E/CACNA1H/GRIN2A/STIM2/NPSR1/NALCN/DRD1/PLCE1/GRIN2B/JPH3/CACNA2D1/DYSF/RGS4/ADRA2A/STC2/ADRA1A/ATP2C2/PANX1/CACNA2D3/NMUR2/CACNA1A/CSN2/RYR2/TRPC7/ADCYAP1R1/TRPC6/FAM155A/TRPC4/CXCL12/CALCR/CACNG3/CACNA1B/JPH2/CACNG5/SLC30A8/OPRM1/CATSPER1/ATP2B2/DRD2/TRPM8/ANK2/EPPIN/SLC24A5/GRM6/PTH/STAC/PKD1L2/GJA1/CAV3/SLN/CACNG7/DHRS7C/TRPA1/GPM6A/RYR3/SLC24A2/CRHR1/TRDN/TRPM3/FGF14/CACNA1G…	99
GO:0021513	spinal cord dorsal/ventral patterning	2806-10-01	0.00065644573313095	0.0133691234562607	INTU/SOX1/GLI2/SHH/NKX6-2/DMRT3/NKX6-1/ASCL1/GLI3/RFX4	10
GO:0030073	insulin secretion	49/2806	0.000656490049831162	0.0133691234562607	ADCY8/SFRP1/CACNA1E/KCNC2/ADRA2A/MTNR1B/ISL1/CACNA1A/CNR1/PRKN/PCLO/TFAP2B/NKX6-1/SYT9/INHBB/ADRA2C/MYRIP/SNX19/ANO1/SLC30A8/DRD2/KCNS3/RIMS2/PTPRN2/KCNA5/NR1H4/GJA1/CFTR/STXBP5L/EFNA5/VSNL1/CACNA2D2/SNAP25/BRSK2/CPLX1/SSTR5/CARTPT/CRH/SYT7/HNF4A/KCNB1/RAB11FIP2/SYBU/KIF5B/ABCC8/CACNA1D/RAPGEF4/C1QTNF12/IRS2	49
GO:0072511	divalent inorganic cation transport	100/2806	0.000660009535300425	0.0133857033452243	NOS1/TUSC3/CACNA1E/CACNA1H/GRIN2A/STIM2/NPSR1/NALCN/DRD1/PLCE1/GRIN2B/JPH3/CACNA2D1/DYSF/RGS4/ADRA2A/STC2/ADRA1A/ATP2C2/PANX1/CACNA2D3/NMUR2/CACNA1A/CSN2/RYR2/TRPC7/ADCYAP1R1/TRPC6/FAM155A/TRPC4/CXCL12/CALCR/CACNG3/CACNA1B/JPH2/CACNG5/SLC30A8/OPRM1/CATSPER1/ATP2B2/DRD2/TRPM8/ANK2/EPPIN/SLC24A5/GRM6/PTH/STAC/PKD1L2/GJA1/CAV3/SLN/CACNG7/DHRS7C/TRPA1/GPM6A/RYR3/SLC24A2/CRHR1/TRDN/TRPM3/FGF14/CACNA1G…	100
GO:0070588	calcium ion transmembrane transport	69/2806	0.000661700887980379	0.0133857033452243	NOS1/CACNA1E/CACNA1H/GRIN2A/STIM2/NPSR1/NALCN/DRD1/PLCE1/GRIN2B/JPH3/CACNA2D1/DYSF/ADRA2A/ATP2C2/PANX1/CACNA2D3/CACNA1A/RYR2/TRPC7/TRPC6/FAM155A/TRPC4/CALCR/CACNG3/CACNA1B/JPH2/CACNG5/OPRM1/CATSPER1/ATP2B2/DRD2/TRPM8/ANK2/SLC24A5/STAC/PKD1L2/CAV3/SLN/CACNG7/DHRS7C/TRPA1/GPM6A/RYR3/SLC24A2/CRHR1/TRDN/TRPM3/FGF14/CACNA1G/APLNR/PLCH2/CACNA2D2/JPH1/CACNB2/BDKRB1/SLC8A3/PKD2L2/MIR21/CACNG8/TRPM5/PDE4B…	69
GO:0003231	cardiac ventricle development	34/2806	0.000671135340768622	0.0135315996355634	NPY2R/KCNK2/ROBO2/SLIT2/SOX11/WNT5A/TBX3/MYOCD/SALL1/MYH7/PROX1/FGFR2/ISL1/RYR2/NRG1/ROBO1/PKP2/SLIT3/TBX5/FZD1/NPY5R/TBX20/BMP4/COL11A1/GATA4/TNNT2/MYH6/NOS3/MDM4/PRDM1/PDE2A/SCN5A/SMAD6/LTBP1	34
GO:0021889	olfactory bulb interneuron differentiation	2806-07-01	0.000677131757983144	0.0136074431497009	ROBO2/SLIT2/WNT5A/SALL3/SALL1/ROBO1/UNCX	7
GO:0050796	regulation of insulin secretion	43/2806	0.000686652439254	0.0137420407305572	ADCY8/SFRP1/CACNA1E/KCNC2/ADRA2A/MTNR1B/ISL1/CACNA1A/CNR1/PRKN/TFAP2B/NKX6-1/SYT9/INHBB/ADRA2C/MYRIP/ANO1/SLC30A8/DRD2/KCNS3/KCNA5/NR1H4/GJA1/CFTR/STXBP5L/EFNA5/VSNL1/CACNA2D2/SNAP25/BRSK2/SSTR5/CARTPT/CRH/SYT7/HNF4A/KCNB1/SYBU/KIF5B/ABCC8/CACNA1D/RAPGEF4/C1QTNF12/IRS2	43
GO:0007601	visual perception	51/2806	0.000688343311351611	0.0137420407305572	GRM8/RIMS1/SOX14/USH2A/EYA4/EYS/HMCN1/ATP8A2/GLRA1/IMPG1/IRX5/GJD2/MYO3A/COL1A1/TYR/RORB/SLC4A10/GRM6/MFRP/RP1/CNGA3/CLN8/CNGB3/SLITRK6/OLFM2/CRYBB2/SLC24A2/SIX3/LRAT/RGR/COL11A1/OPN5/HPS1/VSX1/BBS10/CACNB2/VSX2/WFS1/RP1L1/PAX2/GUCA1A/SEMA5B/RGS9/VAX2/SPATA7/CHRNB2/RDH8/CRYBA2/POU6F2/ABCA4/CLRN1	51
GO:0001558	regulation of cell growth	87/2806	0.00069993208916001	0.0139277336303768	NRG3/SYT3/IGFBP3/SLIT2/SFRP1/RIMS1/DCC/BDNF/SEMA6D/SYT1/WNT5A/NANOS1/MYOCD/EGFR/PLCE1/RGS4/SERPINE2/MAP2/SEMA5A/IGFBP5/PAK5/NTRK3/SPOCK1/IGF1/CDH4/PLXNA4/SEMA6A/PAPPA2/DSCAM/PRKN/LMX1A/CXCL12/EPHA7/NKX6-1/SLIT3/ENPP1/KIF26A/SEMA3E/CDHR2/SH3BP4/RNF6/RIMS2/OLFM1/NRP1/SOX17/MAP1B/GJA1/CAV3/CACNG7/FRZB/FSTL4/EFNA5/IGFBP1/SEMA3D/IGFBP7/SHTN1/RPTOR/SYT17/FAM107A/POU4F2/NRCAM/JADE1/BARHL2/AGTR1/RASAL1/B…	87
GO:0030516	regulation of axon extension	27/2806	0.000702658997748281	0.0139364515872615	SEMA6D/WNT5A/MAP2/SEMA5A/NTRK3/CDH4/PLXNA4/SEMA6A/DSCAM/CXCL12/NKX6-1/SEMA3E/RNF6/OLFM1/NRP1/MAP1B/SEMA3D/SHTN1/POU4F2/NRCAM/BARHL2/PTPRS/TNR/SEMA4F/SEMA6B/SEMA5B/CDK5R1	27
GO:0048568	embryonic organ development	89/2806	0.000739085046317463	0.0145695159287883	HOXA4/SOX11/FBN2/EN1/WNT5A/TBX3/COBL/SALL1/EGFR/GLI2/SHH/OSR1/LRIG3/PROX1/SATB2/SOX9/FGFR2/FGF10/FGF9/MMP16/PBX1/RYR2/PRRX1/INSIG2/YAP1/ATP8A2/TBX15/RARB/GBX2/BMP7/IRX5/KITLG/TPO/SPRY2/NR2F2/SHOX2/MYO3A/EYA1/FOXF2/ZIC1/MYF5/ATOH1/TBXT/RSPO3/ITGA8/ASCL2/HS6ST1/NOTO/SOX17/BMP5/GJA1/KDR/FRZB/MAFB/SLITRK6/TBX20/SIX3/NES/FOLR1/BMP4/E2F7/COL11A1/ALDH1A3/EN2/SOBP/INSIG1/GLI3/GATA4/SLC39A3/KRT19/LHX1/PAX…	89
GO:0048871	multicellular organismal homeostasis	99/2806	0.000746522816897593	0.0145695159287883	PRDM16/ADCY8/USH2A/CDHR1/NANOS1/IRF4/EGFR/LDB2/PPARGC1A/EBF2/DRD1/KSR2/PRLR/ARRDC3/SOX9/MC3R/BPIFA1/CNR1/YAP1/SERPINA3/TFAP2B/DIO2/TNFRSF11B/MRAP2/ESRRB/ADCY2/ACHE/OPRPN/NDN/TLR4/ESRRG/IL20RB/IAPP/DRD2/TRPM8/CMKLR1/PTH/NOVA2/GJA1/RP1/PTH2R/SLN/CLN8/CFTR/HAS2/SCNN1G/SFTPD/FSHB/PCDH15/ZNF516/NOVA1/MUC2/TUB/NMU/NRDC/CYP11B2/IL7/ALMS1/NOX4/AKR1B1/FLG/BBS10/HRNR/CARTPT/ADCY1/WFS1/CCN2/RP1L1/PIP/KRT1/P…	99
GO:0030318	melanocyte differentiation	2806-11-01	0.000747147291149117	0.0145695159287883	OCA2/KITLG/ADAMTS20/ENPP1/ADAMTS9/SLC24A5/OR51E2/EDN3/GLI3/MITF/LRMDA	11
GO:0035640	exploration behavior	2806-11-01	0.000747147291149117	0.0145695159287883	BRINP1/JPH3/LRRTM1/HTR1A/PENK/CHL1/SLC4A10/CRHR1/CHRNA4/CRH/TNR	11
GO:0060914	heart formation	2806-11-01	0.000747147291149117	0.0145695159287883	ROBO2/ISL1/ROBO1/TBX5/EYA1/SOX17/FOLR1/LEMD2/BMP4/AXIN2/DKK1	11
GO:0001822	kidney development	62/2806	0.000748933894844924	0.0145695159287883	ROBO2/SLIT2/SFRP1/IRX2/SOX11/KIRREL3/BMPER/ADAMTS16/SALL1/GLI2/SHH/EPHA4/OSR1/PLCE1/PROX1/DACT2/SERPINB7/SOX9/FGFR2/FGF10/WNT4/PBX1/IRX1/YAP1/TFAP2B/RARB/BMP7/MAGI2/EPHA7/FRAS1/SULF1/PKHD1/EYA1/CALB1/SIM1/BMP2/ITGA8/UMOD/NRP1/CENPF/PODXL/HAS2/NPHS1/BMP4/PTPRO/DCN/AKR1B1/AGTR1/WFS1/GLI3/LHX1/BASP1/PAX2/IRX3/GPR4/WNT7B/BCL2L11/CER1/TP73/ZBTB16/ADAMTS1/SMAD6	62
GO:0030517	negative regulation of axon extension	15/2806	0.000757962563325521	0.0146981976053793	SEMA6D/WNT5A/MAP2/SEMA5A/SEMA6A/SEMA3E/RNF6/NRP1/SEMA3D/PTPRS/TNR/SEMA4F/SEMA6B/SEMA5B/CDK5R1	15
GO:0048706	embryonic skeletal system development	33/2806	0.000777776693938877	0.0150345469504566	HOXA4/SOX11/WNT5A/SHH/OSR1/KIAA1217/SATB2/XYLT1/FGFR2/FGF9/MMP16/PBX1/PRRX1/TBX15/BMP7/IRX5/SULF1/SHOX2/COL1A1/EYA1/MYF5/TBXT/PAX7/HSD17B7/BMP4/COL11A1/GLI3/SLC39A3/LHX1/HOXB9/GSC/DSCAML1/EXT1	33
GO:0086091	regulation of heart rate by cardiac conduction	14/2806	0.000790076343510397	0.0152239710621355	CACNA2D1/PKP2/ANK2/KCNA5/CACNA1G/HCN4/KCNE4/KCNJ3/KCND3/CACNB2/CTNNA3/KCNJ2/CACNA1D/SCN5A	14
GO:1905606	regulation of presynapse assembly	2806-12-01	0.000793358784243179	0.0152389957011253	NRXN1/LRFN5/CBLN1/LRRTM1/NTRK3/FZD1/CBLN2/PTPRD/WNT7A/NLGN1/DKK1/SLITRK3	12
GO:0021543	pallium development	42/2806	0.000796202600489329	0.0152455271521369	BTG2/SLIT2/DAB1/KIRREL3/CNTNAP2/EGFR/NTRK2/NEUROD6/DRD1/PROX1/TACC2/POU3F2/COL3A1/ID4/DCLK2/ROBO1/ALK/LMX1A/ASCL1/ATOH1/RELN/NRP1/LHX5/HSD3B2/NEFL/FOXP2/SUN2/PHACTR1/BNIP3/GNG12/HSD3B1/NRP2/IGF2BP1/PTPRS/GLI3/TMEM108/CDK5R2/KIF5B/CDK5R1/FEZF2/LHX6/FUT10	42
GO:0098664	G protein-coupled serotonin receptor signaling pathway	13/2806	0.000804541340162251	0.015356903511749	OR6T1/HTR1E/HTR1A/HTR1B/OR10H2/HTR7/HTR4/OR10H5/CHRM2/OR10J5/OR10H4/OR11H4/HRH1	13
GO:0014706	striated muscle tissue development	82/2806	0.000830072169689561	0.0157947170038742	BTG2/KCNK2/SOX11/MYOM2/WNT5A/TBX3/SORBS2/SGCG/MYOCD/TENM4/SHH/DNER/MYH7/PROX1/RGS4/ADRA1A/SGCD/FGFR2/IGF1/FGF9/ISL1/RYR2/NRG1/YAP1/NEBL/PKP2/RARB/BMP7/TBX5/GATA6/VGLL2/SGCZ/EYA2/NR2F2/SHOX2/PITX1/EYA1/JPH2/ADAMTS9/MYF5/BMP2/PAX7/MYF6/ACTC1/SOX17/BMP5/GJA1/CAV3/CENPF/DIPK2A/TBX20/COL19A1/EPHB1/MYH14/NPHS1/MYO18B/KCNAB1/LEMD2/BMP4/FHOD3/MYOD1/FGF3/FOXP2/COL11A1/NOX4/DCN/GPC1/GATA4/SIRT6/MEIS1/TNNT2…	82
GO:2000300	regulation of synaptic vesicle exocytosis	23/2806	0.000835211926167004	0.0158430075340526	RIMS1/SYT1/DRD1/ADRA1A/CNR1/HTR1B/SYT9/PPFIA2/DRD2/RIMS2/CHRM2/CPLX2/STXBP5L/WNT7A/DGKI/CHRNA4/CPLX1/CACNB2/NLGN1/ADCY1/APBA2/CACNA1D/CHRNB2	23
GO:0021533	cell differentiation in hindbrain	2806-09-01	0.000849095950364523	0.0160066416153857	GRID2/PROX1/CBLN1/AGTPBP1/RORA/LHX5/KNDC1/WNT7A/LHX1	9
GO:0060004	reflex	2806-09-01	0.000849095950364523	0.0160066416153857	ADRA1A/GLRA1/ASCL1/GJA1/SLITRK6/FOXP2/ALDH1A3/DRD3/CACNG2	9
GO:0043949	regulation of cAMP-mediated signaling	17/2806	0.000858986116122547	0.0161431063613277	RAPGEF2/NPY2R/NOS1/ARRDC3/ADCYAP1R1/MRAP2/PEX5L/OPRM1/PDE10A/CRHR1/APLNR/OR51E2/GNAI2/CRH/APLP1/RXFP2/PDE2A	17
GO:0071300	cellular response to retinoic acid	21/2806	0.000879450722426192	0.0164768475349326	BRINP1/PCK1/WNT5A/OSR1/EPHA3/BRINP2/SOX9/FGFR2/NTRK3/YAP1/FZD10/RARB/COL1A1/TBXT/RORB/KLF4/GJB3/PAX2/AQP1/WNT7B/PTK2B	21
GO:0035270	endocrine system development	33/2806	0.000901816451615452	0.0168440502266457	WNT5A/SALL1/GLI2/SHH/SOX2/SOX9/FGF10/POU3F2/NKX6-2/ISL1/WNT4/PBX1/NKX6-1/GATA6/PITX1/ASCL1/BMP2/SLC6A3/DRD2/PITX2/BMP5/CRHR1/SIX3/PROP1/ONECUT1/BMP4/PAX4/ETS1/NEUROG3/CRH/ONECUT2/HNF4A/GSX1	33
GO:0060351	cartilage development involved in endochondral bone morphogenesis	16/2806	0.000933959649260341	0.0173910712671138	COL6A3/SOX9/COL12A1/RARB/SHOX2/COL1A1/MBL2/COL21A1/MMP13/COCH/SCARA3/AXIN2/COL20A1/STC1/TRPV4/CER1	16
GO:0003073	regulation of systemic arterial blood pressure	26/2806	0.000963560025629981	0.0178331823588479	POSTN/ADAMTS16/ADRA1A/ASIC2/NAV2/NR2F2/KLK1/SOD2/DRD2/KLK2/GJA1/ARHGAP42/KLK3/OR51E2/EDN3/CYP11B2/PTPRO/ADRA1B/AGTR1/CRH/CYP4A11/EDN2/OXTR/NOS3/DRD3/EMP2	26
GO:0033273	response to vitamin	26/2806	0.000963560025629981	0.0178331823588479	POSTN/SFRP1/EGFR/STC2/KYNU/BMP7/PTN/PENK/COL1A1/SNAI2/TYR/ASCL1/MGMT/PTH/MAP1B/LRAT/FOLR1/F7/GDAP1/STC1/CCND1/GATA4/MIR125B1/BCHE/FGF23/IL15	26
GO:0048736	appendage development	43/2806	0.000991504997755308	0.0180037103978228	SOX11/INTU/FBN2/EN1/WNT5A/TBX3/SALL3/SALL1/GLI2/SHH/OSR1/SOX9/FGFR2/FGF10/FGF9/HOXC13/PBX1/IMPAD1/PRRX1/TFAP2B/RARB/BMP7/FREM2/FRAS1/TBX5/NR2F2/SHOX2/PLXNA2/PITX1/FGF4/PITX2/GJA1/SMOC1/BMP4/WNT7A/ZNF219/MSX2/GLI3/SLC39A3/BCL2L11/DKK1/ZBTB16/GREM1	43
GO:0060173	limb development	43/2806	0.000991504997755308	0.0180037103978228	SOX11/INTU/FBN2/EN1/WNT5A/TBX3/SALL3/SALL1/GLI2/SHH/OSR1/SOX9/FGFR2/FGF10/FGF9/HOXC13/PBX1/IMPAD1/PRRX1/TFAP2B/RARB/BMP7/FREM2/FRAS1/TBX5/NR2F2/SHOX2/PLXNA2/PITX1/FGF4/PITX2/GJA1/SMOC1/BMP4/WNT7A/ZNF219/MSX2/GLI3/SLC39A3/BCL2L11/DKK1/ZBTB16/GREM1	43
GO:0006940	regulation of smooth muscle contraction	20/2806	0.000992682194753198	0.0180037103978228	NPY2R/MYOCD/MIR153-2/TACR3/PLCE1/ADRA2A/ADRA1A/NMUR2/KCNB2/ADRA2C/KCNMA1/ARHGAP42/CHRM2/PRKG1/NMU/ADRA1B/EDN2/OXTR/MIR21/CALCRL	20
GO:0086002	cardiac muscle cell action potential involved in contraction	18/2806	0.00099398319512473	0.0180037103978228	KCNN2/CACNA2D1/FGF12/RYR2/PKP2/ANK2/KCNA5/GJA1/CAV3/CACNA1G/KCNE4/KCNJ3/KCND3/CACNB2/CTNNA3/KCNJ2/CACNA1D/SCN5A	18
GO:0086065	cell communication involved in cardiac conduction	18/2806	0.00099398319512473	0.0180037103978228	KCNN2/CACNA2D1/RYR2/PKP2/ANK2/KCNA5/GJA1/TRDN/CACNA1G/HCN4/TNNI3K/KCNJ3/CACNB2/CTNNA3/GJD3/CACNA1D/SCN5A/SLC8A1	18
GO:0090287	regulation of cellular response to growth factor stimulus	64/2806	0.000998176789984061	0.0180037103978228	PRDM16/VWC2/SLIT2/SFRP1/SOX11/FBN2/BMPER/SORL1/WNT5A/MYOCD/SMOC2/NTF3/CD109/FGF10/CDH5/NTRK3/FGF9/WNT4/SEMA6A/SPINT3/ROBO1/ZNF703/TFAP2B/SPRY2/SKOR2/SULF1/FGF4/FST/ADAMTS12/MIR329-1/ITGA8/CAV3/FZD1/MIR296/SOST/NEO1/VEGFC/FOLR1/ONECUT1/VWC2L/DOK5/LEMD2/BMP4/GREM2/DCN/MSX2/GPC1/OTX2/ONECUT2/TMEM108/GATA4/HTRA1/XDH/DKK1/MIR10B/SPRY4/DAB2/GRB10/NEDD4/CER1/SMAD6/LTBP1/GREM1/JCAD	64
GO:0035107	appendage morphogenesis	37/2806	0.00099938481104682	0.0180037103978228	SOX11/INTU/FBN2/EN1/WNT5A/TBX3/SALL3/SALL1/GLI2/SHH/OSR1/SOX9/FGFR2/FGF10/FGF9/PBX1/IMPAD1/PRRX1/TFAP2B/RARB/BMP7/FREM2/FRAS1/TBX5/SHOX2/PLXNA2/PITX1/FGF4/GJA1/BMP4/WNT7A/ZNF219/MSX2/GLI3/BCL2L11/DKK1/ZBTB16	37
GO:0035108	limb morphogenesis	37/2806	0.00099938481104682	0.0180037103978228	SOX11/INTU/FBN2/EN1/WNT5A/TBX3/SALL3/SALL1/GLI2/SHH/OSR1/SOX9/FGFR2/FGF10/FGF9/PBX1/IMPAD1/PRRX1/TFAP2B/RARB/BMP7/FREM2/FRAS1/TBX5/SHOX2/PLXNA2/PITX1/FGF4/GJA1/BMP4/WNT7A/ZNF219/MSX2/GLI3/BCL2L11/DKK1/ZBTB16	37
GO:0051668	localization within membrane	37/2806	0.00099938481104682	0.0180037103978228	CDH13/GRIK2/NRXN1/GPC6/ANKS1B/SHISA6/DLG2/ARHGAP44/PTN/MAGI2/CACNG3/CACNG5/PRKCZ/LRRC7/NETO1/CEP112/RELN/CACNG7/CD81/ARC/LHFPL4/SNAP25/KIF17/CPLX1/GRIP2/INSIG1/NLGN1/LGI1/GSG1L/CACNG8/NRXN2/MAL/CALY/DRD3/NDC1/SHISA7/CACNG2	37
GO:0022410	circadian sleep/wake cycle process	2806-10-01	0.00100592763484864	0.0180149804958628	NPY2R/MTNR1B/DRD2/NPS/NMU/NLGN1/CRH/DRD3/HCRTR2/CHRNB2	10
GO:1903861	positive regulation of dendrite extension	2806-10-01	0.00100592763484864	0.0180149804958628	SYT3/RIMS1/SYT1/PRKN/RIMS2/CACNG7/SYT17/RASAL1/MUL1/SYT2	10
GO:0018958	phenol-containing compound metabolic process	28/2806	0.00101364677208897	0.0180554364853349	RAPGEF2/GRIN2A/WNT5A/OCA2/GPR37/TACR3/DRD1/SNCAIP/HTR1A/PRKN/DIO2/TPH2/DDC/TPO/TYR/SLC6A3/DRD2/SLC24A5/DUOXA1/PAH/AKR1B1/NR4A2/CYP2E1/DBH/DRD3/DIO3/CHRNB2/CPQ	28
GO:0030879	mammary gland development	36/2806	0.00101411714205691	0.0180554364853349	NRG3/WNT5A/TBX3/GLI2/PRLR/ATP2C2/SOX9/IGFBP5/FGFR2/FGF10/WNT4/CSN2/NRG1/ROBO1/ZNF703/KALRN/CSN3/SLC6A3/MGMT/GJA1/CAV3/PGR/BMP4/MSX2/CCND1/GLI3/XDH/NOTCH4/HOXB9/WNT7B/BCL2L11/OXTR/CDO1/BSX/CYP19A1/IRS2	36
GO:0006941	striated muscle contraction	42/2806	0.00101875880430499	0.0180851963831285	NOS1/KCNN2/MYL1/MYH7/CACNA2D1/ADRA1A/SGCD/FGF12/PDE5A/RYR2/ATP8A2/PKP2/MAP2K3/ANK2/MYH8/KCNA5/ACTC1/STAC/GJA1/CAV3/CACNA1G/HCN4/MYH14/KCNE4/TNNI3K/KCNJ3/KCND3/ADRA1B/CACNB2/CTNNA3/STC1/CCN2/GATA4/SLC8A3/KCNJ2/TNNT2/PDE4B/MYH6/DTNA/CACNA1D/SCN5A/SLC8A1	42
GO:0048640	negative regulation of developmental growth	30/2806	0.00103972548716232	0.0184037456143354	KCNK2/SFRP1/DCC/SEMA6D/WNT5A/RGS4/STC2/MAP2/SEMA5A/SEMA6A/EPHA7/TBX5/SEMA3E/RNF6/WWC1/NRP1/GJA1/CAV3/FSTL4/SEMA3D/BMP4/PTPRS/TNR/OSTN/MEIS1/SEMA4F/SEMA6B/SEMA5B/CDK5R1/TP73	30
GO:0042417	dopamine metabolic process	14/2806	0.00106387768225678	0.0185636740648681	GRIN2A/GPR37/TACR3/DRD1/SNCAIP/HTR1A/PRKN/DDC/SLC6A3/DRD2/NR4A2/DBH/DRD3/CHRNB2	14
GO:0097756	negative regulation of blood vessel diameter	24/2806	0.00106590461697125	0.0185636740648681	EGFR/ADRA2A/ADRA1A/KCNMB2/EDNRA/ASIC2/HTR1A/HTR1B/ADRA2C/HTR7/KCNA5/GJA1/ARHGAP42/EDN3/ADRA1B/GRIP2/AGTR1/HRH1/BDKRB2/EDN2/OXTR/MIR21/DBH/SLC8A1	24
GO:0007158	neuron cell-cell adhesion	2806-08-01	0.00106705303378286	0.0185636740648681	NRXN1/CNTN4/NRXN3/ASTN1/NLGN1/TNR/NRXN2/CDK5R1	8
GO:0048791	calcium ion-regulated exocytosis of neurotransmitter	2806-08-01	0.00106705303378286	0.0185636740648681	RIMS1/SYT1/RIMS2/SYT5/SYT17/SYT7/SYT8/SYT2	8
GO:0060572	morphogenesis of an epithelial bud	2806-08-01	0.00106705303378286	0.0185636740648681	WNT5A/GLI2/SHH/FGFR2/FGF10/BMP7/SULF1/BMP4	8
GO:0097091	synaptic vesicle clustering	2806-08-01	0.00106705303378286	0.0185636740648681	PCDH17/PCLO/MAGI2/SYNDIG1/BRSK2/SYN3/NLGN1/SYN2	8
GO:2001259	positive regulation of cation channel activity	21/2806	0.00108104408672567	0.0187534969916598	PINK1/KCNC2/STIM2/CACNA2D1/LRRC55/CACNG3/JPH2/ALG10B/ANK2/RELN/STAC/TRDN/FGF14/ARC/PIRT/LRRC52/CACNB2/RGS9/KIF5B/CACNG2/ANK3	21
GO:0048738	cardiac muscle tissue development	53/2806	0.0010900759039349	0.0188564550541466	KCNK2/MYOM2/WNT5A/TBX3/SORBS2/SGCG/MYOCD/TENM4/MYH7/PROX1/RGS4/ADRA1A/SGCD/FGFR2/IGF1/FGF9/ISL1/RYR2/NRG1/YAP1/NEBL/PKP2/RARB/BMP7/TBX5/GATA6/SGCZ/JPH2/ADAMTS9/BMP2/ACTC1/BMP5/GJA1/CAV3/DIPK2A/TBX20/MYO18B/BMP4/FHOD3/FGF3/COL11A1/NOX4/GATA4/SIRT6/MEIS1/TNNT2/SOX6/DKK1/MYH6/TP73/NKX2-6/SLC8A1/GREM1	53
GO:0021955	central nervous system neuron axonogenesis	13/2806	0.00110560696548901	0.0190709371469194	SLIT2/DCC/CDH11/GLI2/EPHA4/PLXNA4/DCLK1/NFIB/EPHB1/NR4A2/SPTBN4/TSKU/CHRNB2	13
GO:0003170	heart valve development	19/2806	0.00111682191858758	0.0190856918153879	ROBO2/SLIT2/SOX9/ROBO1/SLIT3/TBX5/SHOX2/SNAI2/ADAMTS9/BMP2/OLFM1/TBX20/BMP4/GATA4/NOS3/MDM4/PRDM1/PDE2A/SMAD6	19
GO:0050482	arachidonic acid secretion	2806-12-01	0.00111900016063286	0.0190856918153879	NMUR2/PLA2G5/OC90/PLA2G4A/PLA2G2E/PLA2G2A/PLA2G2D/DRD2/PLA2G2C/BDKRB2/PLA2G2F/DRD3	12
GO:0099174	regulation of presynapse organization	2806-12-01	0.00111900016063286	0.0190856918153879	NRXN1/LRFN5/CBLN1/LRRTM1/NTRK3/FZD1/CBLN2/PTPRD/WNT7A/NLGN1/DKK1/SLITRK3	12
GO:1903963	arachidonate transport	2806-12-01	0.00111900016063286	0.0190856918153879	NMUR2/PLA2G5/OC90/PLA2G4A/PLA2G2E/PLA2G2A/PLA2G2D/DRD2/PLA2G2C/BDKRB2/PLA2G2F/DRD3	12
GO:0046883	regulation of hormone secretion	59/2806	0.00113821034297013	0.019359113905992	ADCY8/SFRP1/SOX11/CACNA1E/KCNC2/GALR1/EGFR/ADRA2A/MTNR1B/ISL1/CACNA1A/CNR1/HTR1A/PRKN/TAC1/TFAP2B/C1QTNF1/NKX6-1/KALRN/SYT9/INHBB/OPRK1/ADRA2C/MYRIP/ANO1/SLC30A8/DRD2/KCNS3/KCNA5/NR1H4/GJA1/CFTR/STXBP5L/CRHR1/EFNA5/GRP/VSNL1/POMC/NMU/CACNA2D2/EDN3/SNAP25/BRSK2/AGTR1/SSTR5/CARTPT/CRH/SYT7/HNF4A/KCNB1/SYBU/KIF5B/ABCC8/FGF23/CACNA1D/RAPGEF4/C1QTNF12/CYP19A1/IRS2	59
GO:0048562	embryonic organ morphogenesis	63/2806	0.00114499900134391	0.0194203312512062	HOXA4/SOX11/FBN2/WNT5A/TBX3/SALL1/GLI2/SHH/OSR1/LRIG3/PROX1/SATB2/SOX9/FGFR2/FGF10/FGF9/MMP16/RYR2/PRRX1/INSIG2/YAP1/ATP8A2/TBX15/RARB/GBX2/BMP7/IRX5/SPRY2/SHOX2/MYO3A/EYA1/FOXF2/ZIC1/MYF5/ATOH1/TBXT/ITGA8/NOTO/SOX17/GJA1/FRZB/MAFB/SLITRK6/TBX20/SIX3/FOLR1/BMP4/COL11A1/ALDH1A3/SOBP/INSIG1/GLI3/GATA4/SLC39A3/LHX1/PAX2/RPL38/WNT16/GSC/VAX2/HMX3/DSCAML1/CLRN1	63
GO:0048705	skeletal system morphogenesis	54/2806	0.00115880593393486	0.0195999148103593	HOXA4/COL6A3/SFRP1/SOX11/FBN2/OSR1/SATB2/SOX9/FGFR2/COL12A1/MMP16/ACAN/IMPAD1/PRRX1/PAPPA2/INSIG2/TBX15/RARB/BMP7/IRX5/SHOX2/COL1A1/EYA1/FGF4/MBL2/MYF5/TBXT/COL21A1/UNCX/HAS2/BARX2/COL13A1/MMP13/BMP4/COCH/WNT7A/COL11A1/SCARA3/AXIN2/MSX2/INSIG1/COL20A1/STC1/GLI3/CCN2/SLC39A3/LHX1/PLEKHA1/GSC/TRPV4/DSCAML1/WDR48/CER1/GREM1	54
GO:0030072	peptide hormone secretion	56/2806	0.00117700146090291	0.0198525260261436	ADCY8/SFRP1/CACNA1E/KCNC2/EGFR/ADRA2A/MTNR1B/ISL1/CACNA1A/CNR1/PRKN/PCLO/TFAP2B/NKX6-1/KALRN/SYT9/INHBB/ADRA2C/MYRIP/SNX19/ANO1/SLC30A8/DRD2/KCNS3/RIMS2/PTPRN2/KCNA5/NR1H4/GJA1/CFTR/STXBP5L/CRHR1/EFNA5/GRP/VSNL1/NMU/CACNA2D2/EDN3/SNAP25/BRSK2/CPLX1/SSTR5/CARTPT/CRH/SYT7/HNF4A/KCNB1/RAB11FIP2/SYBU/KIF5B/ABCC8/TRPV4/CACNA1D/RAPGEF4/C1QTNF12/IRS2	56
GO:0034754	cellular hormone metabolic process	33/2806	0.00120275160670607	0.0201882166795425	CACNA1H/UGT1A1/PPARGC1A/SHH/ALDH8A1/SRD5A2/WNT4/UGT2B7/RDH14/BMP2/HSD17B7/SDR16C5/BMP5/ADH6/HSD17B2/HSD3B2/FSHB/LRAT/CYP11B1/ADH1C/AFP/CYP11B2/ALDH1A3/CYP3A4/AKR1B1/HSD3B1/CYP1A2/HSD17B12/PLEKHA1/RBP1/RDH8/CYP19A1/HSD17B14	33
GO:0002063	chondrocyte development	16/2806	0.00120795599419629	0.0201882166795425	COL6A3/SOX9/COL12A1/ACAN/IMPAD1/SULF1/SHOX2/MBL2/PTHLH/COL21A1/COCH/COL11A1/SCARA3/AXIN2/MSX2/COL20A1	16
GO:0030850	prostate gland development	16/2806	0.00120795599419629	0.0201882166795425	SFRP1/WNT5A/GLI2/SHH/SOX9/FGFR2/FGF10/UBE3A/ID4/BMP7/SULF1/FOXA1/BMP4/PSAPL1/GLI3/CYP19A1	16
GO:0007043	cell-cell junction assembly	32/2806	0.00121016572311266	0.0201882166795425	CDH13/CDH11/CDH9/TJP1/CDH8/CDH5/CDH18/CDH4/CTNND2/DSG1/MTDH/PKP2/GJB2/PDCD6IP/CDH6/SNAI2/UGT8/ANK2/CDH12/MICALL2/CDH10/NR1H4/GJA1/CDH20/CTNND1/PTPRO/CDH22/GJD3/TRPV4/AFDN/EPB41L3/RUNX1	32
GO:0099072	regulation of postsynaptic membrane neurotransmitter receptor levels	20/2806	0.0012260260975837	0.0203969205141726	GPC6/SHISA6/DLG2/ARHGAP44/CACNG3/CACNG5/PRKCZ/LRRC7/CACNG7/ARC/CTNND1/SNAP25/CPLX1/GRIP2/LGI1/GSG1L/CACNG8/CALY/DRD3/CACNG2	20
GO:1903305	regulation of regulated secretory pathway	39/2806	0.00124266478638251	0.0206174002296543	SYT3/RIMS1/CACNA1H/SYT1/DRD1/ADRA2A/ADRA1A/CNR1/HTR1B/SYT9/PPFIA2/DRD2/RIMS2/CHRM2/CPLX2/STXBP5L/CRHR1/SYT10/CACNA1G/SYT5/SYT17/WNT7A/DGKI/CHRNA4/CPLX1/GNAI2/CACNB2/NLGN1/ADCY1/SYT7/APBA2/KCNB1/CDK5R2/SYT8/SYT2/SYT13/CACNA1D/CHRNB2/HLA-F	39
GO:0001867	complement activation, lectin pathway	2806-07-01	0.00127697404388083	0.0209582074209983	MBL2/MASP1/SCARA3/COLEC10/COL20A1/KRT1/COLEC11	7
GO:0006703	estrogen biosynthetic process	2806-07-01	0.00127697404388083	0.0209582074209983	HSD17B7/HSD17B2/HSD3B1/HSD17B12/RDH8/CYP19A1/HSD17B14	7
GO:0038007	netrin-activated signaling pathway	2806-07-01	0.00127697404388083	0.0209582074209983	DCC/UNC5D/DSCAM/UNC5A/SHTN1/SIAH2/TUBB3	7
GO:0072044	collecting duct development	2806-07-01	0.00127697404388083	0.0209582074209983	DACT2/TFAP2B/CALB1/BMP4/AKR1B1/PAX2/WNT7B	7
GO:0003197	endocardial cushion development	15/2806	0.00131438305165112	0.0213861843745656	ROBO2/SOX9/ISL1/ROBO1/BMP7/TBX5/SNAI2/BMP2/BMP5/TBX20/BMP4/MSX2/GATA4/NOS3/MDM4	15
GO:0003416	endochondral bone growth	15/2806	0.00131438305165112	0.0213861843745656	COL6A3/FGFR2/COL12A1/RARB/MBL2/COL21A1/BNC2/MMP13/COCH/SCARA3/MSX2/COL20A1/STC1/OSTN/CER1	15
GO:0007212	dopamine receptor signaling pathway	15/2806	0.00131438305165112	0.0213861843745656	DRD1/RGS4/NSG2/ALK/OR5T1/OPRM1/DRD2/OR13F1/OR56A4/OR56A5/GNAI3/OR56A1/RGS9/CALY/DRD3	15
GO:0001656	metanephros development	25/2806	0.00132061181225763	0.0213861843745656	ROBO2/IRX2/SALL1/SHH/OSR1/SOX9/FGF10/WNT4/IRX1/YAP1/TFAP2B/BMP7/FRAS1/EYA1/CALB1/ITGA8/UMOD/BMP4/AKR1B1/GLI3/LHX1/BASP1/PAX2/IRX3/WNT7B	25
GO:0042475	odontogenesis of dentin-containing tooth	25/2806	0.00132061181225763	0.0213861843745656	GLI2/SHH/LHX8/FGF10/DMRT3/BCL11B/BMP7/TNFRSF11B/AMTN/FGF4/BMP2/NECTIN1/BMP4/ODAM/KLK5/FAM20A/MSX2/GLI3/HTRA1/JAG2/BCL2L11/KLK4/CSF3R/SCN5A/DMP1	25
GO:0001502	cartilage condensation	2806-09-01	0.00133909866133996	0.0215708247325371	SOX9/ACAN/FGF4/MYF5/UNCX/BARX2/WNT7A/COL11A1/CCN2	9
GO:0010002	cardioblast differentiation	2806-09-01	0.00133909866133996	0.0215708247325371	MYOCD/ISL1/NRG1/TBX5/GATA6/TBXT/PRICKLE1/GATA4/GREM1	9
GO:0046879	hormone secretion	67/2806	0.00135126193296291	0.0217093243002933	ADCY8/SFRP1/SOX11/CACNA1E/KCNC2/GALR1/TBX3/EGFR/ADRA2A/MTNR1B/ISL1/CACNA1A/CNR1/HTR1A/PRKN/PCLO/TAC1/TFAP2B/C1QTNF1/NKX6-1/KALRN/SYT9/INHBB/OPRK1/ADRA2C/MYRIP/SNX19/ANO1/SLC30A8/DRD2/KCNS3/RIMS2/PTPRN2/KCNA5/NR1H4/GJA1/CFTR/STXBP5L/CRHR1/EFNA5/GRP/VSNL1/POMC/NMU/CACNA2D2/EDN3/SNAP25/BRSK2/CPLX1/AGTR1/SSTR5/CARTPT/CRH/SYT7/HNF4A/KCNB1/RAB11FIP2/SYBU/KIF5B/ABCC8/TRPV4/FGF23/CACNA1D/RAPGEF4/C1QTNF12…	67
GO:0007200	phospholipase C-activating G protein-coupled receptor signaling pathway	27/2806	0.00137920947071372	0.0221000170188838	DRD1/PLCE1/ADRA2A/ADRA1A/LHCGR/MC3R/NMUR2/GPR139/CCKBR/OPRK1/FPR3/ANO1/OPRM1/NMBR/DRD2/CMKLR1/CHRM2/NTSR2/CRHR1/GRP/ADRA1B/AGTR1/HRH1/C5AR1/NPR3/GPR4/HCRTR2	27
GO:0032341	aldosterone metabolic process	2806-06-01	0.00139309533304723	0.0221476696682103	CACNA1H/WNT4/BMP2/BMP5/CYP11B1/CYP11B2	6
GO:0032342	aldosterone biosynthetic process	2806-06-01	0.00139309533304723	0.0221476696682103	CACNA1H/WNT4/BMP2/BMP5/CYP11B1/CYP11B2	6
GO:0034650	cortisol metabolic process	2806-06-01	0.00139309533304723	0.0221476696682103	CACNA1H/WNT4/BMP2/BMP5/CYP11B1/CYP11B2	6
GO:0022612	gland morphogenesis	31/2806	0.00140466724080282	0.0222324463939905	NRG3/SFRP1/WNT5A/TBX3/EGFR/GLI2/PLXNA1/SHH/PROX1/SOX9/IGFBP5/FGFR2/FGF10/WNT4/ID4/BMP7/PTN/SULF1/SNAI2/NRP1/CAV3/PGR/NFIB/PROP1/LAMA1/FOXA1/BMP4/MSX2/NTN4/GLI3/BSX	31
GO:0008217	regulation of blood pressure	43/2806	0.00140980522037963	0.0222324463939905	NOS1/POSTN/ADAMTS16/TACR3/ADRA1A/MC3R/EDNRA/CNR1/ASIC2/TAC1/NAV2/CACNA1B/NR2F2/KLK1/SOD2/DRD2/KLK2/GJA1/ARHGAP42/KLK3/NPY1R/VEGFC/OR51E2/CYP11B1/POMC/NMU/EDN3/CYP11B2/PTPRO/ADRA1B/GRIP2/AGTR1/CARTPT/CRH/BDKRB1/NPR3/CYP4A11/EDN2/OXTR/MYH6/NOS3/DRD3/EMP2	43
GO:0009187	cyclic nucleotide metabolic process	14/2806	0.00141303280579312	0.0222324463939905	ADCY8/PDE7B/GUCY1A2/PDE5A/PDE1A/ADCY2/RORA/PDE10A/PTH/PTHLH/ADCY1/PDE4B/PDE2A/PDE8B	14
GO:0071526	semaphorin-plexin signaling pathway	14/2806	0.00141303280579312	0.0222324463939905	SEMA6D/PLXNA1/SEMA5A/PLXNA4/SEMA6A/PLXNA2/SEMA3E/NRP1/SEMA3D/NCAM1/NRP2/SEMA4F/SEMA6B/SEMA5B	14
GO:0099590	neurotransmitter receptor internalization	2806-10-01	0.00149398647753847	0.0234455764477622	CACNG3/CACNG5/CACNG7/ARC/SNAP25/GSG1L/CACNG8/CALY/DRD3/CACNG2	10
GO:0035265	organ growth	47/2806	0.00152887784441617	0.0239314580839334	COL6A3/KCNK2/SORBS2/TENM4/SHH/PROX1/RGS4/ADRA1A/SOX9/FGFR2/FGF10/COL12A1/IGF1/FGF9/UBE3A/YAP1/RARB/SPRY2/TBX5/GATA6/MBL2/WWC1/GJA1/CAV3/COL21A1/DIPK2A/TBX20/BNC2/MMP13/COCH/CACNA2D2/IL7/PSAPL1/SCARA3/MSX2/COL20A1/STC1/GATA4/OSTN/BASP1/SIRT6/MEIS1/BCL2L11/MYH6/CER1/TP73/CYP19A1	47
GO:0003180	aortic valve morphogenesis	2806-11-01	0.00155504684833172	0.0242786673320303	ROBO2/SLIT2/SOX9/ROBO1/SLIT3/SNAI2/TBX20/BMP4/GATA4/NOS3/SMAD6	11
GO:0019229	regulation of vasoconstriction	18/2806	0.00156347936770789	0.0243147611819117	EGFR/ADRA2A/ADRA1A/KCNMB2/ASIC2/ADRA2C/KCNA5/GJA1/ARHGAP42/EDN3/ADRA1B/AGTR1/HRH1/BDKRB2/EDN2/OXTR/MIR21/DBH	18
GO:0030510	regulation of BMP signaling pathway	25/2806	0.00156534511139914	0.0243147611819117	VWC2/SFRP1/SOX11/BMPER/SORL1/WNT5A/CDH5/TFAP2B/SKOR2/SULF1/FST/FZD1/SOST/NEO1/VWC2L/LEMD2/BMP4/GREM2/MSX2/GATA4/HTRA1/DKK1/CER1/SMAD6/GREM1	25
GO:0042445	hormone metabolic process	52/2806	0.00169972646146646	0.0263349476434333	CACNA1H/CHST8/UGT1A1/PPARGC1A/SHH/ALDH8A1/STC2/SRD5A2/WNT4/UGT2B7/PCSK2/DIO2/RDH14/TPO/ACHE/SLC5A7/BMP2/CHST9/HSD17B7/SDR16C5/BMP5/SERPINA6/GHR/ADH6/KLK6/HSD17B2/HSD3B2/FSHB/LRAT/DUOXA1/FOXA1/CYP11B1/ADH1C/AFP/CYP11B2/ALDH1A3/CYP3A4/AKR1B1/HSD3B1/CRH/CYP1A2/HSD17B12/PLEKHA1/NGF/RBP1/DIO3/ECE2/RDH8/CPQ/GFI1/CYP19A1/HSD17B14	52
GO:0034332	adherens junction organization	35/2806	0.0017511443006563	0.0269970265535795	CDH13/SFRP1/CDH11/PTPRK/CDH9/CDH8/EPHA3/CADM2/CDH5/CDH18/CDH4/WNT4/CADM1/DLC1/ZNF703/PKP2/CDH6/CAMSAP3/CDH12/NECTIN1/CDH10/NRP1/KDR/ARHGEF7/CDH20/EFNA5/CADM3/LIMCH1/CTNND1/FAM107A/CDH22/S100A10/DUSP22/PTK2B/AFDN	35
GO:0099509	regulation of presynaptic cytosolic calcium ion concentration	2806-08-01	0.0017513262421849	0.0269970265535795	CNR1/HTR1B/SCGN/CALB1/ATP2B2/CACNB2/CALB2/CACNA1D	8
GO:0042476	odontogenesis	33/2806	0.00181724034013561	0.0279423647249639	GLI2/SHH/LHX8/OSR1/FGFR2/FGF10/DMRT3/BCL11B/BMP7/TNFRSF11B/COL1A1/AMTN/FGF4/BMP2/NECTIN1/PITX2/PAX9/SSUH2/BMP4/ODAM/KLK5/FAM20A/AXIN2/MSX2/GLI3/HTRA1/AQP1/JAG2/BCL2L11/KLK4/CSF3R/SCN5A/DMP1	33
GO:0050891	multicellular organismal water homeostasis	20/2806	0.00183527576012706	0.0281485997567094	ADCY8/BPIFA1/TFAP2B/ADCY2/CFTR/HAS2/SCNN1G/CYP11B2/AKR1B1/FLG/HRNR/ADCY1/WFS1/KRT1/ABCA12/FLG2/AQP1/CYP4A11/RAB11FIP2/TRPV4	20
GO:0048286	lung alveolus development	14/2806	0.00185277904118159	0.0283456572405897	TNS3/MYOCD/IGFBP5/FGFR2/FGF10/GATA6/HS6ST1/PGR/SFTPD/FOXA1/BMP4/FOXP2/ABCA12/EDN2	14
GO:0098656	anion transmembrane transport	62/2806	0.00187320859276164	0.0285863837627209	SLC38A4/GABRB3/CLDN17/GABRA5/SLC1A2/SLC5A12/GABRG3/GLRA3/SLC7A13/SLC9A4/OSR1/RGS4/SLC26A7/GABRA6/SLC4A3/GABRP/SLC16A7/SLC26A5/GLRA1/GABRB1/SLC15A4/GABRB2/SLC7A2/SLC6A15/BSND/ANO1/SLC12A5/SLC36A2/SLC24A5/SLC4A10/SLC6A18/SLC5A8/CLN8/CFTR/SLC24A2/SLC12A1/SLC22A6/SLC17A6/SLC13A5/SLC12A2/FOLR1/SLC6A5/GABRD/PDPN/GABRG2/SLC38A3/SLC25A1/SLC35B4/SLC6A19/ADAMTS8/SLC4A9/SLC25A18/TTYH1/SLC13A4/SLC13A1/AQP9/S…	62
GO:0001823	mesonephros development	27/2806	0.00189059199875188	0.0287795367010005	ROBO2/SLIT2/SFRP1/BMPER/ADAMTS16/SALL1/SHH/OSR1/SOX9/FGFR2/FGF10/WNT4/PBX1/RARB/BMP7/EYA1/CALB1/SIM1/BMP2/BMP4/GLI3/LHX1/BASP1/PAX2/CER1/ZBTB16/SMAD6	27
GO:0050905	neuromuscular process	28/2806	0.00189657927551676	0.0287986813182583	CSMD1/NRXN1/GRIN2A/CTNNA2/GRID2/DRD1/JPH3/FGF12/NKX6-2/CAMTA1/PRKN/ATP8A2/GLRA1/PENK/AGTPBP1/SLC6A3/DRD2/CLN8/SLITRK6/PCDH15/NEFL/POU4F2/ALDH1A3/TNR/IGDCC3/DRD3/HMX3/CLRN1	28
GO:0017157	regulation of exocytosis	49/2806	0.00192884088388618	0.0292157018457287	SYT3/RIMS1/CACNA1H/SYT1/DRD1/ADRA2A/ADRA1A/CNR1/CADPS/PRKN/STXBP6/PCLO/PDCD6IP/HTR1B/SYT9/PPFIA2/DRD2/RIMS2/CHRM2/CFTR/CPLX2/STXBP5L/CRHR1/SYT10/CACNA1G/SYT5/VSNL1/SYT17/CADPS2/WNT7A/DGKI/CHRNA4/CPLX1/GNAI2/CACNB2/NLGN1/ADCY1/SYT7/APBA2/KCNB1/CDK5R2/SYT8/SYT2/SYT13/RAB3B/CACNA1D/CHRNB2/RAPGEF4/HLA-F	49
GO:0001662	behavioral fear response	13/2806	0.00199173333927106	0.0298710943419249	GRIK2/NPY2R/BRINP1/GABRA5/DRD1/NPAS2/HTR1A/LYPD1/PENK/GJA1/NEUROD2/CRH/MAPK8IP2	13
GO:0003156	regulation of animal organ formation	13/2806	0.00199173333927106	0.0298710943419249	ROBO2/WNT5A/SHH/FGF10/ISL1/ROBO1/BMP7/TBX5/SULF1/EYA1/BMP2/BMP4/DKK1	13
GO:0033280	response to vitamin D	13/2806	0.00199173333927106	0.0298710943419249	SFRP1/STC2/BMP7/PTN/PENK/SNAI2/TYR/PTH/GDAP1/STC1/MIR125B1/FGF23/IL15	13
GO:0086010	membrane depolarization during action potential	13/2806	0.00199173333927106	0.0298710943419249	CACNA1H/CACNA2D1/ANK2/CAV3/CACNA1G/HCN4/CACNB2/KCNJ2/PTPN3/CACNA1D/SCN5A/ANK3/SLC8A1	13
GO:0070372	regulation of ERK1 and ERK2 cascade	64/2806	0.00201797197982759	0.0301233802529856	RAPGEF2/BMPER/EGFR/CCL14/DUSP26/NEK10/ADRA1A/FGFR2/FGF10/PTPRR/PLA2G5/SEMA6A/FSHR/HMGB4/CALCR/KARS1/EPHA7/SPRY2/PKHD1/TLR4/FGF4/BMP2/PLA2G2A/PRKCZ/OPRM1/DRD2/CAVIN3/ACKR3/HAVCR2/NRP1/FGF19/KDR/NPY5R/FBLN1/KLF4/EPHB1/LMO3/BMP4/SLC30A10/CAMK2N1/NOX4/OR2AT4/RIPK2/NECAB2/GNAI2/AKAP12/CCN2/GATA4/CCL18/ALKAL1/C5AR1/RAPGEF1/MIR21/PTK2B/PHB/ARHGAP8/TRPV4/FGF23/SPRY4/GCNT2/CCL22/MARCO/PDGFC/NOD2	64
GO:0042246	tissue regeneration	22/2806	0.00202387059317733	0.0301233802529856	POSTN/DYSF/SOX2/FGF10/GAP43/IGF1/EYS/YAP1/PTN/PAX7/MYF6/GJA1/KLK6/CD81/IGFBP1/MYOD1/WNT7A/GATA4/GJD4/LGR6/CPQ/TM4SF4	22
GO:0021697	cerebellar cortex formation	2806-09-01	0.00203329106322501	0.0301233802529856	GRID2/PROX1/CBLN1/AGTPBP1/RORA/LHX5/KNDC1/WNT7A/LHX1	9
GO:0098743	cell aggregation	2806-09-01	0.00203329106322501	0.0301233802529856	SOX9/ACAN/FGF4/MYF5/UNCX/BARX2/WNT7A/COL11A1/CCN2	9
GO:2000738	positive regulation of stem cell differentiation	2806-09-01	0.00203329106322501	0.0301233802529856	SOX9/BMP7/PTN/TBX5/GATA6/SOX5/BMP4/GATA4/SOX6	9
GO:0070371	ERK1 and ERK2 cascade	67/2806	0.00205535792886792	0.0303763942448466	RAPGEF2/BMPER/EGFR/CCL14/DUSP26/NEK10/ADRA1A/SOX9/FGFR2/FGF10/IGF1/PTPRR/PLA2G5/SEMA6A/FSHR/HMGB4/CALCR/KARS1/EPHA7/SPRY2/PKHD1/TLR4/FGF4/BMP2/PLA2G2A/PRKCZ/OPRM1/DRD2/CAVIN3/ACKR3/HAVCR2/NRP1/FGF19/KDR/NPY5R/FBLN1/KLF4/EPHB1/LMO3/BMP4/SLC30A10/CAMK2N1/NOX4/OR2AT4/RIPK2/NECAB2/GNAI2/AKAP12/CCN2/GATA4/CCL18/ALKAL1/C5AR1/RAPGEF1/OXTR/MIR21/PTK2B/PHB/ARHGAP8/TRPV4/FGF23/SPRY4/GCNT2/CCL22/MARCO/PDGFC…	67
GO:0055074	calcium ion homeostasis	94/2806	0.00206518731719947	0.0304477616814227	GRIK2/NPY2R/NOS1/ADCY8/GALR1/GRIN2A/STIM2/WNT5A/CCL14/NPSR1/DRD1/PLCE1/GRIN2B/JPH3/CACNA2D1/STC2/ADRA1A/SGCD/ATP2C2/MTNR1B/CDH5/NMUR2/TMTC2/CACNA1A/EDNRA/RYR2/TRPC7/CNR1/ADCYAP1R1/TAC1/TRPC6/TFAP2B/FAM155A/TRPC4/CXCL12/CALCR/CCKBR/HTR1B/C1QTNF1/GRIA1/PKHD1/FPR3/SCGN/JPH2/CALB1/IAPP/ATP2B2/DRD2/TRPM8/ANK2/CMKLR1/ACKR3/SLC24A5/PTH/KCNA5/MTLN/GJA1/CAV3/DHRS7C/TRPA1/RYR3/SLC24A2/CRHR1/TRDN/ATP13A5/GP…	94
GO:0099003	vesicle-mediated transport in synapse	47/2806	0.00209416194033268	0.0308003672818495	PINK1/RIMS1/SYT1/DRD1/ADRA1A/MAP2/AP3B2/CNR1/CADPS/PRKN/PCLO/ERC2/CTBP2/HTR1B/SYT9/PPFIA2/SH3GL2/DRD2/RIMS2/CHRM2/CPLX2/STXBP5L/SYT5/ARC/SYT17/CADPS2/WNT7A/SNAP25/DGKI/CHRNA4/CPLX1/GRIP2/UNC13C/CACNB2/NLGN1/ADCY1/SYT7/APBA2/SYT8/GSG1L/SYT2/CALY/DRD3/CACNA1D/CHRNB2/STON2/AMPH	47
GO:0010464	regulation of mesenchymal cell proliferation	2806-12-01	0.00210390655405512	0.0308691253196184	WNT5A/SHH/SOX9/FGFR2/FGF9/PRRX1/PTN/SHOX2/NFIB/BMP4/FOXP2/IRS2	12
GO:0008211	glucocorticoid metabolic process	2806-10-01	0.00215778419558062	0.0313573937157289	CACNA1H/WNT4/BMP2/BMP5/SERPINA6/HSD3B2/CYP11B1/CYP11B2/HSD3B1/CRH	10
GO:0050927	positive regulation of positive chemotaxis	2806-10-01	0.00215778419558062	0.0313573937157289	CDH13/NTF3/FGF10/NTRK3/CXCL12/SCG2/KDR/VEGFC/F7/F3	10
GO:0060571	morphogenesis of an epithelial fold	2806-10-01	0.00215778419558062	0.0313573937157289	WNT5A/EGFR/GLI2/SHH/FGFR2/FGF10/BMP7/SULF1/BMP5/BMP4	10
GO:1905809	negative regulation of synapse organization	2806-10-01	0.00215778419558062	0.0313573937157289	ROBO2/WNT5A/GRIN2B/UBE3A/PTN/EPHA7/NEUROD2/NLGN1/NGEF/DKK1	10
GO:0048730	epidermis morphogenesis	2806-11-01	0.00216878096506808	0.031436593991963	INTU/SHH/FOXQ1/IGFBP5/FGFR2/FGF10/KRT27/KLF4/KRT71/FLG2/KLK14	11
GO:0010466	negative regulation of peptidase activity	57/2806	0.00217398983330428	0.031436593991963	COL6A3/SORL1/SERPINA11/SERPINE2/SERPINB7/CD109/LPA/SPOCK1/PI15/CSN2/SERPINA3/SPINT3/SPP2/TFAP2B/SERPINA5/SPINK5/SERPINA4/WFDC10B/OPRPN/SERPINB11/SPOCK3/CARD18/BIRC8/C3P1/WFDC6/EPPIN/SMR3B/SERPINA6/WFDC8/SERPINA9/SERPINA10/SERPINB12/KLF4/WFDC10A/SIAH2/CAST/TFPI/WFDC13/SPINK14/CST9L/ITIH2/SPINK13/NGFR/WFDC12/SERPINA12/SPINK7/PAX2/PI3/AQP1/ITIH3/NGF/ITIH1/ITIH5/CST9/SLPI/SERPINB10/SSPO	57
GO:0019731	antibacterial humoral response	15/2806	0.00217872272369985	0.031436593991963	SEMG2/BPIFA1/SPINK5/DMBT1/KLK3/SFTPD/KLK5/SPON2/KLK7/DEFA5/SEMG1/HLA-E/DEFB1/RNASE3/SLPI	15
GO:0071772	response to BMP	40/2806	0.0021923050547498	0.0314833619772913	VWC2/SFRP1/SOX11/BMPER/RGMA/SORL1/WNT5A/RGMB/SOX9/GDF6/CDH5/VSTM2A/RYR2/TFAP2B/BMP7/SKOR2/GATA6/SULF1/BMP2/FST/ADAMTS12/TBXT/BMP5/FZD1/SOST/NEO1/DSG4/VWC2L/LEMD2/BMP4/GREM2/MSX2/GATA4/HTRA1/MIR21/DKK1/MYH6/CER1/SMAD6/GREM1	40
GO:0071773	cellular response to BMP stimulus	40/2806	0.0021923050547498	0.0314833619772913	VWC2/SFRP1/SOX11/BMPER/RGMA/SORL1/WNT5A/RGMB/SOX9/GDF6/CDH5/VSTM2A/RYR2/TFAP2B/BMP7/SKOR2/GATA6/SULF1/BMP2/FST/ADAMTS12/TBXT/BMP5/FZD1/SOST/NEO1/DSG4/VWC2L/LEMD2/BMP4/GREM2/MSX2/GATA4/HTRA1/MIR21/DKK1/MYH6/CER1/SMAD6/GREM1	40
GO:0009214	cyclic nucleotide catabolic process	2806-07-01	0.00222384106894956	0.0316600745831815	PDE7B/PDE5A/PDE1A/PDE10A/PDE4B/PDE2A/PDE8B	7
GO:1900452	regulation of long-term synaptic depression	2806-07-01	0.00222384106894956	0.0316600745831815	ADCY8/SORCS3/GRID2/CBLN1/ARC/DGKI/KCNB1	7
GO:0030166	proteoglycan biosynthetic process	20/2806	0.0022254084285764	0.0316600745831815	HS3ST4/CHST8/FOXL1/XYLT1/IGF1/HS3ST2/ACAN/HS3ST5/HS6ST3/VCAN/CHST9/HS6ST1/HS3ST3A1/CHSY3/B3GAT1/NCAN/DCN/HS3ST1/NDST4/EXT1	20
GO:0042698	ovulation cycle	20/2806	0.0022254084285764	0.0316600745831815	ROBO2/SLIT2/EGFR/LHCGR/FSHR/GABRB1/PTN/SLIT3/OPRK1/OPRM1/PGR/HAS2/NPY5R/FSHB/AFP/ETS1/PLEKHA1/OXTR/NOS3/ADAMTS1	20
GO:0051588	regulation of neurotransmitter transport	34/2806	0.00231163451759285	0.0328101225585615	NOS1/RIMS1/SYT1/DRD1/RGS4/ADRA1A/SNCAIP/CNR1/HTR1A/MCTP2/PRKN/HTR1B/SYT9/PPFIA2/DRD2/RIMS2/CHRM2/CPLX2/STXBP5L/WNT7A/LILRB1/DGKI/CHRNA4/CPLX1/SLC6A1/CACNB2/NLGN1/ADCY1/CRH/APBA2/RAB3B/DRD3/CACNA1D/CHRNB2	34
GO:0090276	regulation of peptide hormone secretion	47/2806	0.00231930020051131	0.0328287908356434	ADCY8/SFRP1/CACNA1E/KCNC2/EGFR/ADRA2A/MTNR1B/ISL1/CACNA1A/CNR1/PRKN/TFAP2B/NKX6-1/KALRN/SYT9/INHBB/ADRA2C/MYRIP/ANO1/SLC30A8/DRD2/KCNS3/KCNA5/NR1H4/GJA1/CFTR/STXBP5L/EFNA5/GRP/VSNL1/NMU/CACNA2D2/SNAP25/BRSK2/SSTR5/CARTPT/CRH/SYT7/HNF4A/KCNB1/SYBU/KIF5B/ABCC8/CACNA1D/RAPGEF4/C1QTNF12/IRS2	47
GO:0030104	water homeostasis	21/2806	0.00233110270905421	0.0328287908356434	ADCY8/BPIFA1/TFAP2B/ADCY2/CFTR/HAS2/SCNN1G/CYP11B2/AKR1B1/FLG/HRNR/ADCY1/WFS1/KRT1/ABCA12/FLG2/AQP1/CYP4A11/RAB11FIP2/AQP9/TRPV4	21
GO:0086001	cardiac muscle cell action potential	21/2806	0.00233110270905421	0.0328287908356434	KCNN2/CACNA2D1/FGF12/RYR2/PKP2/ANK2/KCNA5/GJA1/CAV3/CACNA1G/HCN4/KCNE4/KCNJ3/KCND3/CACNB2/CTNNA3/KCNJ2/CACNA1D/SCN5A/ANK3/SLC8A1	21
GO:0001503	ossification	81/2806	0.00233451575494065	0.0328287908356434	IGFBP3/SFRP1/CDH11/SOX11/INTU/FBN2/WNT5A/EGFR/GLI2/SHH/OSR1/SATB2/MIR9-2/SOX2/SOX9/IGFBP5/XYLT1/FGFR2/IGF1/FGF9/WNT4/MMP16/PBX1/ID4/IMPAD1/TAC1/BMP7/NELL1/PTN/RDH14/PENK/ACHE/SHOX2/ENPP1/COL1A1/SNAI2/STATH/TWIST2/PRKD1/MYF5/BMP2/IBSP/VCAN/RORB/PTH/BMP5/PTHLH/GJA1/FZD1/BMP3/SMOC1/COL13A1/SOST/MMP13/CLEC3A/BMP4/COL11A1/AXIN2/MSX2/STC1/GLI3/CCN2/NOCT/OSTN/RPL38/WNT7B/MIR9-3/MIR21/DKK1/PTK2B/PHB/FGF2…	81
GO:0021675	nerve development	22/2806	0.0024139524965221	0.0338676422841546	BDNF/GABRB3/GABRA5/NTF3/SALL1/SERPINE2/ISL1/PLXNA4/NAV2/GABRB2/SULF1/NRP1/MAFB/SLITRK6/EPHB1/NRP2/GLI3/PAX2/DRGX/NPTX1/NGF/CHRNB2	22
GO:0060349	bone morphogenesis	29/2806	0.00252220637749148	0.0353050911093003	COL6A3/SOX9/FGFR2/COL12A1/MMP16/IMPAD1/PAPPA2/INSIG2/RARB/SHOX2/COL1A1/FGF4/MBL2/TBXT/COL21A1/HAS2/COL13A1/MMP13/BMP4/COCH/SCARA3/AXIN2/MSX2/INSIG1/COL20A1/STC1/GLI3/TRPV4/CER1	29
GO:0061138	morphogenesis of a branching epithelium	42/2806	0.00254859024489693	0.0355925825715078	SLIT2/SFRP1/WNT5A/TBX3/ADAMTS16/SALL1/GLI2/PLXNA1/SHH/PROX1/SOX9/FGFR2/FGF10/WNT4/PBX1/EDNRA/YAP1/GBX2/BMP7/COL4A1/SPRY2/SULF1/SNAI2/EYA1/SEMA3E/BMP2/RSPO3/NRP1/CAV3/PGR/TBX20/LAMA1/FOXA1/BMP4/MSX2/NTN4/GLI3/NOTCH4/LHX1/PAX2/SIRT6/SOCS3	42
GO:0002209	behavioral defense response	13/2806	0.00261659497706661	0.036458688364665	GRIK2/NPY2R/BRINP1/GABRA5/DRD1/NPAS2/HTR1A/LYPD1/PENK/GJA1/NEUROD2/CRH/MAPK8IP2	13
GO:0021521	ventral spinal cord interneuron specification	2806-06-01	0.00267567771696154	0.0369437678425823	SOX1/GLI2/NKX6-2/DMRT3/NKX6-1/GLI3	6
GO:0060379	cardiac muscle cell myoblast differentiation	2806-06-01	0.00267567771696154	0.0369437678425823	MYOCD/ISL1/NRG1/TBXT/PRICKLE1/GREM1	6
GO:0060573	cell fate specification involved in pattern specification	2806-06-01	0.00267567771696154	0.0369437678425823	SOX1/GLI2/NKX6-2/DMRT3/NKX6-1/GLI3	6
GO:0060736	prostate gland growth	2806-06-01	0.00267567771696154	0.0369437678425823	SHH/SOX9/FGFR2/UBE3A/PSAPL1/CYP19A1	6
GO:0071625	vocalization behavior	2806-08-01	0.00274009791015598	0.0377179210621551	BRINP1/NRXN1/CNTNAP2/SHANK2/NRXN3/MYH14/FOXP2/NRXN2	8
GO:0030324	lung development	40/2806	0.00274413516678185	0.0377179210621551	TNS3/SOX11/WNT5A/MYOCD/EGFR/GLI2/SHH/PROX1/SOX9/IGFBP5/FGFR2/FGF10/FGF9/YAP1/PTN/ADAMTS2/SPRY2/TBX5/GATA6/ASCL1/HS6ST1/PGR/SFTPD/NFIB/LAMA1/SRSF6/NKX2-8/FOXA1/BMP4/FOXP2/PDPN/CRH/GLI3/CCN2/CYP1A2/ABCA12/SPDEF/WNT7B/EDN2/NOS3	40
GO:0098868	bone growth	15/2806	0.00276220541484339	0.0378807855202284	COL6A3/FGFR2/COL12A1/RARB/MBL2/COL21A1/BNC2/MMP13/COCH/SCARA3/MSX2/COL20A1/STC1/OSTN/CER1	15
GO:0007422	peripheral nervous system development	21/2806	0.0027873987278703	0.0381403839415781	LAMA2/BDNF/NTF3/NTRK2/ETV1/POU3F2/NTRK3/ISL1/PLXNA4/NRG1/ASIC2/UGT8/ADGRB1/SH3TC2/GPC1/NEUROG3/ONECUT2/HAPLN2/NGF/ARHGEF10/RUNX1	21
GO:0045471	response to ethanol	31/2806	0.00280373107092779	0.0382778441499537	KCNC2/GRIN2A/UGT1A1/GRIN2B/RGS4/FGFR2/NTRK3/CNR1/UNC79/ADCYAP1R1/GLRA1/HTR1B/PENK/OPRK1/HTR3A/OPRM1/SLC6A3/MGMT/DRD2/PTH/ACTC1/ADH6/CRHR1/CRH/CCND1/CYP2E1/CDO1/PTK2B/DBH/CHRNB2/S100A8	31
GO:0048048	embryonic eye morphogenesis	2806-12-01	0.00281265121617852	0.0383137209291074	SOX11/FBN2/WNT5A/PROX1/RARB/BMP7/FOXF2/SIX3/ALDH1A3/PAX2/WNT16/VAX2	12
GO:0009612	response to mechanical stimulus	47/2806	0.00283330689190384	0.038508941216077	BTG2/KCNK2/POSTN/NRXN1/CNTNAP2/EGFR/SERPINE2/SOX9/ETV1/COL3A1/RYR2/MEIS2/ANO3/ASIC2/SLC26A5/ATP8A2/PTN/CXCL12/COL1A1/TLR4/DRD2/KCNA5/PKD1L2/MAP1B/GJA1/CAV3/TRPA1/SLITRK6/SOST/FOXP2/COL11A1/BNIP3/DCN/ETS1/BDKRB1/GATA4/KCNJ2/AQP1/PKD2L2/PIEZO2/NRXN2/PTK2B/TLR5/TRPV4/PDE2A/BCL10/SLC8A1	47
GO:0015711	organic anion transport	95/2806	0.00289274212991958	0.0392291911560808	SLC38A4/RIMS1/SYT1/OCA2/SLC1A2/SLC22A25/SLC5A12/SLC7A13/OSR1/NTRK2/RGS4/SLC26A7/SLC7A14/NMUR2/PLA2G5/ATP10B/SLC4A3/MTTP/SLC16A7/OC90/SLC26A5/ATP8A2/PRELID2/SLC15A4/TRPC4/PLA2G4A/GRM7/PLA2G2E/SLC7A2/PPFIA2/SLC6A15/PLA2G2A/PLA2G2D/DRD2/SLC27A6/SLC36A2/SLC4A10/SLC6A18/SLC22A10/NR1H4/GJA1/SLC5A8/CLN8/SLC6A11/CFTR/SLC25A31/SLCO3A1/NPY5R/SLCO1B1/PLA2G2C/ATP11B/SLC22A6/SLC17A6/SLC13A5/SLC22A24/FOLR1/CA4…	95
GO:0016266	O-glycan processing	18/2806	0.00291851212887871	0.0393459156920037	MUC7/ST3GAL4/MUC15/GALNT9/GALNT13/CHST4/MUC16/GALNT7/MUC5B/GALNT2/GALNT5/MUC2/GALNT15/MUC21/MUC12/MUC6/GALNT8/MUCL1	18
GO:0002028	regulation of sodium ion transport	23/2806	0.00292073475000586	0.0393459156920037	NOS1/OSR1/SERPINE2/FGF12/BPIFA1/PKP2/NKAIN3/NETO1/DRD2/CAV3/HECW1/FXYD4/SPTBN4/PTPN3/KIF5B/CNTN1/NOS3/DRD3/SCN5A/NKAIN4/NEDD4/ANK3/SLC8A1	23
GO:0050772	positive regulation of axonogenesis	23/2806	0.00292073475000586	0.0393459156920037	ROBO2/SLIT2/BDNF/PLXNA1/NTRK2/SEMA5A/NTRK3/CDH4/PLXNA4/DSCAM/ROBO1/CXCL12/SHOX2/PLXNA2/NRP1/MAP1B/EFNA5/SHTN1/NEFL/POU4F2/CHODL/NGFR/NGF	23
GO:0021696	cerebellar cortex morphogenesis	2806-11-01	0.00296507801712458	0.0395561963346716	GLI2/GRID2/PROX1/SERPINE2/CBLN1/AGTPBP1/RORA/LHX5/KNDC1/WNT7A/LHX1	11
GO:0021772	olfactory bulb development	2806-11-01	0.00296507801712458	0.0395561963346716	ROBO2/SLIT2/WNT5A/SALL3/SALL1/ROBO1/AGTPBP1/FEZF1/CRTAC1/UNCX/EXT1	11
GO:0045939	negative regulation of steroid metabolic process	2806-11-01	0.00296507801712458	0.0395561963346716	UGT1A1/PROX1/WNT4/INSIG2/SNAI2/BMP2/BMP5/NR1H4/FGF19/INSIG1/GFI1	11
GO:0061037	negative regulation of cartilage development	2806-11-01	0.00296507801712458	0.0395561963346716	GLI2/SOX9/RARB/SNAI2/ADAMTS12/PTH/PTHLH/FRZB/BMP4/MIR21/GREM1	11
GO:0021854	hypothalamus development	2806-09-01	0.00298649167636706	0.0395561963346716	POU3F2/NRP1/CRHR1/PROP1/ETS1/NRP2/CRH/GSX1/NKX2-6	9
GO:0046058	cAMP metabolic process	2806-09-01	0.00298649167636706	0.0395561963346716	ADCY8/PDE7B/ADCY2/PDE10A/PTH/PTHLH/ADCY1/PDE4B/PDE8B	9
GO:0015849	organic acid transport	69/2806	0.00298831504581195	0.0395561963346716	SLC38A4/RIMS1/SYT1/OCA2/SLC1A2/SLC5A12/SLC7A13/OSR1/NTRK2/RGS4/SLC26A7/SLC7A14/NMUR2/PLA2G5/SLC16A7/OC90/SLC26A5/SLC15A4/TRPC4/PLA2G4A/GRM7/PLA2G2E/SLC7A2/PPFIA2/SLC6A15/PLA2G2A/PLA2G2D/DRD2/SLC27A6/SLC36A2/SLC6A18/NR1H4/SLC5A8/CLN8/SLC6A11/SLCO3A1/NPY5R/SLCO1B1/PLA2G2C/SLC22A6/SLC17A6/SLC13A5/FOLR1/SLC6A5/SNAP25/CPLX1/SLC6A1/PDPN/BDKRB2/SLC38A3/SLC25A1/SLCO1A2/SLC6A17/SLC6A19/CYP4A11/SLC25A18/PL…	69
GO:0046942	carboxylic acid transport	69/2806	0.00298831504581195	0.0395561963346716	SLC38A4/RIMS1/SYT1/OCA2/SLC1A2/SLC5A12/SLC7A13/OSR1/NTRK2/RGS4/SLC26A7/SLC7A14/NMUR2/PLA2G5/SLC16A7/OC90/SLC26A5/SLC15A4/TRPC4/PLA2G4A/GRM7/PLA2G2E/SLC7A2/PPFIA2/SLC6A15/PLA2G2A/PLA2G2D/DRD2/SLC27A6/SLC36A2/SLC6A18/NR1H4/SLC5A8/CLN8/SLC6A11/SLCO3A1/NPY5R/SLCO1B1/PLA2G2C/SLC22A6/SLC17A6/SLC13A5/FOLR1/SLC6A5/SNAP25/CPLX1/SLC6A1/PDPN/BDKRB2/SLC38A3/SLC25A1/SLCO1A2/SLC6A17/SLC6A19/CYP4A11/SLC25A18/PL…	69
GO:0042745	circadian sleep/wake cycle	2806-10-01	0.00303943226085033	0.0396579579572029	NPY2R/MTNR1B/DRD2/NPS/NMU/NLGN1/CRH/DRD3/HCRTR2/CHRNB2	10
GO:0048843	negative regulation of axon extension involved in axon guidance	2806-10-01	0.00303943226085033	0.0396579579572029	SEMA6D/WNT5A/SEMA5A/SEMA6A/SEMA3E/NRP1/SEMA3D/SEMA4F/SEMA6B/SEMA5B	10
GO:0050926	regulation of positive chemotaxis	2806-10-01	0.00303943226085033	0.0396579579572029	CDH13/NTF3/FGF10/NTRK3/CXCL12/SCG2/KDR/VEGFC/F7/F3	10
GO:0099632	protein transport within plasma membrane	2806-10-01	0.00303943226085033	0.0396579579572029	ARHGAP44/CACNG3/CACNG5/LRRC7/CACNG7/SNAP25/CPLX1/GRIP2/CACNG8/CACNG2	10
GO:0099637	neurotransmitter receptor transport	2806-10-01	0.00303943226085033	0.0396579579572029	ARHGAP44/CACNG3/CACNG5/LRRC7/CACNG7/SNAP25/CPLX1/GRIP2/CACNG8/CACNG2	10
GO:0009914	hormone transport	67/2806	0.00306312413249146	0.0396579579572029	ADCY8/SFRP1/SOX11/CACNA1E/KCNC2/GALR1/TBX3/EGFR/ADRA2A/MTNR1B/ISL1/CACNA1A/CNR1/HTR1A/PRKN/PCLO/TAC1/TFAP2B/C1QTNF1/NKX6-1/KALRN/SYT9/INHBB/OPRK1/ADRA2C/MYRIP/SNX19/ANO1/SLC30A8/DRD2/KCNS3/RIMS2/PTPRN2/KCNA5/NR1H4/GJA1/CFTR/STXBP5L/CRHR1/EFNA5/GRP/VSNL1/POMC/NMU/CACNA2D2/EDN3/SNAP25/BRSK2/CPLX1/AGTR1/SSTR5/CARTPT/CRH/SYT7/HNF4A/KCNB1/RAB11FIP2/SYBU/KIF5B/ABCC8/TRPV4/FGF23/CACNA1D/RAPGEF4/C1QTNF12…	67
GO:0003179	heart valve morphogenesis	16/2806	0.00307339619111447	0.0396579579572029	ROBO2/SLIT2/SOX9/ROBO1/SLIT3/TBX5/SNAI2/ADAMTS9/BMP2/OLFM1/TBX20/BMP4/GATA4/NOS3/MDM4/SMAD6	16
GO:0030514	negative regulation of BMP signaling pathway	16/2806	0.00307339619111447	0.0396579579572029	VWC2/SFRP1/BMPER/SORL1/WNT5A/SKOR2/FZD1/SOST/VWC2L/LEMD2/GREM2/HTRA1/DKK1/CER1/SMAD6/GREM1	16
GO:0035176	social behavior	16/2806	0.00307339619111447	0.0396579579572029	BRINP1/EN1/NRXN1/CNTNAP2/SHANK2/NRXN3/KALRN/CLN8/GRP/NPAS4/GRID1/MAPK8IP2/OXTR/NRXN2/DRD3/CHRNB2	16
GO:0051703	intraspecies interaction between organisms	16/2806	0.00307339619111447	0.0396579579572029	BRINP1/EN1/NRXN1/CNTNAP2/SHANK2/NRXN3/KALRN/CLN8/GRP/NPAS4/GRID1/MAPK8IP2/OXTR/NRXN2/DRD3/CHRNB2	16
GO:0072132	mesenchyme morphogenesis	16/2806	0.00307339619111447	0.0396579579572029	ROBO2/WNT5A/OSR1/SOX9/ISL1/ROBO1/BMP7/SNAI2/BMP2/ACTC1/BMP5/TBX20/EXOC4/MSX2/NOS3/MDM4	16
GO:0021795	cerebral cortex cell migration	14/2806	0.00307415932924942	0.0396579579572029	SLIT2/DAB1/EGFR/POU3F2/ROBO1/RELN/NRP1/SUN2/NRP2/GLI3/CDK5R2/CDK5R1/LHX6/FUT10	14
GO:0016358	dendrite development	51/2806	0.00315130707887	0.0405672490554745	RAPGEF2/DCC/ADGRB3/DAB1/SHANK2/COBL/CTNNA2/EPHA4/MAP2/SDK1/ARHGAP44/UBE3A/CTNND2/DSCAM/TRPC6/DCLK1/ALK/BMP7/PTN/KLHL1/KALRN/MARK1/SLC12A5/RELN/NRP1/BMP5/MAP1B/CSMD3/HECW1/PRKG1/FLRT1/FSTL4/EPHB1/KNDC1/ARC/PTPRD/WNT7A/PHACTR1/SEZ6/NEUROG3/NLGN1/PTPRS/RAP2A/FARP1/NGEF/MAPK8IP2/CDK5R1/FEZF2/CHRNB2/NEDD4/ASAP1	51
GO:0030198	extracellular matrix organization	75/2806	0.00318289893549068	0.0408874928654066	COL6A3/LAMA2/POSTN/MMP26/FBN2/EGFLAM/SMOC2/COL22A1/SOX9/COL12A1/MMP12/COL3A1/THSD4/COL4A2/MMP16/COL8A1/ACAN/ADAM12/COL4A1/SPINK5/ADAMTS2/PLOD2/TNFRSF11B/ADAMTS20/SULF1/COL1A1/FOXF2/COL11A2/ADAMTS9/MYF5/ITGA8/IBSP/VCAN/TLL1/KLK2/KDR/HAS2/FBLN1/HPSE2/OTOL1/COL19A1/KLKB1/COL13A1/TNXB/PXDN/LAMA1/MMP13/NPHS1/COL11A1/NCAN/SCUBE3/KLK5/DCN/PDPN/ETS1/NTN4/COLGALT1/CCN2/HTRA1/COL9A1/TNR/HAPLN1/KLK7/FBLN2/H…	75
GO:0031214	biomineral tissue development	38/2806	0.00329524367283191	0.0422415552081547	FBN2/OSR1/HTN1/SOX9/FGFR2/IGF1/WNT4/OC90/HTN3/BMP7/NELL1/PTN/ENPP1/COL1A1/AMTN/STATH/BMP2/IBSP/NECTIN1/PTH/PTHLH/GJA1/OTOL1/MMP13/BMP4/ODAM/FAM20A/AXIN2/MSX2/KLK4/PTK2B/NOS3/FGF23/SBNO2/DMP1/CER1/SLC8A1/GREM1	38
GO:0031623	receptor internalization	28/2806	0.00337146353964734	0.0431278182624216	NTF3/LRRTM1/MAGI2/HTR1B/GRIA1/ACHE/CACNG3/CACNG5/SH3GL2/DRD2/ACKR3/CAV3/CACNG7/CD81/ARC/SNAP25/LILRB1/NECAB2/GSG1L/CACNG8/DKK1/CALY/DRD3/RSPO1/NEDD4/CACNG2/CALCRL/GREM1	28
GO:0021766	hippocampus development	22/2806	0.00338651949682475	0.0432211184506425	BTG2/DAB1/KIRREL3/NEUROD6/DRD1/PROX1/ID4/DCLK2/ALK/LMX1A/RELN/LHX5/HSD3B2/NEFL/HSD3B1/PTPRS/GLI3/TMEM108/CDK5R2/KIF5B/CDK5R1/FEZF2	22
GO:0038179	neurotrophin signaling pathway	13/2806	0.00339295362447153	0.0432211184506425	RAPGEF2/BDNF/NTF3/NTRK2/NTRK3/MAGI2/SPRY2/NDN/DOK5/TMEM108/NGFR/RAPGEF1/NGF	13
GO:0051899	membrane depolarization	24/2806	0.00345292194351409	0.0438931977328963	CACNA1E/CACNA1H/CACNA2D1/FGF12/CACNA1A/CACNA1B/PRKCZ/ANK2/GJA1/CAV3/KDR/CACNA1G/HCN4/CHRNA4/DCN/CACNB2/KCNJ2/PTPN3/CACNA1D/CHRNB2/SCN5A/CACNG2/ANK3/SLC8A1	24
GO:0021517	ventral spinal cord development	15/2806	0.00346868242422846	0.0440016818356815	DAB1/SOX1/GLI2/SHH/NKX6-2/ISL1/DMRT3/NKX6-1/ASCL1/RELN/CLN8/TBX20/MDGA2/GLI3/LHX1	15
GO:0060070	canonical Wnt signaling pathway	69/2806	0.00347806051130462	0.0440289198614008	SFRP1/MCC/PTPRU/FZD8/PSMD7/WNT5A/EGFR/SHH/SHISA6/SEMA5A/SOX2/SOX9/FGFR2/CSNK1A1L/FGF10/FGF9/ISL1/WNT4/RYR2/CTNND2/YAP1/PRKN/TLE1/ZNF703/FZD10/DKK2/TBL1XR1/AMER3/COL1A1/SNAI2/BIRC8/BMP2/TBX18/TBXT/RSPO3/PRICKLE1/SOX17/FZD1/FRZB/HECW1/PROP1/KLF4/SOST/IGFBP1/FOLR1/SIAH2/CTNND1/PLPP3/WNT7A/PTPRO/CSNK1G3/JADE1/RBMS3/AXIN2/NR4A2/GLI3/WNT7B/MITF/RAPGEF1/DKK1/MYH6/BICC1/DAB2/LGR6/NKD2/PSMB1/RSPO1/LYPD6/G…	69
GO:0007638	mechanosensory behavior	2806-07-01	0.00363225247701671	0.0453212814191695	NRXN1/CNTNAP2/ETV1/DRD2/SLITRK6/FOXP2/NRXN2	7
GO:0046184	aldehyde biosynthetic process	2806-07-01	0.00363225247701671	0.0453212814191695	CACNA1H/WNT4/BMP2/BMP5/CYP11B1/CYP11B2/PDXK	7
GO:0060134	prepulse inhibition	2806-07-01	0.00363225247701671	0.0453212814191695	NRXN1/CTNNA2/GRID2/DRD1/SLC6A3/DRD2/DRD3	7
GO:0060579	ventral spinal cord interneuron fate commitment	2806-07-01	0.00363225247701671	0.0453212814191695	SOX1/GLI2/NKX6-2/DMRT3/NKX6-1/ASCL1/GLI3	7
GO:0060581	cell fate commitment involved in pattern specification	2806-07-01	0.00363225247701671	0.0453212814191695	SOX1/GLI2/NKX6-2/DMRT3/NKX6-1/ASCL1/GLI3	7
GO:0099558	maintenance of synapse structure	2806-07-01	0.00363225247701671	0.0453212814191695	ADGRB3/DLG2/PCLO/ERC2/CTBP2/BSN/C1QL1	7
GO:1905874	regulation of postsynaptic density organization	2806-07-01	0.00363225247701671	0.0453212814191695	NRXN1/GRID2/CBLN1/LRRTM1/NTRK3/PTPRD/PTPRS	7
GO:0003203	endocardial cushion morphogenesis	2806-12-01	0.00370328299914698	0.0459355848491036	ROBO2/SOX9/ISL1/ROBO1/BMP7/SNAI2/BMP2/BMP5/TBX20/MSX2/NOS3/MDM4	12
GO:0051954	positive regulation of amine transport	2806-12-01	0.00370328299914698	0.0459355848491036	PINK1/NPY2R/CXCL12/OPRK1/DRD2/SLC6A1/CARTPT/SLC38A3/KCNB1/OXTR/RAB3B/CHRNB2	12
GO:0043062	extracellular structure organization	84/2806	0.00370957484030994	0.0459355848491036	COL6A3/LAMA2/POSTN/MMP26/FBN2/EGFLAM/SMOC2/APOB/COL22A1/SOX9/LPA/COL12A1/MMP12/COL3A1/THSD4/COL4A2/MTTP/MMP16/COL8A1/ACAN/ADAM12/BMP7/COL4A1/SPINK5/ADAMTS2/PLOD2/TNFRSF11B/PDCD6IP/PLA2G2E/ADAMTS20/SULF1/COL1A1/FOXF2/COL11A2/ADAMTS9/MYF5/PLA2G2A/ITGA8/IBSP/VCAN/TLL1/KLK2/KDR/HAS2/FBLN1/HPSE2/OTOL1/COL19A1/KLKB1/COL13A1/TNXB/PXDN/LAMA1/MMP13/NPHS1/COL11A1/NCAN/SCUBE3/KLK5/DCN/PDPN/AGTR1/ETS1/NTN4/C…	84
GO:0051705	multi-organism behavior	19/2806	0.0037116616432516	0.0459355848491036	BRINP1/EN1/KIRREL3/NRXN1/CNTNAP2/SHANK2/NRXN3/PENK/KALRN/CLN8/GRP/NPAS4/DACH1/GRID1/MAPK8IP2/OXTR/NRXN2/DRD3/CHRNB2	19
GO:0071320	cellular response to cAMP	16/2806	0.00379894506686164	0.0469204391726583	RAPGEF2/PCK1/IGFBP5/HCN1/PENK/CPS1/CFTR/HCN4/NOX4/STC1/SLC8A3/AQP1/RAPGEF1/AQP9/PDE2A/SLC8A1	16
GO:0038084	vascular endothelial growth factor signaling pathway	14/2806	0.0038953882587953	0.0480142087202522	SMOC2/SEMA6A/ROBO1/SPRY2/PRKD1/MIR329-1/NRP1/KDR/VEGFC/DCN/NRP2/XDH/NUS1/JCAD	14
GO:0021988	olfactory lobe development	2806-11-01	0.00398042083819505	0.0489123161654423	ROBO2/SLIT2/WNT5A/SALL3/SALL1/ROBO1/AGTPBP1/FEZF1/CRTAC1/UNCX/EXT1	11
GO:0060415	muscle tissue morphogenesis	22/2806	0.00398431742783041	0.0489123161654423	MYOM2/WNT5A/MYH7/PROX1/FGFR2/ISL1/COL3A1/RYR2/NRG1/PKP2/SHOX2/MYF5/BMP2/PAX7/MYF6/ACTC1/FZD1/TBX20/COL11A1/SIRT6/TNNT2/MYH6	22
GO:0006874	cellular calcium ion homeostasis	90/2806	0.00399429974644824	0.0489361995093025	GRIK2/NPY2R/NOS1/ADCY8/GALR1/GRIN2A/STIM2/WNT5A/CCL14/NPSR1/DRD1/PLCE1/GRIN2B/JPH3/CACNA2D1/STC2/ADRA1A/ATP2C2/MTNR1B/CDH5/NMUR2/CACNA1A/EDNRA/RYR2/TRPC7/CNR1/ADCYAP1R1/TAC1/TRPC6/FAM155A/TRPC4/CXCL12/CALCR/CCKBR/HTR1B/C1QTNF1/GRIA1/PKHD1/FPR3/SCGN/JPH2/CALB1/IAPP/ATP2B2/DRD2/TRPM8/ANK2/CMKLR1/ACKR3/SLC24A5/PTH/KCNA5/MTLN/GJA1/CAV3/DHRS7C/TRPA1/RYR3/SLC24A2/CRHR1/TRDN/ATP13A5/GPR12/APLNR/PLCH2/NM…	90
GO:0001657	ureteric bud development	25/2806	0.0040041926516283	0.0489588936862746	ROBO2/SLIT2/SFRP1/BMPER/ADAMTS16/SALL1/SHH/OSR1/SOX9/FGFR2/WNT4/PBX1/RARB/BMP7/EYA1/CALB1/SIM1/BMP2/BMP4/GLI3/LHX1/BASP1/PAX2/CER1/SMAD6	25

## Sheet: GO_Sotos
Supplementary Table S9: Gene ontology enrichment analysis of DMPs in Sotos patients
ID	Description	GeneRatio	pvalue	p.adjust	geneID	Count
GO:0048568	embryonic organ development	150/2903	7.99057523689605e-24	3.19687490264791e-20	SHH/FOXC1/TIFAB/ALX4/COL2A1/HLX/ALX3/RNF112/FOXE1/TPO/HS6ST1/FOXC2/PAX2/WNT1/MYO7A/MESP1/VAX2/PTCH1/WNT7B/DLG1/PDZD7/TH/NES/GLI2/HNF1B/FOXN4/SMAD2/NODAL/PAX5/BMP7/FGF8/ATP6V1B1/RBPMS2/SOCS3/POU4F3/ALDH1A3/SIX3/NCOA1/PAX8/TBXT/TBX1/GJB6/MEGF8/NTN1/ST14/NKX2-5/SIX1/ERCC1/INSIG2/PRDM1/EPHB2/TFEB/HPN/RNF207/HOXB8/KRT19/LRIG3/HOXC4/GATA4/EGFR/MSX1/STRA6/CCN1/NDRG4/RBP4/PSEN1/FOXL2/FOXF2/HAND2/NEUROG1/…	150
GO:0045165	cell fate commitment	110/2903	1.02562557030732e-23	3.19687490264791e-20	SHH/HES5/FOXN1/PITX1/MIR1-2/MNX1/FOXC2/PAX2/OLIG2/WNT1/MESP1/EPOP/PTCH1/FOXA2/WNT7B/JAG2/TRIM15/WT1/GLI2/HNF1B/FOXN4/SMAD2/NODAL/NOTCH4/FGF8/WNT10B/EYA2/WNT3/CDON/WNT4/MYT1L/NKX6-2/TBXT/TBX1/TEAD3/TBX21/NKX2-5/SIX1/PRDM1/SOX6/WNT7A/FEZF2/GSX1/ONECUT1/EBF2/SH3PXD2B/WNT2B/BARHL2/DMRTA2/PSEN1/TCF3/NEUROG1/BMP2/GATA3/PAX7/NKX6-1/HES1/PROX1/NOTCH3/LBX1/GSX2/OLIG1/TENM4/OLIG3/FGFR1/TBR1/NR2F2/NR2E1/ROR…	110
GO:0003002	regionalization	129/2903	9.75164178637321e-23	1.54354561538083e-19	SHH/HES5/FOXC1/TDGF1/TIFAB/ALX4/HEYL/SEMA3F/IRX3/FOXC2/PAX2/WNT1/MESP1/VAX2/PTCH1/FOXA2/WNT7B/CDX1/MSX2/WT1/GLI2/HNF1B/FOXN4/SMAD2/NODAL/PBX3/FGF8/WNT3/CDON/SIX3/MEOX1/HELT/WLS/NKX6-2/PAX8/EMX1/TBXT/NKD1/TBX1/MEGF8/NKX2-5/SIX1/CELSR2/HOXC6/CHRD/WNT7A/HOXB8/FEZF2/HOXC4/LFNG/GATA4/MSX1/LMX1B/WNT2B/DMRTA2/AXIN2/PSEN1/SCMH1/ZBTB16/NEUROG1/BMP2/PROP1/PAX7/NKX6-1/LRP4/MESP2/SMARCD3/FOXB1/HES1/SMAD6/IRX…	129
GO:0007389	pattern specification process	152/2903	9.90404629695755e-23	1.54354561538083e-19	SHH/DAAM2/HES5/FOXC1/TDGF1/UNCX/TIFAB/ALX4/HEYL/SEMA3F/IRX3/ALX3/FOXC2/PAX2/WNT1/MESP1/VAX2/PTCH1/FOXA2/SHROOM3/WNT7B/CDX1/MSX2/WT1/GLI2/HNF1B/FOXN4/SMAD2/NODAL/BMP7/PBX3/FGF8/WNT3/CDON/SIX3/MEOX1/HELT/WLS/NKX6-2/PAX8/EMX1/TBXT/NKD1/TBX1/MEGF8/NKX2-5/SIX1/CELSR2/HOXC6/CHRD/RNF207/WNT7A/HOXB8/FEZF2/HOXC4/LFNG/GATA4/MSX1/LMX1B/NDRG4/WNT2B/DMRTA2/AXIN2/PSEN1/SCMH1/ZBTB16/HAND2/NEUROG1/BMP2/LRRC6/PRO…	152
GO:0048705	skeletal system morphogenesis	95/2903	8.9870115673072e-20	1.12050060221186e-16	FOXC1/UNCX/TIFAB/ALX4/COL2A1/ALX3/FOXC2/COL13A1/ARID5B/HYAL2/DLG1/CDX1/FGF18/MSX2/SMAD2/COL1A1/NODAL/NPPC/PAX5/ACAN/BMP7/WNT10B/MATN4/TBXT/COCH/TBX1/MEGF8/COL12A1/SIX1/RFLNA/INSIG2/COL20A1/WNT7A/HOXB8/HOXC4/FGF6/MSX1/SH3PXD2B/TMEM119/AXIN2/COL7A1/PSEN1/FOXN3/COL6A3/NEUROG1/COL6A1/DHRS3/COL6A2/COL11A1/LHX1/HOXB1/TRPV4/RARG/TGFB3/WDR19/HOXA1/FGFR1/IRX5/CER1/GRHL2/COL14A1/CYP26B1/TBX4/SIX4/STC1/SMAD…	95
GO:0048562	embryonic organ morphogenesis	107/2903	1.76409951511771e-19	1.8328993962073e-16	SHH/TIFAB/ALX4/COL2A1/HLX/ALX3/FOXE1/FOXC2/PAX2/WNT1/MYO7A/MESP1/VAX2/DLG1/PDZD7/TH/GLI2/HNF1B/FOXN4/SMAD2/NODAL/PAX5/BMP7/FGF8/ATP6V1B1/RBPMS2/POU4F3/ALDH1A3/SIX3/PAX8/TBXT/TBX1/GJB6/MEGF8/NTN1/NKX2-5/SIX1/INSIG2/EPHB2/HPN/RNF207/HOXB8/LRIG3/HOXC4/GATA4/MSX1/STRA6/NDRG4/RBP4/PSEN1/FOXL2/FOXF2/HAND2/NEUROG1/GATA3/CHD7/COL11A1/HES1/PROX1/LHX1/LBX1/HOXB1/USH1G/RARG/TGFB3/WDR19/HOXA1/FGFR1/IRX5/GRHL…	107
GO:0051216	cartilage development	82/2903	7.39290186757558e-17	6.58390717749517e-14	SNAI2/HES5/UNCX/COL2A1/PITX1/WNT7B/HYAL2/FGF18/MSX2/GLI2/COL1A1/NPPC/ACAN/BMP7/ADAMTS12/WNT10B/MATN4/GDF2/GDF5/COCH/COL11A2/COL12A1/LOXL2/RFLNA/SOX6/COL20A1/WNT7A/LEP/HOXC4/FGF6/CHRDL2/MSX1/CNMD/CCN1/WNT2B/AXIN2/COL7A1/ZBTB16/COL6A3/HAND2/BMP2/COL6A1/PAX7/COL6A2/COL11A1/TRPV4/RARG/FGFR1/SNAI1/CER1/COL14A1/ADAMTS7/CHADL/FGF9/STC1/SMAD3/SMPD3/NOG/PTH1R/HAND1/OSR1/MATN3/GNAS/BMPR1A/PTHLH/NFIB/GDF6/S…	82
GO:0097485	neuron projection guidance	98/2903	2.61925264252709e-16	2.04105262168924e-13	SHH/NECTIN1/RAP1GAP/FEZ1/SEMA3F/EFNA2/NTNG2/ENAH/GFRA3/PTCH1/NTRK1/SLIT1/ETV1/CXCL12/GLI2/BMP7/KIF5A/LGI1/GRB7/FGF8/WNT3/PLXNA1/SPTB/POU4F3/PLXNA4/GFRA4/SPTBN4/SEMA6A/GFRA2/SEMA6B/MEGF8/NTN1/APBB2/VAX1/GAB1/EPHB2/SPTBN2/CDH4/EPHB3/PLXNB2/FEZF2/EFNA3/ROBO3/EPHB1/LGR6/NRCAM/UNC5B/SHC3/PIK3R1/GATA3/LMX1A/KIF3A/EXT1/DPYSL2/LHX1/SEMA6C/NTN3/DAB1/IGSF9/TBR1/CHL1/TNR/RNF165/EPHB4/LAMB2/TRIO/MYPN/GBX2/SE…	98
GO:0009952	anterior/posterior pattern specification	83/2903	5.30701896334231e-16	3.67599513527511e-13	SHH/HES5/FOXC1/TDGF1/TIFAB/ALX4/HEYL/FOXC2/WNT1/MESP1/FOXA2/CDX1/MSX2/WT1/GLI2/HNF1B/SMAD2/NODAL/PBX3/FGF8/WNT3/CDON/SIX3/MEOX1/HELT/WLS/TBXT/NKD1/TBX1/CELSR2/HOXC6/HOXB8/FEZF2/HOXC4/LFNG/GATA4/MSX1/WNT2B/AXIN2/PSEN1/SCMH1/ZBTB16/NEUROG1/BMP2/MESP2/FOXB1/HES1/LHX1/HOXB1/EN1/RARG/ARC/NR2F2/CER1/ALDH1A2/GBX2/TBX3/BARX1/COBL/CRB2/SMAD3/SFRP1/NOG/MYF6/CELSR1/OSR1/LRP5/PBX1/BMPR1A/NKX3-1/PAX1/MLLT3/SI…	83
GO:0007411	axon guidance	97/2903	6.10480963088029e-16	3.80573832389077e-13	SHH/NECTIN1/RAP1GAP/FEZ1/SEMA3F/EFNA2/NTNG2/ENAH/GFRA3/PTCH1/NTRK1/SLIT1/ETV1/CXCL12/GLI2/BMP7/KIF5A/LGI1/GRB7/FGF8/WNT3/PLXNA1/SPTB/POU4F3/PLXNA4/GFRA4/SPTBN4/SEMA6A/GFRA2/SEMA6B/MEGF8/NTN1/APBB2/VAX1/GAB1/EPHB2/SPTBN2/CDH4/EPHB3/PLXNB2/FEZF2/EFNA3/ROBO3/EPHB1/LGR6/NRCAM/UNC5B/SHC3/PIK3R1/GATA3/LMX1A/KIF3A/EXT1/DPYSL2/LHX1/SEMA6C/NTN3/DAB1/IGSF9/TBR1/CHL1/TNR/RNF165/EPHB4/LAMB2/TRIO/MYPN/GBX2/SE…	97
GO:0001708	cell fate specification	48/2903	1.38782722117389e-14	7.86519536072549e-12	SHH/MNX1/PAX2/OLIG2/MESP1/PTCH1/FOXA2/GLI2/HNF1B/NODAL/EYA2/CDON/MYT1L/NKX6-2/TBXT/TBX1/TBX21/SIX1/SOX6/DMRTA2/PSEN1/NKX6-1/LBX1/GSX2/TENM4/OLIG3/FGFR1/TBR1/TBX4/TBX3/SOX18/MYL2/SOX1/FZD7/SOX2/TBX20/EYA1/FEV/BMPR1A/TLX3/POU5F1/SIX2/EVX1/TBX5/PTCH2/DLL1/POU3F2/SFRP2	48
GO:0090596	sensory organ morphogenesis	89/2903	2.02281955831854e-14	9.64861699311024e-12	NECTIN1/TIFAB/COL2A1/MFN2/FSCN2/PAX2/WNT1/MYO7A/VAX2/PDZD7/TH/GLI2/FOXN4/BMP7/FGF8/ATP6V1B1/AQP5/POU4F3/ALDH1A3/CDON/SIX3/PAX8/FOXE3/NKD1/TBX1/GJB6/NTN1/SIX1/INSIG2/PRDM1/EPHB2/HPN/LRIG3/MSX1/EPHB1/STRA6/WNT2B/RBP4/FOXL2/FOXF2/MEGF11/SDK1/NEUROG1/GATA3/CHD7/TULP1/COL11A1/PROX1/DIO3/LHX1/TFAP2B/USH1G/RARG/WDR19/HOXA1/FGFR1/TENM3/IRX5/GBX2/MFRP/CYP26B1/PITX3/FJX1/SIX4/FGF9/SOX1/RP1/MYO15A/KCNQ4/NOG…	89
GO:0007409	axonogenesis	137/2903	2.14811156071334e-14	9.64861699311024e-12	SHH/NECTIN1/RAP1GAP/NGFR/FEZ1/SEMA3F/EFNA2/NTNG2/PAX2/ENAH/GFRA3/VAX2/PTCH1/NTRK1/SLIT1/ETV1/CXCL12/GLI2/STMN1/BMP7/KIF5A/LGI1/GRB7/FGF8/MACF1/WNT3/PLXNA1/SPTB/POU4F3/NGF/PLXNA4/GFRA4/SPTBN4/SEMA6A/GFRA2/SEMA6B/MEGF8/NTN1/APBB2/SHTN1/VAX1/GAB1/EPHB2/SPTBN2/WNT7A/CDH4/EPHB3/PLXNB2/FEZF2/EFNA3/ROBO3/EPHB1/LGR6/BARHL2/ADGRB1/NUMBL/MT3/PSEN1/NRCAM/UNC5B/SHC3/PIK3R1/GATA3/LMX1A/MAP1B/NKX6-1/LRP4/KIF3A…	137
GO:0061448	connective tissue development	93/2903	2.16683730997022e-14	9.64861699311024e-12	SNAI2/HES5/UNCX/COL2A1/PITX1/FOXC2/ARID5B/WNT7B/HYAL2/FGF18/MSX2/WT1/GLI2/COL1A1/NPPC/ACAN/BMP7/ADAMTS12/WNT10B/MATN4/GDF2/GDF5/COCH/COL11A2/COL12A1/LOXL2/RFLNA/SOX6/COL20A1/WNT7A/LEP/HOXC4/EBF2/FGF6/CHRDL2/MSX1/CNMD/CCN1/SH3PXD2B/WNT2B/AXIN2/COL7A1/ZBTB16/COL6A3/HAND2/BMP2/COL6A1/PAX7/COL6A2/COL11A1/TRPV4/RARG/FGFR1/SNAI1/CER1/COL14A1/ADAMTS7/SORL1/CHADL/FGF9/STC1/SMAD3/SMPD3/NOG/TRPM4/PTH1R/HAN…	93
GO:0001655	urogenital system development	106/2903	2.90362678103734e-14	1.20674729019912e-11	SHH/HES5/FOXC1/HEYL/IRX3/TP73/DACT2/FOXC2/PAX2/WNT1/PTCH1/ARID5B/WNT7B/HYAL2/DLG1/WT1/KLF15/GLI2/CYP7B1/HNF1B/SMAD2/SEC61A1/BMP7/FGF8/WNT4/PAX8/SIX1/FADD/ASS1/EPHB2/NID1/EPHB3/KIRREL3/RXRA/GLIS2/NFIA/STRA6/WNT2B/ODC1/RBP4/ZBTB16/SERPINB5/BMP2/GATA3/LRP4/UPK3A/FOXB1/HES1/SMAD6/IRX1/PROX1/NOTCH3/LHX1/TFAP2B/FSTL3/RARG/PDGFA/FGFR1/CER1/NPHS1/ALDH1A2/LAMB2/CTSH/CYP26B1/KIF26B/MMP9/SIX4/DCHS1/SMAD3/PS…	106
GO:0010721	negative regulation of cell development	109/2903	3.50202967666802e-14	1.36447831277178e-11	SHH/RGMA/DAAM2/HES5/NGFR/RTN4RL1/SEMA3F/IRX3/TP73/CX3CL1/NGEF/OLIG2/DTX1/NODAL/NPPC/BMP7/MELTF/DMTN/WNT3/SIX3/GPR37L1/NKX6-2/SEMA6A/RCC2/CERS2/SEMA6B/NTN1/ITM2C/ZNF536/SLC6A4/PI16/RFLNA/VAX1/EPHB2/NFATC4/WNT7A/FEZF2/CCL11/TMEM98/RTN4RL2/MT3/PSEN1/SOX10/LMX1A/NKX6-1/LRP4/MAP4K4/FBLN1/HES1/ASCL2/NOTCH3/DIO3/DGUOK/LBX1/SEMA6C/BMERB1/DAB1/TRPV4/ULK2/TTPA/STX1B/TNR/NR2E1/GAL/PHOX2B/PITX3/SORL1/LINGO1/…	109
GO:0030900	forebrain development	117/2903	4.74221303178672e-14	1.73899741412697e-11	SHH/HES5/UNCX/FEZ1/PITX1/RTN4RL1/EFNA2/OLIG2/WNT1/CRHR1/VAX2/WNT7B/TH/SLIT1/DAB2IP/CXCL12/GLI2/PAX5/TACC2/FGF8/SALL3/ALDH1A3/PLXNA4/AQP1/CDON/DCT/SIX3/WNT4/NCOA1/EMX1/CHRD/CRTAC1/EPHB2/BNIP3/AXL/POU3F1/WNT7A/EPHB3/FEZF2/KIRREL3/GSX1/EGFR/CCDC85C/MSX1/WNT2B/DMRTA2/OTP/RTN4RL2/FABP7/NUMBL/PSEN1/BMP2/PROP1/CHD7/LMX1A/FOXB1/HES1/EXT1/HAP1/PROX1/NOTCH3/LHX1/GSX2/BMERB1/BTBD3/DAB1/RFX4/DLC1/FGFR1/TBR1/…	117
GO:0072001	renal system development	96/2903	1.24971831429036e-13	4.32819109515895e-11	SHH/HES5/FOXC1/HEYL/IRX3/TP73/DACT2/FOXC2/PAX2/WNT1/PTCH1/ARID5B/WNT7B/HYAL2/DLG1/WT1/KLF15/GLI2/HNF1B/SMAD2/SEC61A1/BMP7/FGF8/WNT4/PAX8/SIX1/FADD/ASS1/NID1/KIRREL3/GLIS2/NFIA/STRA6/WNT2B/ODC1/RBP4/ZBTB16/BMP2/GATA3/LRP4/UPK3A/HES1/SMAD6/IRX1/PROX1/NOTCH3/LHX1/TFAP2B/FSTL3/PDGFA/FGFR1/CER1/NPHS1/ALDH1A2/LAMB2/CTSH/CYP26B1/KIF26B/MMP9/SIX4/DCHS1/SMAD3/OVOL1/COL4A1/SFRP1/PTPRO/SMAD7/NOG/PDGFRA/EYA1…	96
GO:0001822	kidney development	92/2903	2.09475930089706e-13	6.87301551673279e-11	SHH/HES5/FOXC1/HEYL/IRX3/TP73/DACT2/FOXC2/PAX2/WNT1/PTCH1/ARID5B/WNT7B/HYAL2/DLG1/WT1/KLF15/GLI2/HNF1B/SMAD2/SEC61A1/BMP7/FGF8/WNT4/PAX8/SIX1/FADD/ASS1/NID1/KIRREL3/GLIS2/STRA6/WNT2B/ODC1/ZBTB16/BMP2/GATA3/LRP4/UPK3A/HES1/SMAD6/IRX1/PROX1/NOTCH3/LHX1/TFAP2B/FSTL3/PDGFA/FGFR1/CER1/NPHS1/ALDH1A2/LAMB2/CTSH/CYP26B1/KIF26B/MMP9/SIX4/DCHS1/SMAD3/OVOL1/SFRP1/PTPRO/SMAD7/NOG/PDGFRA/EYA1/WFS1/YAP1/OSR1/G…	92
GO:0001503	ossification	118/2903	5.44775388716422e-13	1.69806488662909e-10	SHH/SNAI2/FOXC1/COL2A1/KAZALD1/ASGR2/HDAC4/CREB3L1/FOXC2/COL13A1/MN1/PTCH1/WNT7B/FGF18/MSX2/GLI2/COL1A1/NPPC/BMP7/ATP6V1B1/WNT10B/WNT3/SPARC/MIR138-1/GDF2/WNT4/GFRA4/GDF5/UCMA/RFLNA/CHRD/ATP6V0A4/LEP/EGFR/CHRDL2/CCN1/SH3PXD2B/TMEM119/SMOC1/FZD9/AXIN2/ALOX15/SOST/ZBTB16/HAND2/BMP2/COL6A1/DHRS3/TOB1/MIR200C/LRP4/CEBPD/COL11A1/SMAD6/EXT1/KREMEN2/MRC2/ISG15/FSTL3/TGFB3/SNAI1/CER1/MIR9-1/FGF9/GDF10/DC…	118
GO:0043583	ear development	77/2903	5.93432586085507e-13	1.76164701983669e-10	SHH/HES5/C1QB/TIFAB/COL2A1/DDR1/PAX2/WNT1/MYO7A/ESRRB/MYCL/JAG2/PDZD7/GLI2/FGF8/ATP6V1B1/SPARC/POU4F3/ALDH1A3/PAX8/GSDME/TBX1/GJB6/ATG5/NTN1/CXCL14/SIX1/INSIG2/EPHB2/HPN/LRIG3/MSX1/STRA6/NEUROG1/BMP2/GATA3/CHD7/GJB2/CDH23/CEBPD/COL11A1/HES1/PROX1/USH1G/PVALB/TGFB3/WDR19/HOXA1/FGFR1/SLC17A8/FGF20/GBX2/PHOX2B/SIX4/FGF9/DCHS1/MYO15A/KCNQ4/SOX2/NOG/EYA1/CELSR1/MYO3A/OSR1/INSIG1/SIX2/ADAM10/GATA2/WNT5…	77
GO:0048839	inner ear development	69/2903	2.90895103518415e-12	8.24290943333546e-10	SHH/HES5/C1QB/TIFAB/COL2A1/PAX2/WNT1/MYO7A/ESRRB/MYCL/JAG2/PDZD7/GLI2/FGF8/ATP6V1B1/SPARC/POU4F3/ALDH1A3/PAX8/GSDME/TBX1/GJB6/ATG5/NTN1/CXCL14/SIX1/INSIG2/EPHB2/HPN/LRIG3/NEUROG1/BMP2/GATA3/CHD7/GJB2/CDH23/CEBPD/COL11A1/HES1/PROX1/USH1G/PVALB/TGFB3/HOXA1/FGFR1/SLC17A8/FGF20/GBX2/PHOX2B/SIX4/FGF9/DCHS1/MYO15A/KCNQ4/SOX2/EYA1/CELSR1/MYO3A/INSIG1/ADAM10/GATA2/WNT5A/EPHA4/SOBP/PAFAH1B1/FRZB/DLL1/MCOL…	69
GO:0048732	gland development	123/2903	5.3716950504996e-12	1.45596291064411e-09	SHH/SNAI2/FOXN1/FOXC1/AIRE/TDGF1/PITX1/HLX/FOXE1/DDR1/WNT1/MESP1/CRHR1/PTCH1/ARID5B/WNT7B/KALRN/MSX2/CCND1/WT1/GLI2/CYP7B1/HNF1B/SMAD2/NODAL/BMP7/CCKBR/ESRP2/NOTCH4/FGF8/KDM5B/WNT3/PLXNA1/ALDH1A3/SIX3/WNT4/ELF3/WLS/NCOA1/PAX8/TBX1/NTN1/NKX2-5/SIX1/FADD/ASS1/TFCP2L1/HPN/EPHB3/NR5A1/ZNF703/GSX1/ONECUT1/EGFR/RXRA/MSX1/CCL11/HNF4A/STRA6/OTP/DKK3/PSEN1/HAND2/SERPINB5/BMP2/GATA3/SOX10/PROP1/BSX/WDR35/L…	123
GO:0051961	negative regulation of nervous system development	97/2903	5.85514793529859e-12	1.52087467619381e-09	SHH/RGMA/DAAM2/HES5/NGFR/RTN4RL1/SEMA3F/IRX3/TP73/CX3CL1/NGEF/OLIG2/SLIT1/DTX1/BMP7/ARHGEF15/WNT3/SIX3/GPR37L1/NKX6-2/SEMA6A/CERS2/SEMA6B/NTN1/ITM2C/ZNF536/SLC6A4/NEUROD2/CHRD/VAX1/EPHB2/NFATC4/WNT7A/FEZF2/CCL11/TMEM98/RTN4RL2/MT3/PSEN1/SOX10/LMX1A/NKX6-1/LRP4/MAP4K4/HES1/ASCL2/NOTCH3/DIO3/DGUOK/LBX1/SEMA6C/BMERB1/DAB1/TRPV4/ULK2/RFX4/STX1B/TNR/NR2E1/PHOX2B/PITX3/SORL1/LINGO1/SEMA4F/SEMA5A/SEMA5B…	97
GO:0021953	central nervous system neuron differentiation	66/2903	7.1576142569917e-12	1.78482269112345e-09	SHH/HES5/UNCX/MNX1/OLIG2/WNT1/FAIM2/PTCH1/GLI2/FOXN4/KNDC1/FGF8/WNT3/SALL3/PLXNA4/NKX6-2/SPTBN4/EMX1/EPHB2/WNT7A/LEP/EPHB3/FEZF2/GSX1/EPHB1/OTP/PSEN1/CSNK1E/LMX1A/PAX7/NKX6-1/HES1/PROX1/LHX1/LBX1/GSX2/OLIG3/TBR1/NR2E1/GBX2/RORA/PHOX2B/SOX1/SFRP1/TBX20/LHX6/ABT1/NFIB/LHX5/CLN8/EVX1/MDGA1/GATA2/WNT5A/RAPGEF2/EPHA4/PAFAH1B1/NANOS1/LHX8/GABRB1/SFRP2/SATB2/MAP2/SEMA3A/DLX2/FZD1	66
GO:0072073	kidney epithelium development	55/2903	8.39029780457847e-12	2.01173525052855e-09	SHH/HES5/FOXC1/HEYL/IRX3/FOXC2/PAX2/WNT1/PTCH1/WNT7B/DLG1/WT1/KLF15/HNF1B/SMAD2/BMP7/FGF8/WNT4/PAX8/SIX1/WNT2B/BMP2/GATA3/HES1/SMAD6/IRX1/LHX1/TFAP2B/FGFR1/CER1/NPHS1/LAMB2/KIF26B/SIX4/DCHS1/SMAD3/SFRP1/PTPRO/SMAD7/NOG/EYA1/YAP1/OSR1/GDNF/PBX1/AQP11/SIX2/PGF/EPHA4/EPCAM/DLL1/WWTR1/TACSTD2/HOXB7/AGT	55
GO:0001763	morphogenesis of a branching structure	69/2903	8.75288574483995e-12	2.01966643658177e-09	SHH/SNAI2/TDGF1/DDR1/FOXC2/COL13A1/PAX2/WNT1/PTCH1/DLG1/MSX2/WT1/GLI2/HNF1B/BMP7/ESRP2/NOTCH4/FGF8/KDM5B/SOCS3/PLXNA1/GDF2/WNT4/PAX8/ST14/SIX1/PRDM1/RASIP1/NFATC4/RXRA/CCL11/WNT2B/BMP2/SOX10/PROX1/LHX1/PDGFA/FGFR1/GRHL2/CTSH/GBX2/TBX3/SIX4/DCHS1/HGF/COL4A1/SFRP1/NOG/TBX20/EYA1/CELSR1/YAP1/GDNF/LRP5/PBX1/NKX3-1/SIX2/KRAS/WNT5A/PGF/SFRP2/TACSTD2/SEMA3A/SEMA3C/EDN1/HHIP/DLX2/HOXB7/AGT	69
GO:0050768	negative regulation of neurogenesis	92/2903	9.40452714154342e-12	2.01966643658177e-09	SHH/RGMA/DAAM2/HES5/NGFR/RTN4RL1/SEMA3F/IRX3/TP73/CX3CL1/NGEF/OLIG2/DTX1/BMP7/WNT3/SIX3/GPR37L1/NKX6-2/SEMA6A/CERS2/SEMA6B/NTN1/ITM2C/ZNF536/SLC6A4/VAX1/EPHB2/NFATC4/WNT7A/FEZF2/CCL11/TMEM98/RTN4RL2/MT3/PSEN1/SOX10/LMX1A/NKX6-1/LRP4/MAP4K4/HES1/ASCL2/NOTCH3/DIO3/DGUOK/LBX1/SEMA6C/BMERB1/DAB1/TRPV4/ULK2/STX1B/TNR/NR2E1/PHOX2B/PITX3/SORL1/LINGO1/SEMA4F/SEMA5A/SEMA5B/SEMA4B/STMN2/PTPRO/NR2F1/SOX2/NO…	92
GO:0060349	bone morphogenesis	48/2903	9.44162065160943e-12	2.01966643658177e-09	FOXC1/TIFAB/COL2A1/COL13A1/CDX1/FGF18/MSX2/COL1A1/NPPC/MATN4/TBXT/COCH/MEGF8/COL12A1/INSIG2/COL20A1/MSX1/TMEM119/AXIN2/COL7A1/FOXN3/COL6A3/NEUROG1/COL6A1/DHRS3/COL6A2/TRPV4/RARG/TGFB3/CER1/COL14A1/CYP26B1/STC1/SMPD3/INSIG1/MATN3/LRP5/GNAS/PAX1/ALPL/MBL2/SFRP2/THBS3/COL21A1/LTF/COMP/IFITM5/BMP6	48
GO:0060562	epithelial tube morphogenesis	98/2903	9.71928025304027e-12	2.01966643658177e-09	SHH/HES5/IRX3/DDR1/FOXC2/PAX2/WNT1/MESP1/PTCH1/SALL4/SHROOM3/DLG1/MSX2/WT1/GLI2/HNF1B/FOXN4/NODAL/BMP7/ESRP2/NOTCH4/FGF8/ADAMTS12/KDM5B/PRICKLE1/GDF2/DVL3/WNT4/PAX8/TBXT/TBX1/MEGF8/NTN1/ST14/NKX2-5/SIX1/RASIP1/NFATC4/RNF207/PLXNB2/GATA4/CCL11/NDRG4/WNT2B/PSEN1/HAND2/BMP2/GATA3/HES1/IRX1/PROX1/LHX1/LBX1/RARG/DLC1/GRHL2/CTSH/GBX2/KIF26B/TBX3/SIX4/SOX18/COBL/DCHS1/SMAD3/COL4A1/SFRP1/NOG/TBX20/EYA1/C…	98
GO:0060485	mesenchyme development	88/2903	1.08731834705943e-11	2.18656212115112e-09	SHH/SNAI2/FOXC1/HEYL/SEMA3F/FOXC2/PAX2/MESP1/FOXA2/MSX2/WT1/DAB2IP/RBM24/SMAD2/COL1A1/NODAL/BMP7/FGF8/MAD2L2/USF3/WNT4/MEOX1/SEMA6A/TBX1/SEMA6B/LOXL2/NKX2-5/SIX1/HPN/ZNF703/GATA4/MSX1/AXIN2/FOXF2/HAND2/BMP2/SOX10/HES1/SEMA6C/NOS3/TGFB3/FGFR1/SNAI1/ACTA1/CER1/ALDH1A2/GBX2/PHOX2B/SIX4/SEMA4F/FGF9/SEMA5A/CRB2/DCHS1/WNT10A/SMAD3/SEMA5B/SEMA4B/TCOF1/HGF/SFRP1/FN1/EDN3/SMAD7/NOG/GLIPR2/TBX20/YAP1/HAND1…	88
GO:0002062	chondrocyte differentiation	50/2903	1.68119274054213e-11	3.19896089342202e-09	SNAI2/COL2A1/FGF18/MSX2/GLI2/NPPC/ACAN/ADAMTS12/WNT10B/MATN4/GDF5/COCH/COL12A1/LOXL2/RFLNA/SOX6/COL20A1/WNT7A/WNT2B/AXIN2/COL7A1/ZBTB16/COL6A3/BMP2/COL6A1/COL6A2/COL11A1/RARG/FGFR1/COL14A1/ADAMTS7/CHADL/FGF9/SMAD3/SMPD3/PTH1R/OSR1/MATN3/BMPR1A/PTHLH/NFIB/GDF6/SIX2/PTH/MBL2/WNT5B/SFRP2/COL21A1/COMP/BMP6	50
GO:0061138	morphogenesis of a branching epithelium	65/2903	1.69338642096449e-11	3.19896089342202e-09	SHH/SNAI2/DDR1/FOXC2/PAX2/WNT1/PTCH1/DLG1/MSX2/WT1/GLI2/HNF1B/BMP7/ESRP2/NOTCH4/FGF8/KDM5B/SOCS3/PLXNA1/GDF2/WNT4/PAX8/ST14/SIX1/RASIP1/NFATC4/RXRA/CCL11/WNT2B/BMP2/SOX10/PROX1/LHX1/PDGFA/FGFR1/GRHL2/CTSH/GBX2/TBX3/SIX4/DCHS1/HGF/COL4A1/SFRP1/NOG/TBX20/EYA1/CELSR1/YAP1/GDNF/LRP5/PBX1/NKX3-1/SIX2/KRAS/WNT5A/PGF/SFRP2/TACSTD2/SEMA3A/SEMA3C/EDN1/HHIP/HOXB7/AGT	65
GO:0003007	heart morphogenesis	83/2903	2.06364796670045e-11	3.78375924247371e-09	SHH/SNAI2/FOXC1/COL2A1/HEYL/MIR1-2/FOXC2/MESP1/PTCH1/MSX2/TNNT2/TH/FOXN4/NODAL/BMP7/FGFRL1/FGF8/DSP/MYOM2/TBXT/MYOM3/TBX1/MEGF8/NKX2-5/SIX1/TPM1/RNF207/GATA4/RXRA/MSX1/CCN1/NDRG4/AXIN2/RBP4/PSEN1/HAND2/BMP2/GATA3/CHD7/DHRS3/MESP2/MYBPC2/SMARCD3/COL11A1/HES1/SMAD6/PROX1/LBX1/NOS3/CPE/DLC1/SNAI1/GRHL2/EPHB4/ALDH1A2/TBX3/GJA5/SOX18/MYL2/DCHS1/SMAD3/SMAD7/NOG/TBX20/EYA1/PPP1R13L/YAP1/HAND1/BMPR1A/NOT…	83
GO:0043010	camera-type eye development	95/2903	2.91148658469181e-11	5.18577353399107e-09	SHH/NECTIN1/HES5/FOXC1/PRSS56/MFN2/FOXC2/PAX2/RAB11FIP4/RD3/VAX2/TUB/WNT7B/DLG1/TH/WT1/NES/FOXN4/BMP7/ARHGEF15/AQP5/KDM5B/ALDH1A3/CDON/SIX3/FOXE3/MYOM2/CELF4/VAX1/EPHB2/WNT7A/EGFR/RXRA/EPHB1/STRA6/ATOH7/WNT2B/RBP4/PSEN1/FOXL2/CRYGN/FOXF2/MEGF11/SDK1/SLC17A7/GATA3/CHD7/TULP1/SMARCD3/PROX1/SIX5/DIO3/LHX1/TFAP2B/RARG/WDR19/TENM3/SLC17A8/IRX5/GRHL2/ALDH1A2/NR2E1/LAMB2/MFRP/PITX3/FJX1/SOX1/SMAD3/RP1/P…	95
GO:0048663	neuron fate commitment	33/2903	3.72583083785024e-11	6.45189706754399e-09	SHH/MNX1/OLIG2/WNT1/EPOP/JAG2/GLI2/FOXN4/MYT1L/NKX6-2/SIX1/FEZF2/GSX1/DMRTA2/PAX7/NKX6-1/NOTCH3/LBX1/GSX2/OLIG1/OLIG3/TBR1/SOX1/EYA1/FEV/TLX3/ID2/EVX1/GATA2/DLL1/POU3F2/SATB2/DLX2	33
GO:0042471	ear morphogenesis	48/2903	4.12982095443702e-11	6.86233345453562e-09	TIFAB/COL2A1/PAX2/WNT1/MYO7A/PDZD7/GLI2/FGF8/ATP6V1B1/POU4F3/ALDH1A3/PAX8/TBX1/GJB6/NTN1/SIX1/INSIG2/EPHB2/HPN/LRIG3/MSX1/NEUROG1/GATA3/CHD7/COL11A1/PROX1/USH1G/WDR19/HOXA1/FGFR1/GBX2/SIX4/FGF9/MYO15A/KCNQ4/NOG/EYA1/CELSR1/MYO3A/OSR1/INSIG1/SIX2/GATA2/WNT5A/SOBP/FRZB/EDN1/ROR2	48
GO:0048880	sensory system development	107/2903	4.18300723888921e-11	6.86233345453562e-09	SHH/NECTIN1/HES5/FOXC1/PRSS56/MFN2/FSCN2/FOXC2/PAX2/RAB11FIP4/RD3/MYO7A/VAX2/TUB/WNT7B/DLG1/TH/WT1/NES/FOXN4/BMP7/ARHGEF15/AQP5/KDM5B/ALDH1A3/CDON/SIX3/FOXE3/MYOM2/NKD1/CELF4/PRDM1/VAX1/EPHB2/WNT7A/EGFR/RXRA/EPHB1/STRA6/SH3PXD2B/ATOH7/WNT2B/SMOC1/RBP4/PSEN1/FOXL2/CRYGN/FOXF2/MEGF11/SDK1/SLC17A7/GATA3/CHD7/TULP1/SMARCD3/PROX1/SIX5/DIO3/LHX1/SALL2/TFAP2B/RARG/WDR19/TENM3/SLC17A8/IRX5/GRHL2/ALDH1A2/…	107
GO:0001654	eye development	105/2903	4.40240198684507e-11	7.03707025281851e-09	SHH/NECTIN1/HES5/FOXC1/PRSS56/MFN2/FSCN2/FOXC2/PAX2/RAB11FIP4/RD3/MYO7A/VAX2/TUB/WNT7B/DLG1/TH/WT1/NES/FOXN4/BMP7/ARHGEF15/AQP5/KDM5B/ALDH1A3/CDON/SIX3/FOXE3/MYOM2/NKD1/CELF4/PRDM1/VAX1/EPHB2/WNT7A/EGFR/RXRA/EPHB1/STRA6/SH3PXD2B/ATOH7/WNT2B/SMOC1/RBP4/PSEN1/FOXL2/CRYGN/FOXF2/MEGF11/SDK1/SLC17A7/GATA3/CHD7/TULP1/SMARCD3/PROX1/SIX5/DIO3/LHX1/SALL2/TFAP2B/RARG/WDR19/TENM3/SLC17A8/IRX5/GRHL2/ALDH1A2/…	105
GO:0071772	response to BMP	61/2903	5.63786300326958e-11	8.57230194204452e-09	RGMA/HES5/ZNF423/TDGF1/COL2A1/HEYL/TMPRSS6/UBE2D1/WNT1/MSX2/SMAD2/NODAL/BMP7/FGF8/ADAMTS12/RBPMS2/GDF2/TBXT/GDF5/MEGF8/NKX2-5/CHRD/GATA4/PPM1A/MSX1/CCN1/SOST/BMP2/GATA3/TOB1/HES1/SMAD6/TFAP2B/FSTL3/CER1/RNF165/FSTL1/ADAMTS7/PHOX2B/SORL1/CRB2/SMPD3/SFRP1/SMAD7/NOG/BMPR1A/TMEM100/VWC2/GDF6/TRIM33/RGMB/WNT5A/SKOR1/SOX11/SFRP2/SOSTDC1/HTRA1/COMP/ROR2/BMP6/FZD1	61
GO:0071773	cellular response to BMP stimulus	61/2903	5.63786300326958e-11	8.57230194204452e-09	RGMA/HES5/ZNF423/TDGF1/COL2A1/HEYL/TMPRSS6/UBE2D1/WNT1/MSX2/SMAD2/NODAL/BMP7/FGF8/ADAMTS12/RBPMS2/GDF2/TBXT/GDF5/MEGF8/NKX2-5/CHRD/GATA4/PPM1A/MSX1/CCN1/SOST/BMP2/GATA3/TOB1/HES1/SMAD6/TFAP2B/FSTL3/CER1/RNF165/FSTL1/ADAMTS7/PHOX2B/SORL1/CRB2/SMPD3/SFRP1/SMAD7/NOG/BMPR1A/TMEM100/VWC2/GDF6/TRIM33/RGMB/WNT5A/SKOR1/SOX11/SFRP2/SOSTDC1/HTRA1/COMP/ROR2/BMP6/FZD1	61
GO:0009953	dorsal/ventral pattern formation	40/2903	6.690926707473e-11	9.72549397906797e-09	SHH/VAX2/PTCH1/GLI2/FOXN4/SMAD2/FGF8/WNT3/SIX3/NKX6-2/CHRD/WNT7A/LMX1B/PSEN1/PROP1/PAX7/NKX6-1/LRP4/SMAD6/LHX1/GSX2/EN1/WDR19/RFX4/CER1/SOX1/SFRP1/DSCAML1/NOG/TBX20/BMPR1A/NOTO/WNT8B/EVX1/DISP1/INTU/SOSTDC1/EDN1/HHIP/LHX2	40
GO:0035270	endocrine system development	50/2903	6.7083131392352e-11	9.72549397906797e-09	SHH/PITX1/FOXE1/MNX1/CRHR1/FOXA2/ARID5B/WT1/GLI2/SMAD2/FGF8/SIX3/WNT4/NKX6-2/PAX8/TBX1/NKX2-5/SIX1/NR5A1/GSX1/ONECUT1/MSX1/HNF4A/STRA6/OTP/DKK3/GIP/BMP2/GATA3/PROP1/NKX6-1/HES1/FSTL3/ALDH1A2/SMAD3/SOX2/NOG/PDGFRA/PBX1/BMPR1A/PAX1/APOA1/CDKN1C/RHEB/GATA2/WNT5A/DLL1/POU3F2/THRB/BMP6	50
GO:0150063	visual system development	105/2903	8.93301365155974e-11	1.26564561599599e-08	SHH/NECTIN1/HES5/FOXC1/PRSS56/MFN2/FSCN2/FOXC2/PAX2/RAB11FIP4/RD3/MYO7A/VAX2/TUB/WNT7B/DLG1/TH/WT1/NES/FOXN4/BMP7/ARHGEF15/AQP5/KDM5B/ALDH1A3/CDON/SIX3/FOXE3/MYOM2/NKD1/CELF4/PRDM1/VAX1/EPHB2/WNT7A/EGFR/RXRA/EPHB1/STRA6/SH3PXD2B/ATOH7/WNT2B/SMOC1/RBP4/PSEN1/FOXL2/CRYGN/FOXF2/MEGF11/SDK1/SLC17A7/GATA3/CHD7/TULP1/SMARCD3/PROX1/SIX5/DIO3/LHX1/SALL2/TFAP2B/RARG/WDR19/TENM3/SLC17A8/IRX5/GRHL2/ALDH1A2/…	105
GO:0072009	nephron epithelium development	45/2903	9.23359547106144e-11	1.27916075925771e-08	SHH/HES5/FOXC1/HEYL/IRX3/FOXC2/PAX2/WNT1/PTCH1/WNT7B/DLG1/WT1/KLF15/HNF1B/FGF8/WNT4/PAX8/SIX1/WNT2B/BMP2/GATA3/HES1/IRX1/LHX1/TFAP2B/NPHS1/LAMB2/KIF26B/SIX4/DCHS1/PTPRO/NOG/EYA1/YAP1/OSR1/GDNF/PBX1/AQP11/SIX2/PGF/DLL1/WWTR1/TACSTD2/HOXB7/AGT	45
GO:0030198	extracellular matrix organization	105/2903	1.26410170506595e-10	1.71313261508286e-08	FOXC1/COL2A1/KAZALD1/CREB3L1/ADAMTS2/DDR1/FOXC2/COL13A1/TMPRSS6/P3H4/WT1/COL1A1/ACAN/ITGA2B/MELTF/THSD4/SPARC/MATN4/SCUBE3/HAPLN2/ELF3/EMILIN1/COL11A2/COL12A1/LOXL2/SMOC2/APBB2/NID1/HPN/CRISPLD2/FERMT1/CCN1/SH3PXD2B/MMP19/COL23A1/COL7A1/LOXL4/COL6A3/FOXF2/COL18A1/SERPINB5/COL6A1/COL16A1/EGFLAM/COL6A2/DNAJB6/HAPLN1/FBLN1/COL11A1/TNXB/PDGFA/MMP3/ADAMTS9/CCDC80/COL9A2/TNR/NPHS1/NR2E1/LAMB2/COL14A1/M…	105
GO:0050954	sensory perception of mechanical stimulus	59/2903	1.3598397839853e-10	1.80366834326901e-08	SNAI2/COL2A1/MYO7A/TUB/TMC2/NTRK1/OTOG/PDZD7/TH/CXCL12/COL1A1/LOXHD1/CACNA1D/ATP6V1B1/OTOF/POU4F3/BARHL1/SPTBN4/GSDME/COCH/TBX1/GJB6/COL11A2/TSPEAR/OTOS/SIX1/EPS8L2/ATP6V0A4/MYO6/HPN/ESPNL/CHD7/GJB2/CDH23/COL11A1/TIMM13/ATP2B2/USH1G/KCNE1/HOXA1/FGFR1/ASIC2/SLC17A8/DCDC2/SLC52A3/DRGX/MYO15A/KCNQ4/KCNK4/EYA1/WFS1/MYO3A/TRPA1/GRM7/PIEZO2/KIT/SOBP/MBP/THRB	59
GO:0045665	negative regulation of neuron differentiation	73/2903	1.7562581099325e-10	2.28094022027483e-08	SHH/RGMA/HES5/NGFR/RTN4RL1/SEMA3F/IRX3/TP73/NGEF/OLIG2/DTX1/BMP7/WNT3/SIX3/GPR37L1/SEMA6A/CERS2/SEMA6B/NTN1/ITM2C/ZNF536/SLC6A4/EPHB2/NFATC4/FEZF2/RTN4RL2/MT3/PSEN1/LMX1A/LRP4/MAP4K4/HES1/NOTCH3/DIO3/DGUOK/LBX1/SEMA6C/DAB1/TRPV4/ULK2/STX1B/TNR/NR2E1/PHOX2B/LINGO1/SEMA4F/SEMA5A/SEMA5B/SEMA4B/STMN2/PTPRO/NR2F1/SOX2/DIXDC1/PBX1/TLX3/ID2/REST/FSTL4/WNT5A/RNF6/RAPGEF2/EPHA4/PAFAH1B1/DLL1/EIF4E/MAP2/SE…	73
GO:0060537	muscle tissue development	113/2903	1.83108050446902e-10	2.32958282956324e-08	SHH/CSRP3/MIR200B/FOXC1/PITX1/HLX/HEYL/TP73/HDAC4/MIR1-2/FOXC2/MESP1/DLG1/TNNT2/WT1/RBM24/PAX5/BMP7/ACTN3/MEGF10/FGF8/WNT10B/NRAP/EYA2/CDON/JPH2/RIPK1/DSP/MYOM2/MYOM3/TBX1/ATG5/NKX2-5/SIX1/TPM1/PI16/CHRND/SOX6/HLF/VAX1/GATA4/RXRA/EPHB1/STRA6/NDRG4/DMRTA2/METTL21C/RBP4/FOXL2/BMP2/CHD7/PAX7/MYBPC2/MEF2A/COL11A1/PROX1/TENM4/ZBTB18/FGFR1/ADAMTS9/NR2F2/ANKRD33/ACTA1/FGF20/CACYBP/NPHS1/SIK1/ALDH1A2/GJC…	113
GO:0014706	striated muscle tissue development	109/2903	2.15415703355224e-10	2.68580298943294e-08	SHH/CSRP3/MIR200B/FOXC1/PITX1/HLX/HEYL/TP73/HDAC4/MIR1-2/FOXC2/MESP1/TNNT2/WT1/RBM24/PAX5/BMP7/ACTN3/MEGF10/FGF8/WNT10B/NRAP/EYA2/CDON/JPH2/RIPK1/DSP/MYOM2/MYOM3/TBX1/ATG5/NKX2-5/SIX1/TPM1/PI16/CHRND/SOX6/HLF/VAX1/GATA4/RXRA/EPHB1/NDRG4/DMRTA2/METTL21C/RBP4/FOXL2/BMP2/CHD7/PAX7/MYBPC2/MEF2A/COL11A1/PROX1/TENM4/ZBTB18/FGFR1/ADAMTS9/NR2F2/ANKRD33/ACTA1/FGF20/CACYBP/NPHS1/SIK1/ALDH1A2/GJC1/ATF3/PHOX…	109
GO:0042472	inner ear morphogenesis	41/2903	3.83254356346214e-10	4.6847208969849e-08	TIFAB/COL2A1/PAX2/WNT1/MYO7A/PDZD7/GLI2/FGF8/ATP6V1B1/POU4F3/ALDH1A3/PAX8/TBX1/NTN1/SIX1/INSIG2/EPHB2/HPN/LRIG3/NEUROG1/GATA3/CHD7/COL11A1/PROX1/USH1G/HOXA1/FGFR1/GBX2/SIX4/FGF9/MYO15A/KCNQ4/EYA1/CELSR1/MYO3A/INSIG1/GATA2/WNT5A/SOBP/FRZB/ROR2	41
GO:0007605	sensory perception of sound	53/2903	4.64503367653918e-10	5.56868075760486e-08	SNAI2/COL2A1/MYO7A/TUB/TMC2/OTOG/PDZD7/TH/COL1A1/LOXHD1/CACNA1D/ATP6V1B1/OTOF/POU4F3/BARHL1/SPTBN4/GSDME/COCH/TBX1/GJB6/COL11A2/TSPEAR/OTOS/SIX1/EPS8L2/ATP6V0A4/MYO6/HPN/ESPNL/CHD7/GJB2/CDH23/COL11A1/TIMM13/ATP2B2/USH1G/KCNE1/HOXA1/FGFR1/ASIC2/SLC17A8/DCDC2/SLC52A3/MYO15A/KCNQ4/EYA1/WFS1/MYO3A/GRM7/KIT/SOBP/MBP/THRB	53
GO:0061326	renal tubule development	40/2903	4.96495515099885e-10	5.83991139836355e-08	SHH/HES5/HEYL/IRX3/PAX2/WNT1/PTCH1/WNT7B/DLG1/WT1/HNF1B/FGF8/WNT4/PAX8/SIX1/WNT2B/BMP2/GATA3/HES1/IRX1/LHX1/TFAP2B/KIF26B/SIX4/DCHS1/COL4A1/NOG/EYA1/YAP1/OSR1/GDNF/PBX1/AQP11/SIX2/PGF/DLL1/WWTR1/TACSTD2/HOXB7/AGT	40
GO:0048863	stem cell differentiation	79/2903	5.83041557864179e-10	6.73089087356535e-08	SHH/PSMD14/SNAI2/HES5/FOXC1/SEMA3F/TP73/FOXC2/PAX2/EPOP/ZFP36L2/ESRRB/MSX2/RBM24/HNF1B/BMP7/HSPA9/WNT3/PRICKLE1/SIX3/MEOX1/TBXT/SEMA6A/TBX1/SEMA6B/ZNF281/NKX2-5/SOX6/WNT7A/GATA4/MSX1/TCF3/HAND2/GATA3/SOX10/HES1/PSMC1/SEMA6C/PSMA8/ALDH1A2/GBX2/PHOX2B/PSMD1/SEMA4F/SHC4/SOX18/SEMA5A/WNT10A/SEMA5B/SEMA4B/TCOF1/SFRP1/FN1/EDN3/PDGFRA/YAP1/OSR1/GDNF/LMO1/BMPR1A/REST/TBX5/GATA2/KIT/SOX11/FRZB/EPCAM/TACST…	79
GO:0048706	embryonic skeletal system development	48/2903	6.04597286167683e-10	6.85283542176243e-08	SHH/ALX4/COL2A1/ALX3/FOXC2/DLG1/SMAD2/COL1A1/NODAL/PAX5/BMP7/TBXT/TBX1/MEGF8/SIX1/HOXC6/HOXB8/HOXC4/RBP4/PAX7/COL11A1/EXT1/LHX1/HOXB1/TGFB3/WDR19/HOXA1/IRX5/GRHL2/SIX4/FGF9/SMAD3/DSCAML1/NOG/PDGFRA/EYA1/OSR1/GNAS/PBX1/SIX2/WNT5A/SOX11/KIAA1217/SATB2/HOXB6/DLX2/HOXB7/XYLT1	48
GO:0072006	nephron development	52/2903	6.25644719579129e-10	6.96476639617194e-08	SHH/HES5/FOXC1/HEYL/IRX3/FOXC2/PAX2/WNT1/PTCH1/WNT7B/DLG1/WT1/KLF15/HNF1B/SEC61A1/BMP7/FGF8/WNT4/PAX8/SIX1/NID1/KIRREL3/WNT2B/BMP2/GATA3/HES1/IRX1/NOTCH3/LHX1/TFAP2B/NPHS1/LAMB2/KIF26B/SIX4/DCHS1/PTPRO/NOG/PDGFRA/EYA1/YAP1/OSR1/GDNF/PBX1/AQP11/PLCE1/SIX2/PGF/DLL1/WWTR1/TACSTD2/HOXB7/AGT	52
GO:0043062	extracellular structure organization	114/2903	7.71072942044903e-10	8.43310301878584e-08	FOXC1/COL2A1/KAZALD1/APOA5/CREB3L1/ADAMTS2/DDR1/FOXC2/COL13A1/TMPRSS6/P3H4/WT1/COL1A1/ACAN/BMP7/ITGA2B/MELTF/PLTP/THSD4/SPARC/MATN4/SCUBE3/HAPLN2/ELF3/EMILIN1/COL11A2/COL12A1/LOXL2/SMOC2/APBB2/NID1/HPN/CRISPLD2/FERMT1/CCN1/SH3PXD2B/MMP19/APOB/COL23A1/COL7A1/LOXL4/APOC1/COL6A3/FOXF2/COL18A1/SERPINB5/COL6A1/COL16A1/EGFLAM/COL6A2/DNAJB6/HAPLN1/FBLN1/COL11A1/TNXB/PDGFA/MMP3/ADAMTS9/CCDC80/COL9A2/TNR/…	114
GO:0035282	segmentation	41/2903	8.02383582941882e-10	8.62424009665465e-08	HES5/FOXC1/TDGF1/TIFAB/SEMA3F/IRX3/FOXC2/MESP1/CDX1/WT1/MEOX1/TBXT/NKD1/LFNG/AXIN2/PSEN1/NEUROG1/MESP2/FOXB1/IRX1/LHX1/ALDH1A2/TBX3/COBL/CRB2/SMAD3/SFRP1/MYF6/OSR1/BMPR1A/NKX3-1/PAX1/MLLT3/WNT5A/PCDH8/PLD6/DLL1/SFRP2/SEMA3A/SEMA3C/ROR2	41
GO:0061053	somite development	38/2903	8.26009334082216e-10	8.72769862486192e-08	SHH/FOXC1/FOXC2/WNT1/MESP1/PTCH1/CDX1/WNT4/MEOX1/TBXT/NKD1/SIX1/LFNG/AXIN2/PSEN1/MESP2/FOXB1/LHX1/WDR19/ALDH1A2/SIX4/COBL/CRB2/SMAD3/SFRP1/NOG/MYF6/BMPR1A/NKX3-1/PAX1/WNT5A/PCDH8/SOX11/FRZB/DLL1/SFRP2/SEMA3C/ROR2	38
GO:0072080	nephron tubule development	39/2903	9.39828886220853e-10	9.76482212783466e-08	SHH/HES5/HEYL/IRX3/PAX2/WNT1/PTCH1/WNT7B/DLG1/WT1/HNF1B/FGF8/WNT4/PAX8/SIX1/WNT2B/BMP2/GATA3/HES1/IRX1/LHX1/TFAP2B/KIF26B/SIX4/DCHS1/NOG/EYA1/YAP1/OSR1/GDNF/PBX1/AQP11/SIX2/PGF/DLL1/WWTR1/TACSTD2/HOXB7/AGT	39
GO:0001657	ureteric bud development	40/2903	1.04835049111834e-09	1.06894330248031e-07	SHH/FOXC1/FOXC2/PAX2/WNT1/PTCH1/DLG1/WT1/HNF1B/SMAD2/BMP7/FGF8/WNT4/PAX8/SIX1/WNT2B/BMP2/GATA3/HES1/SMAD6/LHX1/FGFR1/CER1/KIF26B/SIX4/DCHS1/SMAD3/SFRP1/SMAD7/NOG/EYA1/OSR1/GDNF/PBX1/SIX2/PGF/EPCAM/TACSTD2/HOXB7/AGT	40
GO:0021537	telencephalon development	77/2903	1.06311332617548e-09	1.06894330248031e-07	SHH/HES5/UNCX/FEZ1/RTN4RL1/EFNA2/TH/DAB2IP/CXCL12/PAX5/TACC2/FGF8/SALL3/ALDH1A3/PLXNA4/AQP1/CDON/SIX3/NCOA1/EMX1/CRTAC1/EPHB2/BNIP3/EPHB3/FEZF2/KIRREL3/EGFR/CCDC85C/DMRTA2/RTN4RL2/NUMBL/PSEN1/BMP2/CHD7/LMX1A/FOXB1/HES1/EXT1/PROX1/LHX1/GSX2/BMERB1/BTBD3/DAB1/RFX4/TBR1/SLC2A1/TNR/NR2E1/TACC1/ALK/DIXDC1/MFSD2A/LHX6/SYNE2/NFIB/NEFL/FOXP2/LHX5/ID2/KDM2B/DNAH5/SLC8A1/SCN5A/WNT5A/PAFAH1B1/GNG12/POU3F2/T…	77
GO:0030509	BMP signaling pathway	55/2903	1.3545774360916e-09	1.34038662485635e-07	RGMA/HES5/ZNF423/TDGF1/TMPRSS6/UBE2D1/WNT1/MSX2/SMAD2/NODAL/BMP7/FGF8/RBPMS2/GDF2/TBXT/GDF5/MEGF8/NKX2-5/CHRD/GATA4/PPM1A/MSX1/CCN1/SOST/BMP2/TOB1/HES1/SMAD6/TFAP2B/FSTL3/CER1/RNF165/FSTL1/SORL1/CRB2/SMPD3/SFRP1/SMAD7/NOG/BMPR1A/TMEM100/VWC2/GDF6/TRIM33/RGMB/WNT5A/SKOR1/SOX11/SFRP2/SOSTDC1/HTRA1/COMP/ROR2/BMP6/FZD1	55
GO:0072163	mesonephric epithelium development	40/2903	1.50703748061636e-09	1.44536486987114e-07	SHH/FOXC1/FOXC2/PAX2/WNT1/PTCH1/DLG1/WT1/HNF1B/SMAD2/BMP7/FGF8/WNT4/PAX8/SIX1/WNT2B/BMP2/GATA3/HES1/SMAD6/LHX1/FGFR1/CER1/KIF26B/SIX4/DCHS1/SMAD3/SFRP1/SMAD7/NOG/EYA1/OSR1/GDNF/PBX1/SIX2/PGF/EPCAM/TACSTD2/HOXB7/AGT	40
GO:0072164	mesonephric tubule development	40/2903	1.50703748061636e-09	1.44536486987114e-07	SHH/FOXC1/FOXC2/PAX2/WNT1/PTCH1/DLG1/WT1/HNF1B/SMAD2/BMP7/FGF8/WNT4/PAX8/SIX1/WNT2B/BMP2/GATA3/HES1/SMAD6/LHX1/FGFR1/CER1/KIF26B/SIX4/DCHS1/SMAD3/SFRP1/SMAD7/NOG/EYA1/OSR1/GDNF/PBX1/SIX2/PGF/EPCAM/TACSTD2/HOXB7/AGT	40
GO:0001823	mesonephros development	41/2903	1.63454721962183e-09	1.54390414653371e-07	SHH/FOXC1/FOXC2/PAX2/WNT1/PTCH1/DLG1/WT1/HNF1B/SMAD2/BMP7/FGF8/WNT4/PAX8/SIX1/WNT2B/ZBTB16/BMP2/GATA3/HES1/SMAD6/LHX1/FGFR1/CER1/KIF26B/SIX4/DCHS1/SMAD3/SFRP1/SMAD7/NOG/EYA1/OSR1/GDNF/PBX1/SIX2/PGF/EPCAM/TACSTD2/HOXB7/AGT	41
GO:0060536	cartilage morphogenesis	19/2903	1.71287381234116e-09	1.59373960390072e-07	SNAI2/WNT7B/MATN4/COCH/COL12A1/COL20A1/MSX1/COL7A1/COL6A3/HAND2/COL6A1/COL6A2/SNAI1/COL14A1/STC1/HAND1/MATN3/MBL2/COL21A1	19
GO:0042692	muscle cell differentiation	105/2903	2.04137864158717e-09	1.87146388994918e-07	SHH/CSRP3/MIR200B/WFIKKN2/MAMSTR/HDAC4/MIR1-2/SPEG/WNT1/MESP1/LDB3/TNNT2/WT1/RBM24/MEGF10/WNT10B/NRAP/RBPMS2/MYMK/CDON/ACTG1/WNT4/MYOM2/MYOM3/TBX1/ATG5/NKX2-5/SIX1/TPM1/PI16/SOX6/PRDM6/BIN1/OBSCN/NFATC4/KRT19/QKI/GATA4/RXRA/MSX1/TMEM119/ADGRB1/TCF3/NFATC2/BMP2/MYBPC2/MEF2A/SMARCD3/HES1/PROX1/KRT8/PTGFRN/DYSF/CD9/MYOF/ACTA1/CACYBP/NPHS1/SIK1/MYPN/RORA/CYP26B1/TBX3/SIX4/PIAS1/FGF9/MYL2/FLNC/TNFSF14…	105
GO:0007517	muscle organ development	110/2903	2.33046150906211e-09	2.1055213112309e-07	SHH/CSRP3/MIR200B/FOXC1/TIFAB/ALX4/PITX1/HLX/HEYL/TP73/HDAC4/EGR3/MIR1-2/SPEG/CTF1/FOXC2/ARID5B/TNNT2/WT1/ETV1/RBM24/PAX5/ACTN3/FGFRL1/MEGF10/FGF8/WNT10B/ZFHX3/MYMK/CDON/JPH2/RIPK1/FOXK1/DSP/MYOM2/MYOM3/TBX1/NKX2-5/SIX1/TPM1/ASS1/PI16/CHRND/SOX6/HLF/VAX1/RXRA/MSX1/EPHB1/STRA6/DMRTA2/ADGRB1/METTL21C/RBP4/FRG1/FOXL2/COL6A3/USP2/NEUROG1/BMP2/CHD7/PAX7/MYBPC2/MEF2A/COL11A1/PROX1/LBX1/ZBTB18/FGFR1/NR2…	110
GO:0007626	locomotory behavior	64/2903	2.71480886641921e-09	2.41773121046534e-07	RASD2/CRHR1/C1QL1/DMBX1/FOXA2/ATP1A2/KALRN/OTOG/TH/CXCL12/PPP1R1B/PBX3/ZFHX3/GRIN2D/ADCY5/ALDH1A3/SPTBN4/CLN6/HOXB8/FEZF2/APBA2/GIP/USP2/SNCG/CHD7/LMX1A/BSX/NCOR1/CDH23/CHRNB4/SLURP1/DAB1/FGF12/EN1/GAD1/CHRNA3/CHL1/LGI4/TNR/PITX3/SEZ6/ADGRL3/PAK6/MYO15A/ALK/ANKH/CELSR1/GDNF/CHRNA4/CLN8/ID2/CIART/EPHA4/SOBP/PAFAH1B1/KLHL1/PENK/PDE1B/MCOLN3/NLGN2/LRRTM1/NTSR1/DPP4/ASTN1	64
GO:0051146	striated muscle cell differentiation	85/2903	3.05225109275095e-09	2.67996243833936e-07	SHH/CSRP3/MIR200B/WFIKKN2/MAMSTR/HDAC4/MIR1-2/WNT1/MESP1/LDB3/TNNT2/WT1/RBM24/WNT10B/NRAP/MYMK/CDON/ACTG1/MYOM2/MYOM3/TBX1/ATG5/NKX2-5/SIX1/TPM1/PI16/SOX6/OBSCN/KRT19/GATA4/RXRA/MSX1/TMEM119/ADGRB1/NFATC2/BMP2/MYBPC2/MEF2A/PROX1/KRT8/PTGFRN/DYSF/CD9/MYOF/ACTA1/CACYBP/NPHS1/SIK1/MYPN/CYP26B1/TBX3/SIX4/MYL2/FLNC/TNFSF14/CD53/FZD7/CEACAM5/NOX4/PDGFRA/MYF6/LMOD2/LMOD1/LMNA/NOS1/ACTC1/ADAM12/CAV2/SORT…	85
GO:0006936	muscle contraction	99/2903	3.66918284021754e-09	3.17690080915502e-07	CSRP3/CACNA1G/GRK2/TIFAB/KCNMA1/HDAC4/MIR1-2/ADRA2B/KCNH2/ATP1A2/DLG1/TNNT2/ACTN3/CACNA1D/MYL9/MYL7/GRIP2/CACNA1S/KCNJ12/DSP/MYOM2/MYOM3/KCND3/NKX2-5/TPM1/CHRND/BIN1/RNF207/GATA4/ATP1A1/STAC2/MYBPH/SCN4B/MAP2K3/CALD1/MLN/MIR153-2/TNNC2/SYNM/EDN2/NEUROG1/TPCN2/MYBPC2/SORBS3/FXYD1/CACNA2D1/KCNA5/DES/CHRNB4/TRIM63/HRC/FGF12/ADRA2C/ADORA1/KCNE1/CHRNA3/DYSF/MYOF/ACTA1/GJC1/GJA5/MYL2/STC1/NDUFS6/CTTN/E…	99
GO:0060348	bone development	68/2903	3.74610124696204e-09	3.19906783199471e-07	FOXC1/TIFAB/COL2A1/COL13A1/WNT1/CDX1/FGF18/MSX2/COL1A1/NPPC/FGF8/SPARC/MATN4/TBXT/COCH/MEGF8/COL12A1/RFLNA/INSIG2/MIGA2/COL20A1/LEP/MSX1/SH3PXD2B/TMEM119/AXIN2/COL7A1/FOXN3/COL6A3/NEUROG1/BMP2/COL6A1/DHRS3/COL6A2/SLC9B2/TRPV4/RARG/TGFB3/MPIG6B/CER1/COL14A1/CYP26B1/DCHS1/STC1/SMPD3/FLI1/INSIG1/MATN3/LRP5/GNAS/PAX1/ZFPM1/PTH/ALPL/MBL2/LRRK1/KIT/PAFAH1B1/IGF1/SFRP2/THBS3/COL21A1/LTF/COMP/IFITM5/XYLT…	68
GO:0003206	cardiac chamber morphogenesis	47/2903	4.96607902297137e-09	4.18358603097345e-07	FOXC1/HEYL/MIR1-2/FOXC2/MESP1/MSX2/TNNT2/BMP7/FGFRL1/FGF8/DSP/TBX1/NKX2-5/TPM1/GATA4/RXRA/CCN1/RBP4/HAND2/GATA3/CHD7/DHRS3/SMARCD3/COL11A1/HES1/SMAD6/PROX1/NOS3/CPE/GRHL2/TBX3/GJA5/MYL2/SMAD7/NOG/TBX20/PPP1R13L/HAND1/BMPR1A/ID2/ZFPM1/TBX5/WNT5A/SOX11/SFRP2/SEMA3C/FZD1	47
GO:0048762	mesenchymal cell differentiation	68/2903	5.70416810448554e-09	4.74130452844838e-07	SHH/SNAI2/FOXC1/HEYL/SEMA3F/FOXC2/PAX2/FOXA2/MSX2/DAB2IP/SMAD2/COL1A1/BMP7/FGF8/MAD2L2/USF3/WNT4/SEMA6A/TBX1/SEMA6B/LOXL2/HPN/ZNF703/MSX1/AXIN2/FOXF2/HAND2/BMP2/SOX10/HES1/SEMA6C/TGFB3/FGFR1/SNAI1/ALDH1A2/GBX2/PHOX2B/SEMA4F/SEMA5A/CRB2/WNT10A/SMAD3/SEMA5B/SEMA4B/TCOF1/HGF/SFRP1/FN1/EDN3/SMAD7/NOG/GLIPR2/OSR1/GDNF/BMPR1A/TMEM100/SIX2/TBX5/WNT5A/AKNAD1/SOX11/FRZB/SFRP2/WWTR1/SEMA3A/SEMA3C/EDN1/SEMA…	68
GO:0021510	spinal cord development	41/2903	6.28343822892336e-09	5.15407288409319e-07	SHH/DAAM2/UNCX/MNX1/OLIG2/WNT1/PTCH1/GLI2/FOXN4/PBX3/NKX6-2/CHRD/HOXB8/GSX1/PAX7/NKX6-1/FOXB1/PROX1/LHX1/LBX1/GSX2/DAB1/OLIG3/RFX4/VSTM5/SOX1/DRGX/NOG/TBX20/GDNF/ABT1/NEFL/LHX5/CLN8/PLXDC1/EVX1/MDGA1/GATA2/SOX11/DLL1/INTU	41
GO:0060070	canonical Wnt signaling pathway	93/2903	6.51702131415051e-09	5.27624816524861e-07	SHH/CSNK1A1/PSMD14/DAAM2/SNAI2/MIR1-2/WNT1/MESP1/WNT7B/SOX7/DAB2IP/AMER3/COL1A1/FGF8/WNT10B/WNT3/PRICKLE1/MAD2L2/TLE6/LYPD6/DVL3/WNT4/WLS/TBXT/NKD1/NKX2-5/WNT7A/FERMT1/ZNF703/EGFR/PPM1A/LGR6/WNT2B/FZD9/DKK3/AXIN2/PSEN1/SOST/CSNK1E/IGFBP1/NKD2/BMP2/GATA3/SOX10/PROP1/NOTUM/LRP4/PTPRU/PSMC1/CDH3/TLE3/KREMEN2/USP47/IGFBP2/AMER2/PSMA8/RARG/TCF7L1/RAPGEF1/RECK/PSMD1/FGF9/SEMA5A/WNT10A/SMAD3/FZD7/SFRP1/…	93
GO:0003231	cardiac ventricle development	47/2903	6.61542033003885e-09	5.28724747916182e-07	FOXC1/HEYL/MIR1-2/FOXC2/MESP1/SALL4/TNNT2/FGFRL1/PAX8/DSP/NKX2-5/TPM1/PRDM1/GATA4/RXRA/PDE2A/STRA6/CCN1/HAND2/GATA3/CHD7/SMARCD3/COL11A1/HES1/SMAD6/PROX1/NOS3/CPE/GRHL2/TBX3/GJA5/MYL2/SMAD7/NOG/TBX20/PPP1R13L/HAND1/BMPR1A/ID2/ZFPM1/TBX5/SCN5A/WNT5A/SOX11/SFRP2/SEMA3C/FZD1	47
GO:0030510	regulation of BMP signaling pathway	37/2903	6.95900318441068e-09	5.49144631033116e-07	HES5/ZNF423/TMPRSS6/WNT1/MSX2/SMAD2/RBPMS2/GDF2/GDF5/CHRD/GATA4/PPM1A/MSX1/CCN1/SOST/TOB1/HES1/SMAD6/TFAP2B/FSTL3/CER1/RNF165/FSTL1/SORL1/CRB2/SFRP1/SMAD7/NOG/VWC2/TRIM33/WNT5A/SKOR1/SOX11/SFRP2/SOSTDC1/HTRA1/FZD1	37
GO:0030278	regulation of ossification	64/2903	8.1904128111541e-09	6.38237918309183e-07	SNAI2/HDAC4/PTCH1/WNT7B/MSX2/NPPC/BMP7/WNT10B/MIR138-1/WNT4/GFRA4/UCMA/RFLNA/CHRD/CCN1/TMEM119/SMOC1/FZD9/AXIN2/SOST/ZBTB16/HAND2/BMP2/DHRS3/TOB1/MIR200C/LRP4/CEBPD/SMAD6/KREMEN2/ISG15/TGFB3/MIR9-1/GDF10/SMAD3/NOCT/HGF/SFRP1/ANKH/NOG/FGF23/TRPM4/IFITM1/OSR1/LRP5/GNAS/PBX1/BMPR1A/MIR9-2/ID2/SIX2/REST/SLC8A1/PTH/WNT5A/IGF1/SOX11/INTU/SFRP2/LTF/COMP/IFITM5/BMP6/TMEM64	64
GO:0003015	heart process	83/2903	9.27173709315177e-09	7.04878159008636e-07	CSRP3/CACNA1G/FXYD4/CACNA2D4/GRK2/HDAC4/MIR1-2/KCNH2/ATP1A2/DLG1/TNNT2/TH/FOXN4/CACNG6/HSPB7/NPPC/CACNA1D/RAMP3/CACNA1S/KCNJ12/KCNIP3/DSP/SPTBN4/GLRX3/ATG5/KCND3/NKX2-5/TPM1/BIN1/RNF207/GATA4/ATP1A1/SCN4B/MAP2K3/EDN2/CELF2/MEF2A/FXYD1/CACNA2D1/KCNA5/DES/ATP2B2/NOS3/HRC/FGF12/ADORA1/KCNE1/IRX5/CACNB4/GLP1R/GJC1/GJA5/MYL2/STC1/EDN3/SMAD7/KCNJ4/ATP1A3/NOX4/TRPM4/PPP1R13L/YAP1/EPAS1/FXYD6/HCN4/NOS1/N…	83
GO:0034330	cell junction organization	83/2903	9.27173709315177e-09	7.04878159008636e-07	NECTIN1/SNAI2/CLDN9/FBLIM1/S100A10/NECTIN4/MYO1C/DLG1/ACTN3/ARHGEF7/MACF1/DMTN/PTPN23/GJD3/CDH22/ACTG1/WNT4/DSP/RHOD/RAP1B/RCC2/KIFC3/CDH4/ZNF703/TNS1/PKP1/NUMBL/TJP1/ANG/INAVA/SDK1/COL16A1/GJB2/LIMS2/MAP4K4/MICALL2/PARD3/CDH3/PKN2/MAPRE2/CD177/TRPV4/TGFB3/DLC1/SNAI1/CD9/PTPRJ/GRHL2/RAPGEF1/GJC1/LAMC2/GJA5/CRB3/FLNC/PIP5K1A/SMAD3/PARD6B/CTTN/SFRP1/PTPRO/FN1/SMAD7/CTNNA1/WHAMM/SDK2/CADM1/CLDN6/KDR…	83
GO:0035107	appendage morphogenesis	51/2903	1.00373868923405e-08	7.44917498652986e-07	SHH/ALX4/COL2A1/PITX1/CREBBP/ALX3/PTCH1/SALL4/MSX2/GLI2/BMP7/FGF8/WNT3/SALL3/GDF5/EVX2/MEGF8/WNT7A/MSX1/PSEN1/ZBTB16/HAND2/CHD7/LRP4/IQCE/TFAP2B/EN1/RARG/WDR19/FGFR1/RNF165/GRHL2/ALDH1A2/CYP26B1/TBX4/TBX3/RECK/GJA5/FGF9/NOG/OSR1/GNAS/PBX1/BMPR1A/TBX5/WNT5A/SOX11/INTU/SFRP2/SEMA3C/ROR2	51
GO:0035108	limb morphogenesis	51/2903	1.00373868923405e-08	7.44917498652986e-07	SHH/ALX4/COL2A1/PITX1/CREBBP/ALX3/PTCH1/SALL4/MSX2/GLI2/BMP7/FGF8/WNT3/SALL3/GDF5/EVX2/MEGF8/WNT7A/MSX1/PSEN1/ZBTB16/HAND2/CHD7/LRP4/IQCE/TFAP2B/EN1/RARG/WDR19/FGFR1/RNF165/GRHL2/ALDH1A2/CYP26B1/TBX4/TBX3/RECK/GJA5/FGF9/NOG/OSR1/GNAS/PBX1/BMPR1A/TBX5/WNT5A/SOX11/INTU/SFRP2/SEMA3C/ROR2	51
GO:0072078	nephron tubule morphogenesis	32/2903	1.20542273512274e-08	8.84071215382959e-07	SHH/HES5/IRX3/PAX2/WNT1/PTCH1/DLG1/WT1/HNF1B/FGF8/WNT4/PAX8/SIX1/WNT2B/BMP2/GATA3/HES1/IRX1/LHX1/KIF26B/SIX4/DCHS1/NOG/EYA1/OSR1/GDNF/PBX1/SIX2/PGF/TACSTD2/HOXB7/AGT	32
GO:0048736	appendage development	58/2903	1.34170522592551e-08	9.61179430396796e-07	SHH/FOXN1/ALX4/COL2A1/PITX1/CREBBP/ALX3/PTCH1/SALL4/MSX2/GLI2/BMP7/FGF8/WNT3/SALL3/GDF5/EVX2/MEGF8/WNT7A/MSX1/SMOC1/PSEN1/ZBTB16/HAND2/CHD7/LRP4/KDF1/IQCE/KREMEN2/TFAP2B/EN1/RARG/WDR19/KRT84/FGFR1/NR2F2/RNF165/GRHL2/ALDH1A2/CYP26B1/TBX4/TBX3/RECK/GJA5/FGF9/NOG/OSR1/GNAS/PBX1/BMPR1A/TBX5/WNT5A/SOX11/INTU/SFRP2/SEMA3C/COMP/ROR2	58
GO:0060173	limb development	58/2903	1.34170522592551e-08	9.61179430396796e-07	SHH/FOXN1/ALX4/COL2A1/PITX1/CREBBP/ALX3/PTCH1/SALL4/MSX2/GLI2/BMP7/FGF8/WNT3/SALL3/GDF5/EVX2/MEGF8/WNT7A/MSX1/SMOC1/PSEN1/ZBTB16/HAND2/CHD7/LRP4/KDF1/IQCE/KREMEN2/TFAP2B/EN1/RARG/WDR19/KRT84/FGFR1/NR2F2/RNF165/GRHL2/ALDH1A2/CYP26B1/TBX4/TBX3/RECK/GJA5/FGF9/NOG/OSR1/GNAS/PBX1/BMPR1A/TBX5/WNT5A/SOX11/INTU/SFRP2/SEMA3C/COMP/ROR2	58
GO:1903522	regulation of blood circulation	84/2903	1.37895821871418e-08	9.61179430396796e-07	OR51E2/CSRP3/CACNA1G/FXYD4/CACNA2D4/GRK2/HDAC4/MIR1-2/ADRA2B/KCNH2/ATP1A2/DLG1/TNNT2/TH/FOXN4/CACNG6/HSPB7/NPPC/CACNA1D/CACNA1S/GJD3/KCNJ12/KCNIP3/PER2/DSP/SPTBN4/GLRX3/KCND3/NKX2-5/TPM1/BIN1/RNF207/LEP/GATA4/ATP1A1/EGFR/SCN4B/EDN2/CELF2/MEF2A/FXYD1/CACNA2D1/KCNA5/DES/ATP2B2/NOS3/HRC/ADRA2C/ADORA1/KCNE1/ASIC2/IRX5/CACNB4/GLP1R/GJC1/GJA5/MYL2/STC1/EDN3/SMAD7/KCNJ4/ATP1A3/TRPM4/EPAS1/FXYD6/HCN4/NOS…	84
GO:0061333	renal tubule morphogenesis	33/2903	1.38765076573166e-08	9.61179430396796e-07	SHH/HES5/IRX3/PAX2/WNT1/PTCH1/DLG1/WT1/HNF1B/FGF8/WNT4/PAX8/SIX1/WNT2B/BMP2/GATA3/HES1/IRX1/LHX1/KIF26B/SIX4/DCHS1/COL4A1/NOG/EYA1/OSR1/GDNF/PBX1/SIX2/PGF/TACSTD2/HOXB7/AGT	33
GO:0072028	nephron morphogenesis	33/2903	1.38765076573166e-08	9.61179430396796e-07	SHH/HES5/IRX3/PAX2/WNT1/PTCH1/DLG1/WT1/HNF1B/BMP7/FGF8/WNT4/PAX8/SIX1/WNT2B/BMP2/GATA3/HES1/IRX1/LHX1/KIF26B/SIX4/DCHS1/NOG/EYA1/OSR1/GDNF/PBX1/SIX2/PGF/TACSTD2/HOXB7/AGT	33
GO:0008016	regulation of heart contraction	74/2903	1.49173631980582e-08	1.02192134260104e-06	CSRP3/CACNA1G/FXYD4/CACNA2D4/GRK2/HDAC4/MIR1-2/KCNH2/ATP1A2/DLG1/TNNT2/TH/FOXN4/CACNG6/HSPB7/NPPC/CACNA1D/CACNA1S/GJD3/KCNJ12/KCNIP3/DSP/SPTBN4/GLRX3/KCND3/NKX2-5/TPM1/BIN1/RNF207/GATA4/ATP1A1/SCN4B/EDN2/CELF2/MEF2A/FXYD1/CACNA2D1/KCNA5/DES/ATP2B2/NOS3/HRC/ADORA1/KCNE1/IRX5/CACNB4/GLP1R/GJC1/GJA5/MYL2/STC1/EDN3/SMAD7/KCNJ4/ATP1A3/TRPM4/EPAS1/FXYD6/HCN4/NOS1/NPR1/KCNG2/SLC8A1/SCN5A/FKBP1B/CACNG4/P…	74
GO:0001704	formation of primary germ layer	44/2903	1.62474416905782e-08	1.10094077716374e-06	FOXC1/MIR1-2/FOXC2/PAX2/MESP1/SOX7/TRIM15/HNF1B/SMAD2/NODAL/BMP7/EYA2/WNT3/WLS/TBXT/COL12A1/CHRD/COL7A1/COL6A1/MIR200C/MESP2/COL11A1/LHX1/FGFR1/SNAI1/MMP9/CRB2/SMAD3/FZD7/FN1/SOX2/ATOH8/NOG/TBX20/EYA1/HAND1/BMPR1A/ITGB3/POU5F1/SIX2/WNT5A/SFRP2/LAMB1/CTR9	44
GO:0048754	branching morphogenesis of an epithelial tube	51/2903	1.67215819572334e-08	1.12088539700423e-06	SHH/DDR1/FOXC2/PAX2/WNT1/PTCH1/DLG1/MSX2/WT1/GLI2/HNF1B/BMP7/ESRP2/NOTCH4/FGF8/KDM5B/GDF2/WNT4/PAX8/SIX1/RASIP1/NFATC4/CCL11/WNT2B/BMP2/LHX1/CTSH/GBX2/TBX3/SIX4/DCHS1/COL4A1/NOG/TBX20/EYA1/CELSR1/YAP1/GDNF/LRP5/PBX1/NKX3-1/SIX2/KRAS/WNT5A/PGF/SFRP2/TACSTD2/EDN1/HHIP/HOXB7/AGT	51
GO:0003012	muscle system process	118/2903	2.02773820994056e-08	1.34477872348611e-06	CSRP3/CACNA1G/GRK2/TIFAB/KCNMA1/HDAC4/MIR1-2/ADRA2B/KCNH2/ATP1A2/DLG1/TNNT2/KLF15/ACTN3/CACNA1D/MYL9/MYL7/GRIP2/MYMK/CACNA1S/KCNJ12/DSP/MYOM2/MYOM3/GLRX3/KCND3/NKX2-5/TPM1/PI16/CHRND/BIN1/RNF207/LEP/GATA4/ATP1A1/STAC2/MYBPH/SCN4B/MAP2K3/ERRFI1/CALD1/MLN/MIR153-2/TNNC2/SYNM/EDN2/HAND2/NEUROG1/GTF2IRD1/TPCN2/MYBPC2/MEF2A/SORBS3/FXYD1/CACNA2D1/KCNA5/DES/CHRNB4/TRIM63/NOS3/HRC/FGF12/ADRA2C/ADORA1/KCN…	118
GO:0072088	nephron epithelium morphogenesis	32/2903	2.63358100176685e-08	1.72818357526469e-06	SHH/HES5/IRX3/PAX2/WNT1/PTCH1/DLG1/WT1/HNF1B/FGF8/WNT4/PAX8/SIX1/WNT2B/BMP2/GATA3/HES1/IRX1/LHX1/KIF26B/SIX4/DCHS1/NOG/EYA1/OSR1/GDNF/PBX1/SIX2/PGF/TACSTD2/HOXB7/AGT	32
GO:0009880	embryonic pattern specification	28/2903	3.09373227052074e-08	2.0089923931694e-06	SHH/TDGF1/TIFAB/SEMA3F/WNT1/PTCH1/WT1/SMAD2/NODAL/BMP7/MEOX1/TBXT/WNT7A/ZBTB16/NEUROG1/SMAD6/LHX1/TBX3/COBL/SMAD3/NOTO/WNT5A/DISP1/PLD6/DLL1/SATB2/SIM2/SEMA3A	28
GO:0001764	neuron migration	52/2903	3.28588825829758e-08	2.11177602084815e-06	SCRT2/CX3CL1/GFRA3/DAB2IP/CXCL12/BARHL1/SEMA6A/NTN1/APBB2/SHTN1/VAX1/AXL/PLXNB2/FEZF2/KIRREL3/BARHL2/PSEN1/NRCAM/CAMK2A/GATA3/MAP1B/NKX6-1/LHX1/DAB1/OLIG3/FGFR1/NR2F2/CHL1/PHOX2B/DCDC2/SOX1/ADGRL3/DRGX/POMGNT2/SOX14/TBX20/CELSR1/LHX6/CAMK2B/TLX3/MDGA1/GATA2/RAPGEF2/FLRT2/PAFAH1B1/CTNNA2/SATB2/SEMA3A/NDNF/MYH10/ASTN1/GPM6A	52
GO:0045598	regulation of fat cell differentiation	46/2903	3.53083158058034e-08	2.2233539468018e-06	SNAI2/WNT1/ZFP36L2/MSX2/FNDC5/ADIRF/ZBTB7C/WNT10B/C1QL4/LEP/SH3PXD2B/PTPRQ/METRNL/ZBTB16/BMP2/GATA3/HES1/TRPV4/INS/TRIO/RORA/SMAD3/NOCT/PPARG/SFRP1/TRIB2/TRPM4/E2F1/LPL/RARRES2/INSIG1/LRP5/ID2/ZFPM1/SORT1/ZADH2/GATA2/WNT5A/ZFP36L1/WNT5B/MEDAG/FRZB/SFRP2/WWTR1/PTGS2/TMEM64	46
GO:0045995	regulation of embryonic development	46/2903	3.53083158058034e-08	2.2233539468018e-06	SHH/HES5/MIR1-2/WNT1/MESP1/FOXA2/CDX1/NODAL/BMP7/DVL3/WNT4/NKD1/SIX1/RNF207/LFNG/HNF4A/MYADM/WNT2B/CCSAP/GATA3/MIR200C/HES1/LHX1/TENM4/FGFR1/SNAI1/SIX4/CRB2/NOCT/LAMA2/FZD7/SFRP1/CELSR1/LAMA4/OSR1/GDNF/BMPR1A/APOA1/GATA2/WNT5A/PAFAH1B1/IGF1/DLL1/SFRP2/MBP/FZD1	46
GO:0035137	hindlimb morphogenesis	20/2903	3.71937168892504e-08	2.31366674941601e-06	SHH/ALX4/PITX1/ALX3/PTCH1/MSX2/FGF8/WNT3/SALL3/GDF5/WNT7A/MSX1/ZBTB16/CHD7/TFAP2B/RARG/TBX3/OSR1/GNAS/BMPR1A	20
GO:0072171	mesonephric tubule morphogenesis	29/2903	3.74848157990081e-08	2.31366674941601e-06	SHH/PAX2/WNT1/PTCH1/DLG1/WT1/HNF1B/FGF8/WNT4/PAX8/SIX1/WNT2B/BMP2/GATA3/HES1/LHX1/KIF26B/SIX4/DCHS1/NOG/EYA1/OSR1/GDNF/PBX1/SIX2/PGF/TACSTD2/HOXB7/AGT	29
GO:0060047	heart contraction	79/2903	4.13234779038588e-08	2.51351496524251e-06	CSRP3/CACNA1G/FXYD4/CACNA2D4/GRK2/HDAC4/MIR1-2/KCNH2/ATP1A2/DLG1/TNNT2/TH/FOXN4/CACNG6/HSPB7/NPPC/CACNA1D/CACNA1S/KCNJ12/KCNIP3/DSP/SPTBN4/GLRX3/ATG5/KCND3/NKX2-5/TPM1/BIN1/RNF207/GATA4/ATP1A1/SCN4B/MAP2K3/EDN2/CELF2/MEF2A/FXYD1/CACNA2D1/KCNA5/DES/ATP2B2/NOS3/HRC/FGF12/ADORA1/KCNE1/IRX5/CACNB4/GLP1R/GJC1/GJA5/MYL2/STC1/EDN3/SMAD7/KCNJ4/ATP1A3/TRPM4/PPP1R13L/EPAS1/FXYD6/HCN4/NOS1/NPR1/ACTC1/KCNG2/…	79
GO:0021516	dorsal spinal cord development	15/2903	4.15290409720851e-08	2.51351496524251e-06	DAAM2/UNCX/WNT1/PBX3/HOXB8/GSX1/PAX7/PROX1/LHX1/LBX1/GSX2/DRGX/GDNF/LHX5/MDGA1	15
GO:0060541	respiratory system development	61/2903	4.69043811929095e-08	2.81155684958267e-06	SHH/ADAMTS2/HS6ST1/WNT7B/FGF18/WT1/GLI2/SMAD2/NODAL/ESRP2/FGFRL1/FGF8/SPARC/ALDH1A3/SIX1/ASS1/RCN3/CRISPLD2/EGFR/STRA6/WNT2B/ERRFI1/RBP4/EDN2/CHD7/HES1/PROX1/NOS3/FSTL3/RARG/TGFB3/PDGFA/FGFR1/GRHL2/ALDH1A2/CTSH/PHOX2B/TBX4/SIX4/FGF9/SMPD3/NOG/PDGFRA/CELSR1/YAP1/EPAS1/NKX2-8/BMPR1A/NFIB/FOXP2/TBX5/KRAS/WNT5A/ADAMTSL2/DISP1/SOX11/EIF4E/SIM2/HHIP/THRB/SLC23A1	61
GO:0023061	signal release	116/2903	4.97891712825472e-08	2.94963802798465e-06	ANO1/GRM4/POMC/ADRA2B/NRXN2/CRHR1/FOXA2/KALRN/CACNA1A/HNF1B/SMAD2/CACNA1D/VPS18/OTOF/KDM5B/PTPN23/NCS1/ADCY5/IL11/ILDR1/SYT7/WLS/PER2/PAX8/DOC2A/INHBB/RAP1B/UCN3/CTBP2/SLC2A2/WNT7A/LEP/EGFR/MAFA/HNF4A/DGKI/APBA2/CPLX3/GIP/RBP4/PSEN1/FOXL2/CAMK2A/SYBU/GATA3/NOS2/SNCG/CHD7/C1QTNF1/NKX6-1/MAP4K4/KCNA5/RIMS4/CHRNB4/FAM3B/TFAP2B/SLC9B2/ADRA2C/TRPV4/ADORA1/CPE/SYT2/GAD1/INS/CHRNA3/FGFR1/RIMS3/ARL2BP/SL…	116
GO:0007369	gastrulation	58/2903	5.02941042118642e-08	2.94963802798465e-06	FOXC1/MIR1-2/FOXC2/PAX2/MESP1/FOXA2/SOX7/TRIM15/HNF1B/SMAD2/NODAL/BMP7/FGF8/EYA2/WNT3/WLS/TBXT/MEGF8/COL12A1/CHRD/HNF4A/MYADM/COL7A1/COL6A1/MIR200C/MESP2/COL11A1/EXT1/LHX1/TENM4/FGFR1/SNAI1/CER1/MMP9/CRB2/SMAD3/FZD7/SFRP1/FN1/SOX2/ATOH8/NOG/TBX20/EYA1/HAND1/OSR1/LRP5/BMPR1A/ITGB3/POU5F1/APOA1/WNT8B/SIX2/WNT5A/SFRP2/LAMB1/CTR9/MBP	58
GO:0048704	embryonic skeletal system morphogenesis	36/2903	5.06274092066662e-08	2.94963802798465e-06	ALX4/COL2A1/ALX3/FOXC2/DLG1/SMAD2/NODAL/PAX5/BMP7/TBX1/MEGF8/SIX1/HOXB8/HOXC4/COL11A1/LHX1/HOXB1/TGFB3/WDR19/HOXA1/IRX5/GRHL2/SIX4/SMAD3/DSCAML1/NOG/PDGFRA/EYA1/OSR1/GNAS/SIX2/SOX11/SATB2/HOXB6/DLX2/HOXB7	36
GO:0050890	cognition	82/2903	5.56434629859244e-08	3.21186433568753e-06	JAKMIP1/TIFAB/JPH3/NRXN2/CRHR1/C1QL1/ATP1A2/AAAS/CHRM1/NTRK1/KALRN/TH/LRRN4/ST3GAL4/PPP1R1B/NGF/NTF3/SLC6A4/NEUROD2/EPHB2/PRKCZ/NFATC4/EGFR/CCL11/STRA6/NDRG4/DGKI/FZD9/GIP/TTBK1/PSEN1/SHC3/SLC17A7/NEUROG1/CHD7/GTF2A1L/LMX1A/FOXB1/SYNPO/NPTX2/SHANK2/EN1/ADORA1/HOXA1/INS/TBR1/ARC/CHL1/TNR/GLP1R/PIAS1/SORCS3/KCNK10/PAK6/AMFR/KCNK4/CUX2/MAP1A/CHRNA4/GRIN2A/MAPK8IP2/SLC24A2/FOXP2/CLN8/PICALM/KRAS/TACR…	82
GO:0050808	synapse organization	105/2903	5.65593199775039e-08	3.23477798843816e-06	PCDHGC3/NECTIN1/C1QB/SEMA3F/CX3CL1/NGEF/NTNG2/ITPKA/NRXN2/C1QL1/WNT7B/YWHAZ/DLG1/NTRK1/KALRN/SLIT1/DAB2IP/ADGRL1/ARHGEF15/IGSF21/SPARC/SRCIN1/ACTG1/NTN1/NEUROD2/SIX1/CTBP2/EPHB2/SPTBN2/ADD2/NFATC4/WNT7A/EPHB3/PLXNB2/KIRREL3/LRRC4B/EPHB1/NFIA/PTPRF/FZD9/ADGRB1/PSEN1/NRCAM/SDK1/SYBU/SNCG/FLRT1/LMX1A/MAP1B/LRP4/ELFN1/CAMKV/SYNPO/SHANK2/GJA10/IGF1R/INS/IGSF9/ARC/ASIC2/CLSTN1/VSTM5/TNR/CACNB4/LAMB2/SE…	105
GO:0090287	regulation of cellular response to growth factor stimulus	81/2903	6.28330926076446e-08	3.5463762321153e-06	WFIKKN2/HES5/ZNF423/CREBBP/MIR1-2/CREB3L1/TMPRSS6/WNT1/MYO1C/CIDEA/FGF18/MSX2/DAB2IP/SMAD2/FGFBP3/ADAMTS12/RBPMS2/GDF2/WNT4/NTF3/SEMA6A/GDF5/EMILIN1/SMOC2/CHRD/SHISA2/FERMT1/ZNF703/GATA4/ONECUT1/PPM1A/MSX1/CNMD/CCN1/DKK3/MT3/SOST/GATA3/FGFBP1/TOB1/HES1/SMAD6/TFAP2B/FSTL3/SPRY4/TGFB3/RNF111/FGFR1/MYOF/CER1/RNF165/FSTL1/SORL1/FGF9/GRB10/CRB2/SMAD3/GIPC1/PTP4A3/SFRP1/SMAD7/NOG/ITGB3/VWC2/DOK5/CAV2/T…	81
GO:0050769	positive regulation of neurogenesis	118/2903	6.31452938345843e-08	3.5463762321153e-06	SHH/NGFR/FEZ1/HEYL/IRX3/TP73/CX3CL1/RNF112/ADRA2B/ITPKA/OLIG2/NTRK1/KALRN/CRX/ALKAL2/RASAL1/DAB2IP/CXCL12/GLI2/BMP7/CPNE5/MACF1/WNT3/PLXNA1/NGF/PLXNA4/CDON/DCT/DVL3/NCOA1/NKX6-2/SEMA6A/GDF5/MEGF8/NTN1/NKX2-5/NEUROD2/SHTN1/BIN1/EPHB2/FBXO38/CDH4/PLXNB2/FEZF2/NDRG4/DMRTA2/OTP/TTBK1/NUMBL/PSEN1/CSNK1E/NRCAM/TCF3/PACSIN1/NEUROG1/BMP2/SOX10/MAP1B/NKX6-1/MIR200C/SMARCD3/HES1/HAP1/PROX1/LTK/PPP1CC/ITSN2…	118
GO:0045667	regulation of osteoblast differentiation	44/2903	6.48109811972309e-08	3.60742550699587e-06	SNAI2/HDAC4/PTCH1/WNT7B/MSX2/NPPC/BMP7/WNT10B/MIR138-1/WNT4/UCMA/CHRD/CCN1/TMEM119/SMOC1/AXIN2/HAND2/BMP2/TOB1/MIR200C/CEBPD/SMAD6/MIR9-1/GDF10/SMAD3/NOCT/HGF/SFRP1/NOG/FGF23/TRPM4/IFITM1/LRP5/GNAS/BMPR1A/MIR9-2/ID2/REST/IGF1/SOX11/SFRP2/LTF/BMP6/TMEM64	44
GO:0060993	kidney morphogenesis	36/2903	6.98513061583531e-08	3.85356674859445e-06	SHH/HES5/IRX3/PAX2/WNT1/PTCH1/WNT7B/DLG1/WT1/HNF1B/BMP7/FGF8/WNT4/PAX8/SIX1/WNT2B/BMP2/GATA3/HES1/IRX1/LHX1/KIF26B/SIX4/DCHS1/NOG/EYA1/OSR1/GDNF/PBX1/SIX2/PGF/WWTR1/GCNT4/TACSTD2/HOXB7/AGT	36
GO:0021700	developmental maturation	79/2903	8.0064501836077e-08	4.37826407408863e-06	HES5/CX3CL1/NOM1/PAX2/WNT1/C1QL1/TUT7/YWHAZ/MSX2/DAB2IP/ADGRL1/NPPC/ARHGEF15/IGSF21/WNT10B/SIX3/SPTBN4/NEUROD2/RFLNA/TFCP2L1/AXL/NFATC4/LEP/FERMT1/TCP11/NFIA/NRCAM/ANG/SLC17A7/BMP2/SYBU/GATA3/SOX10/MAP1B/NKX6-1/HES1/CDH3/GPAT4/HBZ/ROPN1/FGFR1/IRX5/CLSTN1/LGI4/ALDH1A2/GAL/SEZ6/PPP2R1A/RECK/SOX18/DCHS1/PPARG/PTH1R/LHX6/EPAS1/FEV/CAMK2B/BFSP1/NEFL/LYL1/FGG/ID2/CDKN1C/PICALM/PTH/GATA2/WNT5A/IGF1/CLN5…	79
GO:0060351	cartilage development involved in endochondral bone morphogenesis	23/2903	8.33382842781242e-08	4.51765968860718e-06	COL2A1/COL1A1/NPPC/MATN4/COCH/COL12A1/COL20A1/AXIN2/COL7A1/COL6A3/COL6A1/COL6A2/TRPV4/RARG/CER1/COL14A1/STC1/SMPD3/MATN3/MBL2/THBS3/COL21A1/COMP	23
GO:0060675	ureteric bud morphogenesis	28/2903	1.07623183711898e-07	5.78381833844805e-06	SHH/PAX2/WNT1/PTCH1/DLG1/WT1/HNF1B/FGF8/WNT4/PAX8/SIX1/WNT2B/BMP2/GATA3/HES1/LHX1/KIF26B/SIX4/DCHS1/NOG/EYA1/GDNF/PBX1/SIX2/PGF/TACSTD2/HOXB7/AGT	28
GO:0001649	osteoblast differentiation	66/2903	1.08579485693854e-07	5.78533772491871e-06	SHH/SNAI2/HDAC4/CREB3L1/PTCH1/WNT7B/MSX2/GLI2/COL1A1/NPPC/BMP7/WNT10B/WNT3/MIR138-1/GDF2/WNT4/UCMA/CHRD/CCN1/SH3PXD2B/TMEM119/SMOC1/AXIN2/HAND2/BMP2/COL6A1/TOB1/MIR200C/CEBPD/SMAD6/MRC2/SNAI1/MIR9-1/FGF9/GDF10/SMAD3/NOCT/HGF/SFRP1/SOX2/NOG/FGF23/TRPM4/PTH1R/IFITM1/LRP5/GNAS/BMPR1A/FIGNL1/PTHLH/MIR9-2/ID2/REST/ALPL/IGF1/SOX11/SFRP2/PENK/WWTR1/SATB2/GLIS1/LTF/ITGA11/BMP6/FZD1/TMEM64	66
GO:0003205	cardiac chamber development	54/2903	1.09938022613144e-07	5.80808163534186e-06	FOXC1/HEYL/MIR1-2/FOXC2/MESP1/SALL4/MSX2/TNNT2/BMP7/FGFRL1/FGF8/PAX8/DSP/TBX1/NKX2-5/TPM1/PRDM1/GATA4/RXRA/PDE2A/STRA6/CCN1/RBP4/HAND2/GATA3/CHD7/DHRS3/SMARCD3/COL11A1/HES1/SMAD6/PROX1/NOS3/CPE/GRHL2/TBX3/GJA5/MYL2/SMAD7/NOG/TBX20/PPP1R13L/HAND1/BMPR1A/ID2/ZFPM1/TBX5/SCN5A/WNT5A/SOX11/SFRP2/SEMA3C/MYH10/FZD1	54
GO:0022604	regulation of cell morphogenesis	119/2903	1.14579978011688e-07	6.00245027667951e-06	NGFR/SEMA3F/FBLIM1/S100A10/NGEF/ITPKA/SHROOM3/ENPP2/DLG1/KALRN/RASAL1/CXCL12/ARHGEF7/KNDC1/MELTF/CPNE5/MACF1/DMTN/WNT3/PLXNA1/SPARC/WTIP/NGF/SRCIN1/PLXNA4/RHOU/DVL3/RHOD/SEMA6A/COCH/RCC2/SEMA6B/MEGF8/NTN1/TPM1/CDC42EP1/SHTN1/EPHB2/HPN/NFATC4/WNT7A/CDH4/EPHB3/PLXNB2/FEZF2/CCL11/MYADM/BARHL2/MT3/PSEN1/FGD3/NRCAM/MAP1B/NKX6-1/LRP4/LIMS2/FBLN1/DPYSL2/SEMA6C/ITSN2/DAB1/ULK2/SYT2/DLC1/CHRNA3/TBR1/ARC/T…	119
GO:0072089	stem cell proliferation	42/2903	1.18975061118707e-07	6.18075442511683e-06	SHH/SNAI2/CX3CL1/WNT1/WNT7B/NES/WNT10B/WNT3/EML1/DCT/SIX3/TEAD3/VAX1/DAGLA/FERMT1/PLXNB2/WNT2B/DMRTA2/FZD9/OTP/NUMBL/SOX10/SMARCD3/FBLN1/KDF1/FGFR1/NR2E1/TBX3/SOX18/OVOL1/CTNNA1/YAP1/ARTN/SIX2/WNT5A/ZFP36L1/PAFAH1B1/SOX11/EPCAM/SFRP2/HHIP/RUNX1	42
GO:0002063	chondrocyte development	23/2903	1.36498021096654e-07	6.98895332698322e-06	FGF18/MSX2/ACAN/MATN4/COCH/COL12A1/RFLNA/COL20A1/AXIN2/COL7A1/COL6A3/COL6A1/COL6A2/COL11A1/RARG/COL14A1/SMPD3/MATN3/PTHLH/MBL2/SFRP2/COL21A1/COMP	23
GO:0060350	endochondral bone morphogenesis	30/2903	1.36774511692646e-07	6.98895332698322e-06	FOXC1/COL2A1/COL13A1/FGF18/COL1A1/NPPC/MATN4/COCH/COL12A1/COL20A1/TMEM119/AXIN2/COL7A1/COL6A3/COL6A1/COL6A2/TRPV4/RARG/CER1/COL14A1/STC1/SMPD3/MATN3/GNAS/ALPL/MBL2/THBS3/COL21A1/COMP/BMP6	30
GO:0050953	sensory perception of light stimulus	65/2903	1.45663086239451e-07	7.38263154159949e-06	CACNA2D4/COL2A1/GUCY2D/FSCN2/PAX2/RD3/MYO7A/VAX2/CABP1/KRT12/CRX/TH/COL1A1/POU4F3/PRCD/VSX2/SIX3/CRYAA/GRK1/KIFC3/GUCA1B/CLN6/ZIC2/GPR179/CPLX3/RBP4/ABCA4/CRYGN/COL18A1/OPN4/DHRS3/TULP1/GJA3/CDH23/COL11A1/CDH3/USH1G/GJA10/HMCN1/OAT/PPEF2/IRX5/RGR/NR2E1/GJC1/LAMB2/MFRP/RP1/RAX2/SEMA5B/PDE6B/SPATA7/SOX14/WFS1/MYO3A/EPAS1/SLC24A2/CLN8/RCVRN/RDH8/CNGA1/FAM161A/TACSTD2/LRAT/POU6F2	65
GO:0030326	embryonic limb morphogenesis	43/2903	1.48363240580726e-07	7.39917153424194e-06	SHH/ALX4/PITX1/CREBBP/ALX3/PTCH1/SALL4/MSX2/GLI2/BMP7/FGF8/WNT3/GDF5/MEGF8/WNT7A/MSX1/PSEN1/ZBTB16/HAND2/CHD7/LRP4/EN1/RARG/WDR19/FGFR1/GRHL2/ALDH1A2/CYP26B1/TBX4/TBX3/RECK/GJA5/FGF9/NOG/OSR1/GNAS/PBX1/BMPR1A/TBX5/WNT5A/INTU/SFRP2/ROR2	43
GO:0035113	embryonic appendage morphogenesis	43/2903	1.48363240580726e-07	7.39917153424194e-06	SHH/ALX4/PITX1/CREBBP/ALX3/PTCH1/SALL4/MSX2/GLI2/BMP7/FGF8/WNT3/GDF5/MEGF8/WNT7A/MSX1/PSEN1/ZBTB16/HAND2/CHD7/LRP4/EN1/RARG/WDR19/FGFR1/GRHL2/ALDH1A2/CYP26B1/TBX4/TBX3/RECK/GJA5/FGF9/NOG/OSR1/GNAS/PBX1/BMPR1A/TBX5/WNT5A/INTU/SFRP2/ROR2	43
GO:1904888	cranial skeletal system development	28/2903	1.59304086384553e-07	7.88175932159765e-06	TIFAB/ALX3/FOXE1/FOXC2/MSX2/SMAD2/NODAL/PAX5/TBX1/MEGF8/SIX1/INSIG2/SH3PXD2B/FOXN3/NEUROG1/LHX1/TGFB3/WDR19/HOXA1/IRX5/GRHL2/SIX4/SMAD3/PDGFRA/INSIG1/GNAS/SIX2/DLX2	28
GO:0007601	visual perception	64/2903	1.62635014875493e-07	7.98320222625056e-06	CACNA2D4/COL2A1/GUCY2D/FSCN2/PAX2/RD3/MYO7A/VAX2/CABP1/KRT12/CRX/TH/COL1A1/POU4F3/PRCD/VSX2/SIX3/CRYAA/GRK1/KIFC3/GUCA1B/CLN6/ZIC2/GPR179/CPLX3/RBP4/ABCA4/CRYGN/COL18A1/OPN4/DHRS3/TULP1/GJA3/CDH23/COL11A1/CDH3/GJA10/HMCN1/OAT/PPEF2/IRX5/RGR/NR2E1/GJC1/LAMB2/MFRP/RP1/RAX2/SEMA5B/PDE6B/SPATA7/SOX14/WFS1/MYO3A/EPAS1/SLC24A2/CLN8/RCVRN/RDH8/CNGA1/FAM161A/TACSTD2/LRAT/POU6F2	64
GO:0048638	regulation of developmental growth	91/2903	1.72050756479586e-07	8.37940949916985e-06	MIR200B/FOXC1/HLX/SEMA3F/TP73/MIR1-2/FOXC2/PTCH1/WT1/RASAL1/CXCL12/HNF1B/STC2/NPPC/ACTN3/FGF8/CPNE5/MACF1/WNT3/NGF/PLXNA4/RIPK1/FOXS1/SPTBN4/SEMA6A/NKD1/GDF5/SEMA6B/MEGF8/NTN1/SLC6A4/NKX2-5/SIX1/PI16/SHTN1/LEP/CDH4/SH3PXD2B/BARHL2/MT3/RBP4/NRCAM/CHD7/MAP1B/NKX6-1/WWC1/PROX1/DPYSL2/GPAT4/DIO3/SEMA6C/ITSN2/ULK2/SYT2/FGFR1/FGF20/TNR/GAL/SIX4/SEMA4F/FGF9/TTL/SEMA5A/SEMA5B/SEMA4B/CTTN/SFRP1/FN1/RAI1/N…	91
GO:0045444	fat cell differentiation	65/2903	1.74777047215731e-07	8.44620242126253e-06	SNAI2/WNT1/ZFP36L2/ARID5B/MSX2/FNDC5/CCND1/ADIRF/ZBTB7C/WNT10B/IL11/C1QL4/PER2/INHBB/CTBP2/BNIP3/LEP/ALOXE3/EBF2/SH3PXD2B/PTPRQ/METRNL/ARL4A/ZBTB16/BMP2/GATA3/CEBPD/HES1/SMAD6/TFAP2B/TRPV4/INS/DYSF/TRIO/RORA/PIAS1/GDF10/SMAD3/NOCT/PPARG/SFRP1/TRIB2/TRPM4/E2F1/LPL/RARRES2/INSIG1/LRP5/GDF6/ID2/ZFPM1/SORT1/ZADH2/GATA2/WNT5A/ZFP36L1/PPARGC1A/WNT5B/MEDAG/FRZB/SFRP2/WWTR1/GLIS1/PTGS2/TMEM64	65
GO:0048738	cardiac muscle tissue development	67/2903	1.99164087757227e-07	9.52074474793207e-06	CSRP3/MIR200B/FOXC1/TP73/MIR1-2/FOXC2/MESP1/TNNT2/WT1/BMP7/FGF8/NRAP/JPH2/RIPK1/DSP/MYOM2/MYOM3/ATG5/NKX2-5/TPM1/PI16/SOX6/GATA4/RXRA/NDRG4/RBP4/BMP2/CHD7/MYBPC2/MEF2A/COL11A1/PROX1/TENM4/FGFR1/ADAMTS9/FGF20/CACYBP/SIK1/ALDH1A2/GJC1/TBX3/GJA5/FGF9/MYL2/FZD7/SMAD7/NOG/TBX20/NOX4/PDGFRA/PPP1R13L/YAP1/HAND1/BMPR1A/LMNA/ACTC1/ID2/ZFPM1/TBX5/SLC8A1/WNT5A/CTDP1/IGF1/DLL1/EDN1/MYH10/AGT	67
GO:0010975	regulation of neuron projection development	121/2903	2.00066981389012e-07	9.52074474793207e-06	RGMA/NGFR/FEZ1/RTN4RL1/SEMA3F/CX3CL1/NGEF/ITPKA/NTRK1/KALRN/ALKAL2/RASAL1/DAB2IP/CXCL12/BMP7/KNDC1/CPNE5/MACF1/WNT3/PLXNA1/NCS1/NGF/SRCIN1/PLXNA4/DVL3/SEMA6A/CERS2/SEMA6B/MEGF8/NTN1/ITM2C/SHTN1/EPHB2/FBXO38/NFATC4/WNT7A/CDH4/EPHB3/PLXNB2/FEZF2/PTPRF/NDRG4/BARHL2/RTN4RL2/MT3/PSEN1/NRCAM/PACSIN1/SDK1/GATA3/MAP1B/NKX6-1/MIR200C/LRP4/MAP4K4/LTK/DPYSL2/DGUOK/SEMA6C/ITSN2/DAB1/SHANK2/TRPV4/ULK2/SYT2/CH…	121
GO:0042476	odontogenesis	44/2903	2.97088003401204e-07	1.40306561606296e-05	SHH/NECTIN1/FOXC1/SP6/JAG2/MSX2/GLI2/COL1A1/BMP7/AQP6/FGF8/AQP5/AQP1/SLC24A4/TBX1/TSPEAR/DLX3/MSX1/AXIN2/AQP3/HAND2/BMP2/LRP4/TGFB3/WNT10A/SMPD3/CTNNA1/PDGFRA/KLK4/NKX2-3/HAND1/OSR1/BMPR1A/SCN5A/ALPL/PERP/LHX8/CSF3R/SOSTDC1/LAMB1/HTRA1/EDN1/DLX2/COL1A2	44
GO:0046879	hormone secretion	83/2903	3.09597718766986e-07	1.45115201413037e-05	ANO1/POMC/ADRA2B/CRHR1/FOXA2/KALRN/CACNA1A/HNF1B/SMAD2/CACNA1D/KDM5B/ADCY5/IL11/ILDR1/SYT7/PER2/PAX8/INHBB/UCN3/SLC2A2/LEP/EGFR/MAFA/HNF4A/CPLX3/GIP/RBP4/FOXL2/SYBU/GATA3/NOS2/CHD7/C1QTNF1/NKX6-1/MAP4K4/KCNA5/FAM3B/TFAP2B/SLC9B2/ADRA2C/TRPV4/ADORA1/CPE/INS/CHRNA3/FGFR1/ARL2BP/SLC2A1/GLP1R/GAL/ABCC8/TBX3/SLC25A4/RAPGEF4/SMPD3/SFRP1/EDN3/FGF23/TRPM4/LRP5/GNAS/NKX3-1/C1QTNF12/FGG/RAB11FIP5/KCNG2/RES…	83
GO:0003422	growth plate cartilage morphogenesis	13/2903	3.25085553444967e-07	1.51237562699696e-05	MATN4/COCH/COL12A1/COL20A1/COL7A1/COL6A3/COL6A1/COL6A2/COL14A1/STC1/MATN3/MBL2/COL21A1	13
GO:0090092	regulation of transmembrane receptor protein serine/threonine kinase signaling pathway	68/2903	3.52662368530851e-07	1.62851644846024e-05	SHH/WFIKKN2/HES5/ZNF423/CREBBP/DACT2/TMPRSS6/WNT1/CIDEA/MSX2/SMAD2/NODAL/BMP7/RBPMS2/GDF2/INHBB/GDF5/EMILIN1/CHRD/INHBE/FERMT1/ZNF703/GATA4/ONECUT1/PPM1A/MSX1/CCN1/DKK3/SOST/BMP2/TOB1/HES1/SMAD6/TFAP2B/FSTL3/TGFB3/RNF111/CER1/RNF165/FSTL1/SORL1/FGF9/GDF10/CRB2/SMAD3/LEFTY2/GIPC1/SFRP1/SMAD7/NOG/TBX20/BMPR1A/VWC2/GDF6/CAV2/TRIM33/CDKN1C/WNT5A/ADAMTSL2/SKOR1/SOX11/SFRP2/SOSTDC1/WWTR1/HTRA1/THBS1/BM…	68
GO:0050803	regulation of synapse structure or activity	65/2903	3.55784344034706e-07	1.63085264758261e-05	NECTIN1/SEMA3F/NGEF/NTNG2/ITPKA/YWHAZ/NTRK1/KALRN/SLIT1/DAB2IP/ADGRL1/ARHGEF15/SPARC/SRCIN1/NTN1/NEUROD2/SIX1/EPHB2/NFATC4/WNT7A/EPHB3/LRRC4B/EPHB1/FZD9/ADGRB1/NRCAM/SLC17A7/SYBU/FLRT1/LRP4/CAMKV/INS/IGSF9/ARC/ASIC2/SLC17A8/CLSTN1/VSTM5/STX1B/SIX4/ADGRL3/PTPRO/CUX2/THBS2/CAMK2B/DGKB/SYNDIG1/MDGA1/LRFN3/ADAM10/WNT5A/EPHA4/FLRT2/PCDH8/PAFAH1B1/TPBG/CTNNA2/SEMA4A/NLGN2/LRRTM1/ADGRB3/GPM6A/CDH2/NRXN1…	65
GO:0001709	cell fate determination	20/2903	3.7280398070767e-07	1.69639417206687e-05	PAX2/WNT1/MESP1/PTCH1/TRIM15/NOTCH4/WNT7A/FEZF2/EBF2/BARHL2/GATA3/HES1/PROX1/LBX1/CYP26B1/DSCAML1/GATA2/PTCH2/DLL1/POU6F2	20
GO:0061337	cardiac conduction	47/2903	3.81894412781052e-07	1.72516649947614e-05	CACNA1G/FXYD4/CACNA2D4/MIR1-2/KCNH2/ATP1A2/CACNG6/NPPC/CACNA1D/CACNA1S/GJD3/KCNJ12/KCNIP3/DSP/SPTBN4/KCND3/NKX2-5/BIN1/RNF207/ATP1A1/SCN4B/MEF2A/FXYD1/CACNA2D1/KCNA5/ATP2B2/HRC/KCNE1/CACNB4/GJC1/GJA5/KCNJ4/ATP1A3/TRPM4/FXYD6/HCN4/NOS1/NPR1/SLC8A1/SCN5A/FKBP1B/CACNG4/PDE4D/KCNJ2/KCNIP4/NPR2/AGT	47
GO:0060411	cardiac septum morphogenesis	30/2903	3.91801110035622e-07	1.75718569781444e-05	HEYL/MIR1-2/MSX2/BMP7/FGFRL1/FGF8/TBX1/NKX2-5/GATA4/CCN1/CHD7/DHRS3/HES1/SMAD6/PROX1/NOS3/TBX3/GJA5/SMAD7/NOG/TBX20/HAND1/BMPR1A/ID2/ZFPM1/TBX5/WNT5A/SOX11/SEMA3C/FZD1	30
GO:0030111	regulation of Wnt signaling pathway	93/2903	3.97329861497207e-07	1.76925311183828e-05	SHH/CSNK1A1/PSMD14/DAAM2/SNAI2/APCDD1/FOXL1/CMAHP/DACT2/MIR1-2/MESP1/SOX7/DAB2IP/AMER3/HNF1B/COL1A1/WNT10B/MACF1/WNT3/PRICKLE1/MAD2L2/TLE6/LYPD6/SIX3/DVL3/WLS/NKD1/NKX2-5/NFATC4/SHISA2/FERMT1/ZNF703/EGFR/TRABD2B/PPM1A/LGR6/FZD9/DKK3/AXIN2/PSEN1/SOST/CSNK1E/IGFBP1/NKD2/BMP2/SOX10/NOTUM/LRP4/PTPRU/PSMC1/CDH3/TLE3/KREMEN2/USP47/IGFBP2/AMER2/PSMA8/TCF7L1/RAPGEF1/BARX1/PPP2R1A/RECK/PSMD1/DCDC2/FGF9/GR…	93
GO:0050673	epithelial cell proliferation	107/2903	4.28349461788291e-07	1.8938514502044e-05	SHH/OR51E2/SNAI2/EHF/SFN/HES5/FOXN1/NGFR/EGR3/PAX2/PTCH1/MIR152/DLG1/CCND1/NOX5/DAB2IP/CXCL12/CYP7B1/HNF1B/NODAL/ESRP2/WFDC1/WNT10B/KDM5B/SPARC/GDF2/FOXE3/GDF5/TBX1/LOXL2/SIX1/HPN/WNT7A/LEP/MIR135B/FERMT1/SGPP2/ZNF703/EGFR/CCL11/CNMD/ERRFI1/FABP7/PSEN1/THBS4/MIR129-1/ANG/SERPINB5/BMP2/GATA3/FGFBP1/NKX6-1/LIMS2/HES1/CDH3/PROX1/KDF1/SLURP1/FGFR1/DYSF/MIR193A/NR2F2/ALDH1A2/SIX4/FGF9/SEMA5A/SMAD3/HGF…	107
GO:0007178	transmembrane receptor protein serine/threonine kinase signaling pathway	90/2903	4.47510732404888e-07	1.96463514493808e-05	SHH/RGMA/WFIKKN2/HES5/ZNF423/TDGF1/CREBBP/DACT2/MIR183/TMPRSS6/UBE2D1/WNT1/CIDEA/MSX2/SMAD2/NODAL/BMP7/FGF8/RBPMS2/GDF2/INHBB/TBXT/GDF5/EMILIN1/MEGF8/NKX2-5/CHRD/INHBE/PRKCZ/FERMT1/ZNF703/PPM1L/GATA4/ONECUT1/PPM1A/MSX1/HNF4A/CCN1/DKK3/SOST/BMP2/TOB1/HES1/SMAD6/PARD3/TFAP2B/FSTL3/TGFB3/RNF111/CER1/RNF165/FSTL1/SORL1/FGF9/GDF10/CRB2/SMAD3/LEFTY2/SMPD3/GIPC1/SFRP1/ATOH8/SMAD7/NOG/TBX20/BMPR1A/TMEM10…	90
GO:0061217	regulation of mesonephros development	15/2903	4.98605724049718e-07	2.16559419000603e-05	PAX2/WT1/HNF1B/PAX8/SIX1/WNT2B/GATA3/LHX1/SIX4/NOG/GDNF/SIX2/TACSTD2/HOXB7/AGT	15
GO:0030856	regulation of epithelial cell differentiation	49/2903	5.00233499135176e-07	2.16559419000603e-05	SFN/HES5/FOXN1/FOXC1/MIR1-2/PAX2/MESP1/PTCH1/MYCL/MSX2/CCND1/MACROH2A2/NODAL/NOTCH4/WNT10B/GDF2/PAX8/FOXE3/SULT2B1/ERRFI1/AQP3/GATA3/NKX6-1/MIR200C/HES1/KDF1/LHX1/KRT84/GRHL2/TBX3/MMP9/ATOH8/YAP1/OSR1/GDNF/AJAP1/MIR99B/TMEM100/ALOX15B/CDKN1C/RHEB/ZFP36L1/FRZB/PTCH2/DLL1/WWTR1/MACROH2A1/RUNX1/BMP6	49
GO:0010463	mesenchymal cell proliferation	21/2903	5.19141798278438e-07	2.21997298578655e-05	SHH/BMP7/TBX1/SIX1/CHRD/MSX1/HAND2/BMP2/PDGFA/FGFR1/FGF9/DCHS1/OSR1/LRP5/BMPR1A/LMNA/NFIB/FOXP2/SIX2/WNT5A/IRS2	21
GO:0003208	cardiac ventricle morphogenesis	29/2903	5.19916676170734e-07	2.21997298578655e-05	FOXC1/HEYL/FOXC2/MESP1/TNNT2/DSP/NKX2-5/TPM1/GATA4/RXRA/HAND2/GATA3/CHD7/SMARCD3/COL11A1/PROX1/CPE/GRHL2/MYL2/SMAD7/NOG/TBX20/PPP1R13L/HAND1/BMPR1A/TBX5/SOX11/SFRP2/SEMA3C	29
GO:0010769	regulation of cell morphogenesis involved in differentiation	80/2903	5.23648604326922e-07	2.22069755059458e-05	NGFR/SEMA3F/S100A10/NGEF/ITPKA/KALRN/CXCL12/ARHGEF7/KNDC1/MELTF/MACF1/DMTN/WNT3/PLXNA1/NGF/SRCIN1/PLXNA4/SEMA6A/RCC2/SEMA6B/MEGF8/NTN1/SHTN1/EPHB2/NFATC4/WNT7A/CDH4/EPHB3/PLXNB2/FEZF2/MYADM/BARHL2/MT3/PSEN1/NRCAM/MAP1B/NKX6-1/LRP4/LIMS2/FBLN1/DPYSL2/SEMA6C/DAB1/ULK2/CHRNA3/TBR1/ARC/TNR/NR2E1/LRRC4C/LINGO1/SEMA4F/TTL/SEMA5A/SEMA5B/SEMA4B/CTTN/PTPRO/FN1/CUX2/CAMK2B/NEFL/FGG/APOA1/FSTL4/ADAM10/WNT5A…	80
GO:0021545	cranial nerve development	23/2903	5.38861411776854e-07	2.26977164933575e-05	TIFAB/SEMA3F/PAX2/NTRK1/KCNA2/POU4F3/PLXNA4/TBX1/SIX1/EPHB2/EPHB1/ATOH7/NEUROG1/CHD7/HES1/HOXB1/HOXA1/PHOX2B/SIX4/DRGX/RPL24/SEMA3A/LPAR1	23
GO:0030902	hindbrain development	48/2903	5.46337875309423e-07	2.27316628920785e-05	SHH/FOXC1/WNT1/FAIM2/GLI2/HNF1B/BMP7/KNDC1/GPR37L1/WLS/NCOA1/SLC6A4/NEUROD2/SPTBN2/WNT7A/PSEN1/LMX1A/HES1/HAP1/PROX1/LHX1/HOXB1/GSX2/DAB1/EN1/DLC1/EN2/TBR1/ALDH1A2/GBX2/RORA/PHOX2B/SEZ6/NOG/NFIB/FOXP2/LHX5/KDM2B/SCN5A/GATA2/PPARGC1A/KLHL1/CNTN1/NANOS1/DLL1/CTNNA2/LPAR1/MYH10	48
GO:0048332	mesoderm morphogenesis	30/2903	5.46960127335864e-07	2.27316628920785e-05	FOXC1/MIR1-2/FOXC2/PAX2/MESP1/TRIM15/SMAD2/NODAL/BMP7/EYA2/WNT3/WLS/TBXT/CHRD/MIR200C/MESP2/FGFR1/SNAI1/TBX3/CRB2/SMAD3/NOG/TBX20/EYA1/HAND1/BMPR1A/ITGB3/SIX2/WNT5A/SFRP2	30
GO:0010771	negative regulation of cell morphogenesis involved in differentiation	35/2903	5.72019566246092e-07	2.36156952051532e-05	NGFR/SEMA3F/NGEF/MELTF/DMTN/WNT3/SEMA6A/RCC2/SEMA6B/NTN1/EPHB2/NFATC4/MT3/PSEN1/LRP4/FBLN1/SEMA6C/DAB1/ULK2/TNR/LINGO1/SEMA4F/SEMA5A/SEMA5B/SEMA4B/PTPRO/FSTL4/WNT5A/RNF6/RAPGEF2/MAP2/TACSTD2/SEMA3A/SEMA3C/SEMA4A	35
GO:0060021	roof of mouth development	33/2903	5.81647555134183e-07	2.38552030178059e-05	SHH/SNAI2/WFIKKN2/ALX4/COL2A1/FOXE1/ARID5B/DLG1/JAG2/SMAD2/TBX1/COL11A2/INSIG2/VAX1/EPHB2/WNT7A/EPHB3/MSX1/FOXF2/HAND2/CHD7/DHRS3/TGFB3/SNAI1/TBX3/PDGFRA/OSR1/INSIG1/BMPR1A/WNT5A/SOX11/SATB2/FZD1	33
GO:0060560	developmental growth involved in morphogenesis	66/2903	6.25203486897581e-07	2.54739773681014e-05	SHH/SEMA3F/DDR1/MESP1/WNT7B/SLIT1/RASAL1/CXCL12/HNF1B/CPNE5/MACF1/KDM5B/WNT3/PLXNA1/POU4F3/NGF/PLXNA4/EMX1/SEMA6A/NKD1/SEMA6B/MEGF8/NTN1/SIX1/SHTN1/PRKCZ/CDH4/CCL11/BARHL2/MT3/NRCAM/FLRT1/MAP1B/NKX6-1/DPYSL2/LHX1/SEMA6C/ITSN2/ULK2/RARG/SYT2/TNR/GAL/LAMB2/KIF26B/SIX4/SEMA4F/TTL/COBL/SEMA5A/SEMA5B/SEMA4B/CTTN/SFRP1/FN1/YAP1/FSTL4/WNT5A/RNF6/PAFAH1B1/SFRP2/MAP2/SEMA3A/SEMA3C/SEMA4A/LHX2	66
GO:0009914	hormone transport	84/2903	6.41051292236434e-07	2.59500893233892e-05	ANO1/POMC/ADRA2B/CRHR1/FOXA2/KALRN/CACNA1A/HNF1B/SMAD2/CACNA1D/KDM5B/ADCY5/IL11/ILDR1/SYT7/PER2/PAX8/INHBB/UCN3/SLC2A2/LEP/EGFR/MAFA/HNF4A/CPLX3/GIP/RBP4/FOXL2/SYBU/GATA3/NOS2/CHD7/C1QTNF1/NKX6-1/MAP4K4/KCNA5/FAM3B/TFAP2B/SLC9B2/ADRA2C/TRPV4/ADORA1/CPE/INS/CHRNA3/FGFR1/ARL2BP/SLC2A1/GLP1R/GAL/ABCC8/TBX3/SLC25A4/SLC22A1/RAPGEF4/SMPD3/SFRP1/EDN3/FGF23/TRPM4/LRP5/GNAS/NKX3-1/C1QTNF12/FGG/RAB11FIP5/K…	84
GO:0030534	adult behavior	46/2903	6.47543680002929e-07	2.60437890396017e-05	NRXN2/CRHR1/DMBX1/FOXA2/ATP1A2/KALRN/OTOG/CXCL12/PAX5/PPP1R1B/PBX3/ATP6V1B1/GRIN2D/SPTBN4/FADD/SPTBN2/LEP/HOXB8/GIP/SDK1/SNCG/CHD7/CHRNB4/DAB1/FGF12/SHANK2/EN1/CHRNA3/CHL1/LGI4/SEZ6/ALK/CHRNA5/RNF180/GDNF/CHRNA4/CLN8/ID2/TPGS1/PCDH17/EPHA4/PAFAH1B1/KLHL1/OR56A4/NTSR1/NRXN1	46
GO:0001756	somitogenesis	28/2903	6.88735582305906e-07	2.75229334621475e-05	FOXC1/FOXC2/MESP1/CDX1/MEOX1/TBXT/NKD1/LFNG/AXIN2/PSEN1/MESP2/FOXB1/LHX1/ALDH1A2/COBL/CRB2/SMAD3/SFRP1/MYF6/BMPR1A/NKX3-1/PAX1/WNT5A/PCDH8/DLL1/SFRP2/SEMA3C/ROR2	28
GO:0001658	branching involved in ureteric bud morphogenesis	25/2903	7.47852225437113e-07	2.96949730788214e-05	SHH/PAX2/WNT1/PTCH1/DLG1/WT1/HNF1B/FGF8/WNT4/PAX8/SIX1/WNT2B/BMP2/LHX1/SIX4/DCHS1/NOG/EYA1/GDNF/PBX1/SIX2/PGF/TACSTD2/HOXB7/AGT	25
GO:0001656	metanephros development	33/2903	7.82302771296473e-07	3.06721728066806e-05	SHH/HES5/IRX3/FOXC2/PAX2/PTCH1/WNT7B/WT1/HNF1B/BMP7/FGF8/WNT4/PAX8/SIX1/GATA3/HES1/IRX1/LHX1/TFAP2B/PDGFA/LAMB2/CTSH/KIF26B/SIX4/PDGFRA/EYA1/YAP1/OSR1/GDNF/NKX3-1/ID2/SIX2/WWTR1	33
GO:0014033	neural crest cell differentiation	33/2903	7.82302771296473e-07	3.06721728066806e-05	SHH/SNAI2/FOXC1/SEMA3F/FOXC2/BMP7/SEMA6A/TBX1/SEMA6B/HAND2/SOX10/HES1/SEMA6C/ALDH1A2/GBX2/PHOX2B/SEMA4F/SEMA5A/WNT10A/SEMA5B/SEMA4B/TCOF1/SFRP1/FN1/EDN3/GDNF/BMPR1A/SOX11/FRZB/SEMA3A/SEMA3C/EDN1/SEMA4A	33
GO:0072132	mesenchyme morphogenesis	23/2903	8.24473061675945e-07	3.2123531665549e-05	SNAI2/FOXC1/HEYL/FOXC2/MSX2/SMAD2/BMP7/FGF8/MSX1/BMP2/NOS3/FGFR1/SNAI1/ACTA1/DCHS1/SMAD3/NOG/TBX20/OSR1/BMPR1A/TMEM100/ACTC1/WNT5A	23
GO:0007611	learning or memory	70/2903	8.61458451086258e-07	3.33560992799486e-05	TIFAB/JPH3/NRXN2/CRHR1/C1QL1/ATP1A2/AAAS/NTRK1/KALRN/TH/LRRN4/PPP1R1B/NGF/NTF3/SLC6A4/NEUROD2/EPHB2/PRKCZ/NFATC4/EGFR/CCL11/STRA6/NDRG4/DGKI/FZD9/GIP/TTBK1/PSEN1/SHC3/SLC17A7/NEUROG1/LMX1A/FOXB1/SYNPO/NPTX2/SHANK2/EN1/TBR1/ARC/TNR/GLP1R/PIAS1/SORCS3/KCNK10/PAK6/AMFR/KCNK4/CUX2/MAP1A/GRIN2A/MAPK8IP2/SLC24A2/FOXP2/CLN8/PICALM/KRAS/TACR2/KIT/PAFAH1B1/LHX8/PDE1B/PTGS2/TANC1/BCHE/GATM/RASGRF1/ADGRB3/A…	70
GO:0046883	regulation of hormone secretion	72/2903	9.15383820992724e-07	3.52253255559793e-05	ANO1/POMC/ADRA2B/CRHR1/FOXA2/KALRN/CACNA1A/CACNA1D/KDM5B/ADCY5/IL11/ILDR1/SYT7/PER2/PAX8/INHBB/UCN3/SLC2A2/LEP/EGFR/HNF4A/GIP/RBP4/FOXL2/SYBU/NOS2/CHD7/C1QTNF1/NKX6-1/MAP4K4/KCNA5/TFAP2B/SLC9B2/ADRA2C/ADORA1/INS/CHRNA3/FGFR1/ARL2BP/SLC2A1/GLP1R/GAL/ABCC8/SLC25A4/RAPGEF4/SFRP1/EDN3/FGF23/TRPM4/LRP5/GNAS/NKX3-1/C1QTNF12/FGG/RAB11FIP5/KCNG2/REST/KCNS3/FKBP1B/RPH3AL/TACR2/SOX11/CPT1A/NADK/G6PC2/EDN1/…	72
GO:0055123	digestive system development	46/2903	1.00253961396778e-06	3.82576755909708e-05	SHH/FOXL1/ALX4/HLX/FOXE1/GLI2/HNF1B/SMAD2/NODAL/CCKBR/CLMP/RBPMS2/WLS/MEGF8/ASS1/PRDM1/EPHB3/GATA4/EGFR/STRA6/GIP/FOXF2/SOX10/HES1/DAB1/TGFB3/WDR19/ALDH1A2/BARX1/FGF9/COBL/DCHS1/SMAD3/SFRP1/PDGFRA/NKX2-3/RARRES2/CYP1A1/PYY/ID2/SIX2/CDKN1C/WNT5A/KIT/SOX11/SFRP2	46
GO:0022612	gland morphogenesis	40/2903	1.00988131723924e-06	3.82576755909708e-05	SHH/SNAI2/DDR1/PTCH1/MSX2/GLI2/CYP7B1/BMP7/ESRP2/FGF8/KDM5B/PLXNA1/WNT4/ELF3/NTN1/HPN/EGFR/RXRA/CCL11/SERPINB5/PROP1/BSX/LIMS2/PROX1/RARG/TGFB3/PDGFA/FGFR1/TBX3/HGF/SFRP1/NOG/NKX2-3/LRP5/NKX3-1/NFIB/WNT5A/SOSTDC1/SEMA3A/SEMA3C	40
GO:0001707	mesoderm formation	29/2903	1.01259487849056e-06	3.82576755909708e-05	FOXC1/MIR1-2/FOXC2/PAX2/MESP1/TRIM15/SMAD2/NODAL/BMP7/EYA2/WNT3/WLS/TBXT/CHRD/MIR200C/MESP2/FGFR1/SNAI1/CRB2/SMAD3/NOG/TBX20/EYA1/HAND1/BMPR1A/ITGB3/SIX2/WNT5A/SFRP2	29
GO:2000027	regulation of animal organ morphogenesis	69/2903	1.13914813950263e-06	4.27798162750564e-05	SHH/PSMD14/SNAI2/FOXC1/SP6/FOXC2/PAX2/WNT1/MESP1/WT1/HNF1B/BMP7/FGF8/PRICKLE1/DVL3/WNT4/PAX8/NKD1/TBX1/SIX1/CELSR2/HPN/RNF207/WNT7A/RXRA/MSX1/WNT2B/HAND2/BMP2/GATA3/LIMS2/ARHGEF19/HES1/PSMC1/AP2A2/DIO3/LHX1/PSMA8/PDGFA/FGFR1/PRICKLE2/SIX4/PSMD1/WNT10A/HGF/FZD7/SFRP1/NOG/EYA1/CELSR1/GDNF/BMPR1A/AJAP1/MLLT3/NFIB/FOXP2/SIX2/TBX5/WNT5A/SFRP2/TACSTD2/SEMA3C/EDN1/HOXB7/ROR2/THRB/AGT/PSMC3/FZD1	69
GO:0030048	actin filament-based movement	44/2903	1.19050699876261e-06	4.44408420975215e-05	CACNA1G/MIR1-2/MYO7A/KCNH2/MYO1C/ATP1A2/DLG1/TNNT2/ACTN3/CACNA1D/WIPF3/DSP/KCND3/TPM1/SHTN1/BIN1/MYO6/RNF207/GATA4/ATP1A1/SCN4B/TNNC2/MYBPC2/CACNA2D1/KCNA5/DES/FGF12/ADORA1/KCNE1/EMP2/ACTA1/GJC1/GJA5/MYL2/STC1/TRPM4/SYNE2/ACTC1/SCN5A/MYH9/PDE4D/KCNJ2/MYH10/TNNT1	44
GO:0032526	response to retinoic acid	37/2903	1.19851583230015e-06	4.4473498205709e-05	PAX2/PTGES/PTCH1/WNT7B/COL1A1/WNT10B/WNT3/AQP1/NCOA1/TBXT/TBX1/SLC6A4/LEP/RXRA/RBP4/TESC/AQP3/GJB2/LTK/IGFBP2/RARG/ALDH1A2/CTSH/CYP26B1/PPARG/FZD7/YAP1/GJB3/OSR1/IGFBP7/WNT8B/RXRG/WNT5A/WNT5B/FZD10/LRAT/BMP6	37
GO:0050770	regulation of axonogenesis	54/2903	1.2263348621415e-06	4.5236517932486e-05	NGFR/SEMA3F/CXCL12/MACF1/WNT3/PLXNA1/NGF/PLXNA4/SEMA6A/SEMA6B/MEGF8/NTN1/SHTN1/EPHB2/WNT7A/CDH4/EPHB3/PLXNB2/FEZF2/BARHL2/MT3/PSEN1/NRCAM/MAP1B/NKX6-1/LRP4/DPYSL2/SEMA6C/DAB1/ULK2/TBR1/TNR/LRRC4C/LINGO1/SEMA4F/TTL/SEMA5A/SEMA5B/SEMA4B/CTTN/PTPRO/FN1/NEFL/FSTL4/WNT5A/RNF6/EPHA4/PAFAH1B1/POU3F2/MAP2/SEMA3A/SEMA3C/SEMA4A/CDH2	54
GO:0061351	neural precursor cell proliferation	46/2903	1.24161283387497e-06	4.55306729786856e-05	SHH/CX3CL1/WNT1/NES/FGF8/EML1/CDON/DCT/SIX3/GPR37L1/EMX1/TEAD3/SLC6A4/VAX1/WNT7A/DAGLA/PLXNB2/EPHB1/DMRTA2/FZD9/OTP/FABP7/NUMBL/SOX10/LIMS2/SMARCD3/PROX1/FGFR1/NR2E1/RAPGEF1/GBX2/RORA/PITX3/CTNNA1/DIXDC1/ARTN/LHX5/ID2/KDM2B/GATA2/WNT5A/PAFAH1B1/POU3F2/HHIP/CDH2/LHX2	46
GO:0061458	reproductive system development	105/2903	1.41291284370703e-06	5.11520905890859e-05	SHH/FOXC1/TIFAB/HS6ST1/PTCH1/ARID5B/WNT7B/DLG1/NTRK1/CCND1/WT1/GLI2/CYP7B1/NODAL/STC2/BMP7/FGF8/KDM5B/HSD17B3/SOCS3/DAZAP1/WNT4/NCOA1/INHBB/ST14/ERCC1/PRDM1/TFEB/AXL/WNT7A/LEP/KRT19/DLX3/NR5A1/LFNG/GATA4/EGFR/RXRA/STRA6/CCN1/MMP19/WNT2B/RBP4/FOXL2/FOXF2/ANG/NEUROG1/BOK/SERPINB5/LRRC6/GATA3/CHD7/GJB2/DNAJB6/HES1/ASCL2/LHX1/ETNK2/KRT8/NOS3/FSTL3/GJB5/RARG/WDR19/TTPA/SNAI1/NR2F2/IRX5/GRHL2/TBX3/SIX4…	105
GO:0003417	growth plate cartilage development	18/2903	1.43162191027567e-06	5.11520905890859e-05	NPPC/MATN4/COCH/COL12A1/COL20A1/COL7A1/COL6A3/COL6A1/COL6A2/RARG/CER1/COL14A1/STC1/MATN3/MBL2/THBS3/COL21A1/COMP	18
GO:0003414	chondrocyte morphogenesis involved in endochondral bone morphogenesis	2903-12-01	1.44413986905344e-06	5.11520905890859e-05	MATN4/COCH/COL12A1/COL20A1/COL7A1/COL6A3/COL6A1/COL6A2/COL14A1/MATN3/MBL2/COL21A1	12
GO:0003429	growth plate cartilage chondrocyte morphogenesis	2903-12-01	1.44413986905344e-06	5.11520905890859e-05	MATN4/COCH/COL12A1/COL20A1/COL7A1/COL6A3/COL6A1/COL6A2/COL14A1/MATN3/MBL2/COL21A1	12
GO:0072079	nephron tubule formation	2903-12-01	1.44413986905344e-06	5.11520905890859e-05	HES5/IRX3/PAX2/HNF1B/PAX8/SIX1/GATA3/IRX1/SIX4/NOG/OSR1/GDNF	12
GO:0090171	chondrocyte morphogenesis	2903-12-01	1.44413986905344e-06	5.11520905890859e-05	MATN4/COCH/COL12A1/COL20A1/COL7A1/COL6A3/COL6A1/COL6A2/COL14A1/MATN3/MBL2/COL21A1	12
GO:0048640	negative regulation of developmental growth	38/2903	1.45918238367604e-06	5.13928981911663e-05	MIR200B/SEMA3F/TP73/MIR1-2/PTCH1/STC2/WNT3/RIPK1/SEMA6A/NKD1/SEMA6B/NTN1/SLC6A4/PI16/MT3/RBP4/WWC1/SEMA6C/ULK2/TNR/GAL/SEMA4F/SEMA5A/SEMA5B/SEMA4B/SFRP1/RAI1/NOG/TBX5/FSTL4/WNT5A/RNF6/CTDP1/SFRP2/MAP2/SEMA3A/SEMA3C/SEMA4A	38
GO:0007498	mesoderm development	43/2903	1.61440647799531e-06	5.64275338208116e-05	SHH/FOXC1/IRX3/MIR1-2/FOXC2/PAX2/MESP1/TRIM15/SMAD2/NODAL/BMP7/FGF8/SECTM1/EYA2/WNT3/WLS/TBXT/TBX1/CHRD/MIR200C/MESP2/EXT1/LHX1/FGFR1/SNAI1/CER1/TBX3/CRB2/SMAD3/OVOL1/NOG/TBX20/EYA1/YAP1/HAND1/OSR1/BMPR1A/ITGB3/SIX2/WNT5A/ZFP36L1/SFRP2/LHX2	43
GO:0001667	ameboidal-type cell migration	110/2903	1.62023236347855e-06	5.64275338208116e-05	SHH/MIR200B/TDGF1/SEMA3F/AMOTL2/EGR3/FOXC2/MESP1/ARID5B/ENPP2/HYAL2/MIR152/FGF18/DAB2IP/NODAL/BMP7/ARHGEF7/FGF8/MACF1/DMTN/BCAR1/PTPN23/SPARC/GDF2/TBXT/SEMA6A/TBX1/RCC2/SEMA6B/MEGF8/LOXL2/SMOC2/WNT7A/MIR135B/FERMT1/TNS1/MAP2K3/ADGRB1/AKAP12/MIR129-1/HAND2/GATA3/SOX10/FGFBP1/MAP4K4/CARD10/PROX1/PKN2/SEMA6C/MAPRE2/NOS3/INSL3/EMP2/MIR196A1/FGFR1/CD40/ADAMTS9/MIR193A/NR2F2/CER1/EPHB4/NR2E1/LGALS8/CTS…	110
GO:0060041	retina development in camera-type eye	45/2903	1.68112455448617e-06	5.82229470703712e-05	NECTIN1/PAX2/RAB11FIP4/RD3/VAX2/TUB/FOXN4/ARHGEF15/CDON/SIX3/CELF4/ATOH7/RBP4/PSEN1/MEGF11/SDK1/SLC17A7/CHD7/TULP1/SMARCD3/PROX1/DIO3/LHX1/TFAP2B/SLC17A8/IRX5/NR2E1/LAMB2/MFRP/FJX1/RP1/PDE6B/COL4A1/PDGFRA/SDK2/LRP5/CLN8/RPL24/DLL1/DLX2/MYH10/THRB/GPM6A/RHOJ/LHX2	45
GO:0048608	reproductive structure development	104/2903	1.80054893048658e-06	6.17854944816288e-05	SHH/FOXC1/TIFAB/HS6ST1/PTCH1/ARID5B/WNT7B/DLG1/NTRK1/CCND1/WT1/GLI2/CYP7B1/NODAL/STC2/BMP7/FGF8/KDM5B/HSD17B3/SOCS3/DAZAP1/WNT4/NCOA1/INHBB/ST14/ERCC1/PRDM1/TFEB/AXL/WNT7A/LEP/KRT19/DLX3/NR5A1/LFNG/GATA4/EGFR/RXRA/STRA6/CCN1/MMP19/WNT2B/RBP4/FOXL2/FOXF2/ANG/NEUROG1/BOK/SERPINB5/LRRC6/GATA3/CHD7/GJB2/DNAJB6/HES1/ASCL2/LHX1/ETNK2/KRT8/NOS3/FSTL3/GJB5/RARG/WDR19/TTPA/SNAI1/NR2F2/IRX5/GRHL2/TBX3/SIX4…	104
GO:0050771	negative regulation of axonogenesis	27/2903	1.80381135637736e-06	6.17854944816288e-05	NGFR/SEMA3F/WNT3/SEMA6A/SEMA6B/NTN1/EPHB2/MT3/PSEN1/LRP4/SEMA6C/DAB1/ULK2/TNR/LINGO1/SEMA4F/SEMA5A/SEMA5B/SEMA4B/PTPRO/FSTL4/WNT5A/RNF6/MAP2/SEMA3A/SEMA3C/SEMA4A	27
GO:0003413	chondrocyte differentiation involved in endochondral bone morphogenesis	16/2903	1.82573349499527e-06	6.21946590590193e-05	NPPC/MATN4/COCH/COL12A1/COL20A1/AXIN2/COL7A1/COL6A3/COL6A1/COL6A2/RARG/COL14A1/SMPD3/MATN3/MBL2/COL21A1	16
GO:0021515	cell differentiation in spinal cord	23/2903	1.8477377895236e-06	6.26021596733159e-05	SHH/MNX1/OLIG2/WNT1/PTCH1/GLI2/FOXN4/NKX6-2/GSX1/PAX7/NKX6-1/LHX1/LBX1/GSX2/OLIG3/SOX1/TBX20/ABT1/LHX5/CLN8/EVX1/MDGA1/GATA2	23
GO:0050807	regulation of synapse organization	61/2903	1.87046443228649e-06	6.30084225543795e-05	NECTIN1/SEMA3F/NGEF/NTNG2/ITPKA/YWHAZ/NTRK1/KALRN/SLIT1/DAB2IP/ADGRL1/ARHGEF15/SPARC/SRCIN1/NTN1/NEUROD2/SIX1/EPHB2/NFATC4/WNT7A/EPHB3/LRRC4B/EPHB1/FZD9/ADGRB1/NRCAM/FLRT1/LRP4/CAMKV/INS/IGSF9/ARC/ASIC2/CLSTN1/VSTM5/SIX4/ADGRL3/PTPRO/CUX2/THBS2/CAMK2B/DGKB/SYNDIG1/MDGA1/LRFN3/ADAM10/WNT5A/EPHA4/FLRT2/PCDH8/PAFAH1B1/TPBG/CTNNA2/SEMA4A/NLGN2/LRRTM1/ADGRB3/GPM6A/CDH2/NRXN1/FZD1	61
GO:0048592	eye morphogenesis	46/2903	1.88714574937282e-06	6.30084225543795e-05	NECTIN1/MFN2/FSCN2/PAX2/MYO7A/VAX2/TH/FOXN4/BMP7/AQP5/ALDH1A3/CDON/SIX3/FOXE3/NKD1/PRDM1/EPHB2/EPHB1/STRA6/WNT2B/RBP4/FOXL2/FOXF2/MEGF11/SDK1/TULP1/PROX1/DIO3/LHX1/TFAP2B/RARG/TENM3/IRX5/MFRP/PITX3/FJX1/SOX1/RP1/SDK2/LRP5/KDM2B/WNT5A/SOX11/DLL1/FAT1/THRB	46
GO:0035265	organ growth	58/2903	1.90650873523345e-06	6.30084225543795e-05	SHH/MIR200B/FOXC1/HLX/TP73/MIR1-2/FOXC2/MESP1/MSX2/WT1/SMAD2/NPPC/FGF8/MATN4/RIPK1/COCH/COL12A1/SLC6A4/NKX2-5/PI16/COL20A1/LEP/GATA4/RXRA/NDRG4/COL7A1/RBP4/COL6A3/COL6A1/COL6A2/WWC1/PROX1/TENM4/RARG/FGFR1/CER1/FGF20/COL14A1/FGF9/STC1/PSAPL1/SMPD3/NOG/TBX20/YAP1/MATN3/BMPR1A/TBX5/MBL2/CTDP1/IGF1/DLL1/DUSP6/THBS3/COL21A1/EDN1/COMP/AGT	58
GO:0014031	mesenchymal cell development	31/2903	1.91026497638398e-06	6.30084225543795e-05	SHH/SNAI2/FOXC1/HEYL/SEMA3F/FOXC2/BMP7/SEMA6A/TBX1/SEMA6B/HAND2/SOX10/HES1/SEMA6C/ALDH1A2/GBX2/PHOX2B/SEMA4F/SEMA5A/SEMA5B/SEMA4B/TCOF1/FN1/EDN3/GDNF/BMPR1A/SOX11/SEMA3A/SEMA3C/EDN1/SEMA4A	31
GO:0048864	stem cell development	31/2903	1.91026497638398e-06	6.30084225543795e-05	SHH/SNAI2/FOXC1/SEMA3F/FOXC2/BMP7/SEMA6A/TBX1/SEMA6B/WNT7A/HAND2/SOX10/HES1/SEMA6C/ALDH1A2/GBX2/PHOX2B/SEMA4F/SEMA5A/SEMA5B/SEMA4B/TCOF1/FN1/EDN3/GDNF/BMPR1A/SOX11/SEMA3A/SEMA3C/EDN1/SEMA4A	31
GO:0014032	neural crest cell development	30/2903	1.92071085771787e-06	6.30195341421746e-05	SHH/SNAI2/FOXC1/SEMA3F/FOXC2/BMP7/SEMA6A/TBX1/SEMA6B/HAND2/SOX10/HES1/SEMA6C/ALDH1A2/GBX2/PHOX2B/SEMA4F/SEMA5A/SEMA5B/SEMA4B/TCOF1/FN1/EDN3/GDNF/BMPR1A/SOX11/SEMA3A/SEMA3C/EDN1/SEMA4A	30
GO:0003418	growth plate cartilage chondrocyte differentiation	14/2903	1.94689697702365e-06	6.32133112227368e-05	NPPC/MATN4/COCH/COL12A1/COL20A1/COL7A1/COL6A3/COL6A1/COL6A2/RARG/COL14A1/MATN3/MBL2/COL21A1	14
GO:0003433	chondrocyte development involved in endochondral bone morphogenesis	14/2903	1.94689697702365e-06	6.32133112227368e-05	MATN4/COCH/COL12A1/COL20A1/COL7A1/COL6A3/COL6A1/COL6A2/RARG/COL14A1/SMPD3/MATN3/MBL2/COL21A1	14
GO:0098868	bone growth	21/2903	2.01516417536611e-06	6.50908469908411e-05	MSX2/NPPC/MATN4/COCH/COL12A1/COL20A1/LEP/COL7A1/COL6A3/COL6A1/COL6A2/RARG/CER1/COL14A1/STC1/SMPD3/MATN3/MBL2/THBS3/COL21A1/COMP	21
GO:0060828	regulation of canonical Wnt signaling pathway	75/2903	2.0257490788258e-06	6.50954626670105e-05	SHH/CSNK1A1/PSMD14/DAAM2/SNAI2/MIR1-2/MESP1/SOX7/DAB2IP/AMER3/COL1A1/WNT10B/PRICKLE1/MAD2L2/TLE6/LYPD6/DVL3/WLS/NKD1/NKX2-5/FERMT1/ZNF703/EGFR/PPM1A/LGR6/FZD9/DKK3/AXIN2/PSEN1/SOST/CSNK1E/IGFBP1/NKD2/BMP2/SOX10/NOTUM/LRP4/PTPRU/PSMC1/CDH3/TLE3/KREMEN2/USP47/IGFBP2/AMER2/PSMA8/RAPGEF1/RECK/PSMD1/FGF9/SEMA5A/SMAD3/FZD7/SFRP1/PTPRO/DKK4/SOX2/NOG/TRPM4/YAP1/MLLT3/TLE4/IGFBP4/WNT5A/WNT5B/LRRK1/FRZB/SF…	75
GO:0030324	lung development	51/2903	2.04685379138229e-06	6.54363412075755e-05	SHH/ADAMTS2/HS6ST1/WNT7B/FGF18/GLI2/SMAD2/NODAL/ESRP2/FGF8/SPARC/RCN3/CRISPLD2/EGFR/STRA6/WNT2B/ERRFI1/RBP4/EDN2/HES1/PROX1/NOS3/FSTL3/TGFB3/PDGFA/FGFR1/GRHL2/ALDH1A2/CTSH/TBX4/FGF9/SMPD3/NOG/PDGFRA/CELSR1/YAP1/EPAS1/NKX2-8/BMPR1A/NFIB/FOXP2/TBX5/KRAS/WNT5A/ADAMTSL2/SOX11/EIF4E/SIM2/HHIP/THRB/SLC23A1	51
GO:0016331	morphogenesis of embryonic epithelium	46/2903	2.31624037111045e-06	7.36706248648089e-05	SHH/HES5/IRX3/PAX2/PTCH1/SALL4/SHROOM3/WNT7B/JAG2/GLI2/HNF1B/NODAL/BMP7/FGF8/PRICKLE1/ALDH1A3/DVL3/WNT4/PAX8/TBXT/ST14/SIX1/PLXNB2/WNT2B/GATA3/IRX1/KDF1/RARG/DLC1/GRHL2/ALDH1A2/SIX4/COBL/SFRP1/NOG/CELSR1/HAND1/OSR1/GDNF/KDM2B/WNT5A/PCDH8/SOX11/SFRP2/FZD1/LHX2	46
GO:0009612	response to mechanical stimulus	59/2903	2.37617353548604e-06	7.47039951081557e-05	CSRP3/TIFAB/HDAC4/NRXN2/PTCH1/ATP1A2/TMC2/NTRK1/PDZD7/ETV1/CXCL12/COL1A1/PKD2L1/AQP1/GDF5/FADD/BNIP3/HPN/XPA/GATA4/ATP1A1/EGFR/PDE2A/STRA6/TLR5/SOST/NEUROG1/MAP1B/COL11A1/KCNA5/IGFBP2/TRPV4/CD40/ASIC2/ACTA1/SLC2A1/MPO/TNFSF14/PPARG/TLR3/KCNK4/TRPA1/PIEZO2/FOXP2/PKD2L2/SLC8A1/PPL/KIT/CRADD/PSPH/TNFRSF8/KCNJ2/PTGS2/LTBR/EDN1/THBS1/AGT/BMP6/NRXN1	59
GO:0030178	negative regulation of Wnt signaling pathway	59/2903	2.37617353548604e-06	7.47039951081557e-05	SHH/CSNK1A1/PSMD14/SNAI2/APCDD1/MIR1-2/MESP1/DAB2IP/PRICKLE1/MAD2L2/TLE6/SIX3/DVL3/NKD1/NKX2-5/NFATC4/SHISA2/FERMT1/TRABD2B/DKK3/AXIN2/SOST/IGFBP1/NKD2/BMP2/SOX10/NOTUM/LRP4/PTPRU/PSMC1/TLE3/KREMEN2/IGFBP2/AMER2/PSMA8/RAPGEF1/BARX1/PSMD1/FGF9/GRB10/SFRP1/PTPRO/DKK4/SOX2/NOG/MLLT3/TLE4/IGFBP4/WNT5A/WNT5B/FRZB/SFRP2/SOSTDC1/WWTR1/ROR2/PSMC3/CDH2/FZD1/TMEM64	59
GO:0090102	cochlea development	22/2903	2.38467998500529e-06	7.47039951081557e-05	TIFAB/PAX2/GLI2/TBX1/SIX1/HPN/NEUROG1/GATA3/HES1/PVALB/HOXA1/SLC17A8/DCHS1/EYA1/MYO3A/ADAM10/GATA2/WNT5A/EPHA4/SOBP/PAFAH1B1/FRZB	22
GO:0045926	negative regulation of growth	67/2903	2.69446259254398e-06	8.3986399009596e-05	MIR200B/SEMA3F/TP73/MIR1-2/PTCH1/HYAL2/WT1/STC2/CDKN2AIP/WFDC1/WNT3/TRIM40/GDF2/RIPK1/SEMA6A/NKD1/SEMA6B/NTN1/SLC6A4/PI16/APBB2/MT1M/MSX1/HNF4A/MT3/RBP4/WWC1/SEMA6C/ULK2/TNK1/RERG/PTPRJ/TNR/GAL/MT1B/MT1A/PPP2R1A/SEMA4F/SMARCA2/MYL2/SEMA5A/SMAD3/SEMA5B/SEMA4B/PPARG/SFRP1/RAI1/NOG/PNPT1/DCSTAMP/MT1G/ALOX15B/NPR1/MT1H/TBX5/FSTL4/WNT5A/RNF6/CTDP1/FBP1/FRZB/SFRP2/MAP2/SEMA3A/SEMA3C/SEMA4A/AGT	67
GO:0048665	neuron fate specification	17/2903	2.81042051240589e-06	8.71649824593946e-05	MNX1/GLI2/MYT1L/NKX6-2/SIX1/DMRTA2/NKX6-1/LBX1/GSX2/OLIG3/SOX1/EYA1/FEV/TLX3/EVX1/DLL1/POU3F2	17
GO:0007219	Notch signaling pathway	55/2903	3.21607516307682e-06	9.79404643932033e-05	SNAI2/HES5/ZNF423/FOXC1/CREBBP/HEYL/NEURL1B/FOXC2/WNT1/MESP1/JAG2/DTX1/HNF1B/BMP7/PEAR1/NOTCH4/GRIP2/ELF3/TSPEAR/KRT19/LFNG/ONECUT1/EGFR/PSEN1/BMP2/TIMP4/MESP2/WWC1/KCNA5/HES1/NOTCH3/GSX2/NOS3/SNAI1/NKAPL/SLC35C1/CFD/DTX4/PTP4A3/EGFL7/HIF1AN/PBX1/TMEM100/SPEN/DTX3/ADAM10/GATA2/PERP/KIT/DLK1/CNTN1/DLL1/PGAM2/DLX2/CHAC1	55
GO:0003279	cardiac septum development	37/2903	3.22069220413967e-06	9.79404643932033e-05	HEYL/MIR1-2/SALL4/MSX2/BMP7/FGFRL1/FGF8/PAX8/TBX1/NKX2-5/PRDM1/GATA4/PDE2A/STRA6/CCN1/GATA3/CHD7/DHRS3/HES1/SMAD6/PROX1/NOS3/TBX3/GJA5/SMAD7/NOG/TBX20/HAND1/BMPR1A/ID2/ZFPM1/TBX5/WNT5A/SOX11/SEMA3C/MYH10/FZD1	37
GO:0014902	myotube differentiation	37/2903	3.22069220413967e-06	9.79404643932033e-05	SHH/MIR200B/MAMSTR/HDAC4/MIR1-2/WNT1/RBM24/WNT10B/MYMK/CDON/TBX1/NKX2-5/SIX1/TMEM119/ADGRB1/NFATC2/PTGFRN/CD9/MYOF/ACTA1/NPHS1/SIK1/CYP26B1/SIX4/TNFSF14/CD53/CEACAM5/MYF6/NOS1/ADAM12/CAV2/SORT1/IGF1/MYH9/ANKRD2/TANC1/ADGRB3	37
GO:0048593	camera-type eye morphogenesis	37/2903	3.22069220413967e-06	9.79404643932033e-05	NECTIN1/MFN2/PAX2/TH/FOXN4/BMP7/AQP5/ALDH1A3/CDON/SIX3/FOXE3/EPHB2/EPHB1/STRA6/WNT2B/RBP4/FOXF2/MEGF11/SDK1/PROX1/DIO3/LHX1/TFAP2B/TENM3/IRX5/PITX3/FJX1/SOX1/RP1/SDK2/LRP5/KDM2B/WNT5A/SOX11/DLL1/FAT1/THRB	37
GO:0021536	diencephalon development	28/2903	3.49005015033644e-06	0.00010561637202523	SHH/PITX1/OLIG2/WNT1/CRHR1/GLI2/FGF8/SIX3/WNT4/NCOA1/GSX1/MSX1/OTP/BMP2/PROP1/FOXB1/HES1/HAP1/ALDH1A2/GBX2/SEMA5A/SOX2/NOG/BMPR1A/GATA2/WNT5A/POU3F2/SEMA3A	28
GO:0030514	negative regulation of BMP signaling pathway	22/2903	3.52883172878012e-06	0.000106274091773987	TMPRSS6/WNT1/RBPMS2/CHRD/PPM1A/SOST/TOB1/SMAD6/FSTL3/CER1/SORL1/SFRP1/SMAD7/NOG/VWC2/TRIM33/WNT5A/SKOR1/SFRP2/SOSTDC1/HTRA1/FZD1	22
GO:0035116	embryonic hindlimb morphogenesis	15/2903	3.58161775602184e-06	0.000107345216783847	SHH/ALX4/PITX1/ALX3/MSX2/FGF8/WNT3/WNT7A/MSX1/ZBTB16/CHD7/RARG/TBX3/OSR1/GNAS	15
GO:0090189	regulation of branching involved in ureteric bud morphogenesis	13/2903	3.75174406823183e-06	0.000111906088618934	PAX2/HNF1B/PAX8/SIX1/WNT2B/LHX1/SIX4/NOG/GDNF/SIX2/TACSTD2/HOXB7/AGT	13
GO:0030325	adrenal gland development	14/2903	3.79017675353594e-06	0.000112514104197824	CRHR1/ARID5B/WT1/SMAD2/WNT4/NR5A1/STRA6/DKK3/FSTL3/SMAD3/PDGFRA/PBX1/APOA1/CDKN1C	14
GO:0048483	autonomic nervous system development	20/2903	3.89655798982045e-06	0.000114898306928402	HLX/SEMA3F/GFRA3/NTRK1/KIF26A/PLXNA4/TBX1/SIX1/HAND2/GATA3/SOX10/HES1/TFAP2B/HOXB1/GBX2/PHOX2B/FN1/GDNF/SOX11/SEMA3A	20
GO:0060688	regulation of morphogenesis of a branching structure	23/2903	3.9257843079483e-06	0.000114898306928402	SHH/SNAI2/PAX2/HNF1B/BMP7/PAX8/SIX1/RXRA/WNT2B/LHX1/PDGFA/FGFR1/SIX4/HGF/SFRP1/NOG/GDNF/SIX2/WNT5A/PGF/TACSTD2/HOXB7/AGT	23
GO:0090183	regulation of kidney development	23/2903	3.9257843079483e-06	0.000114898306928402	SHH/PAX2/WT1/HNF1B/BMP7/WNT4/PAX8/SIX1/WNT2B/GATA3/LHX1/PDGFA/MMP9/SIX4/NOG/YAP1/OSR1/GDNF/SIX2/WWTR1/TACSTD2/HOXB7/AGT	23
GO:0030516	regulation of axon extension	33/2903	4.08103546404349e-06	0.000118883995714239	SEMA3F/CXCL12/MACF1/WNT3/PLXNA4/SEMA6A/SEMA6B/MEGF8/NTN1/SHTN1/CDH4/BARHL2/MT3/NRCAM/MAP1B/NKX6-1/DPYSL2/SEMA6C/TNR/SEMA4F/TTL/SEMA5A/SEMA5B/SEMA4B/CTTN/FN1/WNT5A/RNF6/PAFAH1B1/MAP2/SEMA3A/SEMA3C/SEMA4A	33
GO:0030323	respiratory tube development	51/2903	4.27464487674153e-06	0.00012394481935631	SHH/ADAMTS2/HS6ST1/WNT7B/FGF18/GLI2/SMAD2/NODAL/ESRP2/FGF8/SPARC/RCN3/CRISPLD2/EGFR/STRA6/WNT2B/ERRFI1/RBP4/EDN2/HES1/PROX1/NOS3/FSTL3/TGFB3/PDGFA/FGFR1/GRHL2/ALDH1A2/CTSH/TBX4/FGF9/SMPD3/NOG/PDGFRA/CELSR1/YAP1/EPAS1/NKX2-8/BMPR1A/NFIB/FOXP2/TBX5/KRAS/WNT5A/ADAMTSL2/SOX11/EIF4E/SIM2/HHIP/THRB/SLC23A1	51
GO:0048546	digestive tract morphogenesis	21/2903	4.57214490573474e-06	0.000131957182140511	SHH/HLX/GLI2/HNF1B/SMAD2/NODAL/RBPMS2/EPHB3/GATA4/EGFR/STRA6/SOX10/SMAD3/SFRP1/PDGFRA/NKX2-3/ID2/SIX2/WNT5A/SOX11/SFRP2	21
GO:0061035	regulation of cartilage development	27/2903	4.70162921182373e-06	0.00013506892399313	SNAI2/FGF18/GLI2/ADAMTS12/GDF2/GDF5/LOXL2/RFLNA/SOX6/LEP/CCN1/AXIN2/ZBTB16/BMP2/RARG/ADAMTS7/CHADL/SMAD3/SMPD3/NOG/PTHLH/GDF6/SIX2/PTH/WNT5A/FRZB/BMP6	27
GO:0048841	regulation of axon extension involved in axon guidance	16/2903	5.52483981748687e-06	0.000157774908742727	SEMA3F/CXCL12/WNT3/PLXNA4/SEMA6A/SEMA6B/MEGF8/SEMA6C/SEMA4F/SEMA5A/SEMA5B/SEMA4B/WNT5A/SEMA3A/SEMA3C/SEMA4A	16
GO:0061387	regulation of extent of cell growth	36/2903	5.54262191444612e-06	0.000157774908742727	SEMA3F/CXCL12/MACF1/WNT3/NGF/PLXNA4/SEMA6A/SEMA6B/MEGF8/NTN1/SHTN1/CDH4/BARHL2/MT3/NRCAM/MAP1B/NKX6-1/DPYSL2/SEMA6C/ULK2/TNR/SEMA4F/TTL/SEMA5A/SEMA5B/SEMA4B/CTTN/FN1/FSTL4/WNT5A/RNF6/PAFAH1B1/MAP2/SEMA3A/SEMA3C/SEMA4A	36
GO:0050919	negative chemotaxis	20/2903	5.88964561633411e-06	0.000166891139873758	SEMA3F/SLIT1/PLXNA4/SEMA6A/SEMA6B/NTN1/LGR6/SEMA6C/PDGFA/SEMA4F/SEMA5A/SEMA5B/SEMA4B/ITGB3/APOA1/WNT5A/FLRT2/SEMA3A/SEMA3C/SEMA4A	20
GO:0009798	axis specification	30/2903	6.01916147045772e-06	0.000169789378311463	SHH/TDGF1/TIFAB/WNT1/VAX2/PTCH1/FOXA2/CDX1/WT1/SMAD2/NODAL/WNT3/SIX3/WLS/TBXT/WNT7A/NEUROG1/SMAD6/LHX1/CER1/TBX3/COBL/STC1/SFRP1/BMPR1A/SIX2/WNT5A/PLD6/DLL1/IRX4	30
GO:0090090	negative regulation of canonical Wnt signaling pathway	51/2903	6.09266856285072e-06	0.000171088719913565	SHH/CSNK1A1/PSMD14/SNAI2/MIR1-2/MESP1/DAB2IP/PRICKLE1/MAD2L2/TLE6/DVL3/NKD1/NKX2-5/FERMT1/DKK3/AXIN2/SOST/IGFBP1/NKD2/BMP2/SOX10/NOTUM/LRP4/PTPRU/PSMC1/TLE3/KREMEN2/IGFBP2/AMER2/PSMA8/RAPGEF1/PSMD1/SFRP1/PTPRO/DKK4/SOX2/NOG/MLLT3/TLE4/IGFBP4/WNT5A/WNT5B/FRZB/SFRP2/SOSTDC1/WWTR1/ROR2/PSMC3/CDH2/FZD1/TMEM64	51
GO:0060048	cardiac muscle contraction	42/2903	6.31086370540117e-06	0.000176421185378793	CSRP3/CACNA1G/GRK2/HDAC4/MIR1-2/KCNH2/ATP1A2/DLG1/TNNT2/CACNA1D/DSP/KCND3/NKX2-5/TPM1/BIN1/RNF207/GATA4/ATP1A1/SCN4B/MAP2K3/CACNA2D1/KCNA5/HRC/FGF12/ADORA1/KCNE1/GJC1/GJA5/MYL2/STC1/SMAD7/TRPM4/PPP1R13L/HCN4/NOS1/ACTC1/SLC8A1/SCN5A/FKBP1B/PDE4D/KCNJ2/TNNT1	42
GO:0030239	myofibril assembly	27/2903	6.36352203294826e-06	0.000177099090863391	CSRP3/MIR1-2/LDB3/TNNT2/NRAP/ACTG1/MYOM2/MYOM3/NKX2-5/TPM1/OBSCN/KRT19/MYBPC2/MEF2A/PROX1/KRT8/ACTA1/MYPN/SIX4/MYL2/PDGFRA/LMOD2/LMOD1/ACTC1/EDN1/MYH10/TNNT1	27
GO:0006941	striated muscle contraction	50/2903	6.83882213331157e-06	0.000189153960086816	CSRP3/CACNA1G/GRK2/HDAC4/MIR1-2/KCNH2/ATP1A2/DLG1/TNNT2/ACTN3/CACNA1D/DSP/KCND3/NKX2-5/TPM1/CHRND/BIN1/RNF207/GATA4/ATP1A1/STAC2/MYBPH/SCN4B/MAP2K3/TNNC2/SYNM/CACNA2D1/KCNA5/HRC/FGF12/ADORA1/KCNE1/GJC1/GJA5/MYL2/STC1/SMAD7/TRPM4/PPP1R13L/HCN4/NOS1/ACTC1/SLC8A1/SCN5A/FKBP1B/PDE4D/KCNJ2/PGAM2/STRIT1/TNNT1	50
GO:0042063	gliogenesis	74/2903	6.8573620435708e-06	0.000189153960086816	SHH/DAAM2/HES5/TP73/CX3CL1/RNF112/PAX2/OLIG2/CHRM1/KLF15/DTX1/DAB2IP/MYRF/GPR37L1/NKX6-2/EMX1/CERS2/CSPG4/SOX6/BIN1/BNIP3/POU3F1/EGFR/CLU/TMEM98/TTBK1/MT3/PSEN1/BOK/BMP2/PRDM8/SOX10/NKX6-1/HES1/PARD3/ASCL2/PPP1CC/GSX2/BMERB1/DAB1/OLIG1/TENM4/CD9/LGI4/NR2E1/LAMB2/PHOX2B/PITX3/LAMA2/PPARG/SOX2/NOG/E2F1/MXRA8/FGF5/IL34/SYNE2/NFIB/ID2/RHEB/KRAS/EPHA4/PAFAH1B1/CLCF1/SOX11/DLL1/POU3F2/PENK/LAMB1/LPAR1/…	74
GO:0060074	synapse maturation	14/2903	7.03531800663413e-06	0.000193207808164569	YWHAZ/DAB2IP/ADGRL1/ARHGEF15/IGSF21/NEUROD2/NFATC4/NFIA/SYBU/CLSTN1/SEZ6/CAMK2B/NEFL/NRXN1	14
GO:0023019	signal transduction involved in regulation of gene expression	2903-12-01	7.21244199673452e-06	0.000197203348279136	MESP1/MSX2/SMAD2/FGF8/TBXT/MSX1/HNF4A/CER1/SMAD3/PDGFRA/FGF5/EPCAM	12
GO:2001053	regulation of mesenchymal cell apoptotic process	2903-09-01	7.37347843507986e-06	0.000200726046132261	SHH/PAX2/MSX2/HNF1B/BMP7/PAX8/GDF5/TBX1/MSX1	9
GO:0070252	actin-mediated cell contraction	37/2903	8.07617044763454e-06	0.000218899332915451	CACNA1G/MIR1-2/KCNH2/ATP1A2/DLG1/TNNT2/ACTN3/CACNA1D/DSP/KCND3/TPM1/SHTN1/BIN1/RNF207/GATA4/ATP1A1/SCN4B/TNNC2/MYBPC2/CACNA2D1/KCNA5/DES/FGF12/ADORA1/KCNE1/EMP2/ACTA1/GJC1/GJA5/MYL2/STC1/TRPM4/ACTC1/SCN5A/PDE4D/KCNJ2/TNNT1	37
GO:0021872	forebrain generation of neurons	25/2903	8.51919526774089e-06	0.000228318826414888	HES5/UNCX/FGF8/SALL3/DCT/FEZF2/OTP/NUMBL/HES1/PROX1/GSX2/FGFR1/TBR1/NR2E1/GBX2/SOX1/LHX6/LHX5/GATA2/WNT5A/RAPGEF2/LHX8/SATB2/SEMA3A/DLX2	25
GO:0010001	glial cell differentiation	59/2903	8.53316389253225e-06	0.000228318826414888	SHH/DAAM2/HES5/TP73/RNF112/PAX2/OLIG2/KLF15/DTX1/MYRF/GPR37L1/NKX6-2/EMX1/SOX6/BIN1/BNIP3/POU3F1/EGFR/CLU/TMEM98/TTBK1/MT3/PSEN1/BOK/BMP2/PRDM8/SOX10/NKX6-1/HES1/PARD3/GSX2/DAB1/OLIG1/TENM4/CD9/LGI4/NR2E1/LAMB2/PHOX2B/LAMA2/PPARG/SOX2/NOG/MXRA8/FGF5/IL34/NFIB/ID2/RHEB/KRAS/EPHA4/CLCF1/SOX11/DLL1/POU3F2/LPAR1/DLX2/ROR2/CDH2	59
GO:0048565	digestive tract development	41/2903	8.53357179253592e-06	0.000228318826414888	SHH/FOXL1/ALX4/HLX/FOXE1/GLI2/HNF1B/SMAD2/NODAL/CCKBR/CLMP/RBPMS2/MEGF8/ASS1/PRDM1/EPHB3/GATA4/EGFR/STRA6/FOXF2/SOX10/HES1/DAB1/TGFB3/ALDH1A2/FGF9/COBL/DCHS1/SMAD3/SFRP1/PDGFRA/NKX2-3/RARRES2/CYP1A1/PYY/ID2/SIX2/WNT5A/KIT/SOX11/SFRP2	41
GO:0050678	regulation of epithelial cell proliferation	91/2903	8.59103683138993e-06	0.000228874032508055	SHH/SNAI2/SFN/HES5/NGFR/EGR3/PAX2/PTCH1/MIR152/DLG1/CCND1/DAB2IP/CXCL12/CYP7B1/NODAL/ESRP2/WFDC1/WNT10B/KDM5B/SPARC/GDF2/FOXE3/GDF5/TBX1/SIX1/HPN/WNT7A/LEP/MIR135B/SGPP2/ZNF703/EGFR/CCL11/CNMD/ERRFI1/THBS4/MIR129-1/ANG/SERPINB5/BMP2/GATA3/FGFBP1/LIMS2/HES1/CDH3/PROX1/KDF1/SLURP1/FGFR1/DYSF/MIR193A/NR2F2/ALDH1A2/SIX4/FGF9/SEMA5A/SMAD3/PPARG/FZD7/SFRP1/EGFL7/SOX2/ATOH8/NOG/EYA1/YAP1/OSR1/NKX2-8/BMP…	91
GO:0035637	multicellular organismal signaling	56/2903	9.07103357586359e-06	0.000240633290689079	CACNA1G/FXYD4/CACNA2D4/MIR1-2/KCNH2/ATP1A2/CACNG6/NPPC/CACNA1D/KCNA2/CACNA1S/GJD3/KCNJ12/KCNIP3/DSP/SPTBN4/KCND3/NKX2-5/BIN1/RNF207/ATP1A1/CACNA1I/SCN4B/NRCAM/MEF2A/FXYD1/CACNA2D1/KCNA5/CHRNB4/ATP2B2/HRC/FGF12/KCNE1/TNR/CACNB4/GJC1/GJA5/KCNJ4/ATP1A3/TRPM4/FXYD6/HCN4/NOS1/NPR1/SLC8A1/SCN5A/FKBP1B/PAFAH1B1/CACNG4/PDE4D/KCNJ2/SCN7A/JAM3/KCNIP4/NPR2/AGT	56
GO:0048675	axon extension	38/2903	9.20543604539722e-06	0.000242361783138575	SEMA3F/SLIT1/CXCL12/MACF1/WNT3/POU4F3/PLXNA4/SEMA6A/SEMA6B/MEGF8/NTN1/SHTN1/CDH4/BARHL2/MT3/NRCAM/MAP1B/NKX6-1/DPYSL2/SEMA6C/ULK2/TNR/LAMB2/SEMA4F/TTL/SEMA5A/SEMA5B/SEMA4B/CTTN/FN1/WNT5A/RNF6/PAFAH1B1/MAP2/SEMA3A/SEMA3C/SEMA4A/LHX2	38
GO:0034765	regulation of ion transmembrane transport	111/2903	9.21394651970523e-06	0.000242361783138575	CACNA1G/FXYD4/CACNA2D4/KCNMA1/JPH3/CX3CL1/MIR1-2/AHNAK/KCNF1/CRHR1/SHISA8/KCNH2/ATP1A2/TMC2/DLG1/NOX5/CACNA1A/CACNG6/CACNA1D/KCNA2/RAMP3/CACNA1S/KCNU1/JPH2/KCNJ12/RIPK1/KCNIP3/PER2/ATG5/KCND3/KCNG1/BIN1/EPHB2/RNF207/REM2/STAC2/KCNV1/CLIC6/CACNA1I/KCNH3/SCN4B/STIM2/METTL21C/MIR153-2/PSEN1/TESC/P2RY6/CHD7/TPCN2/TMEM37/FXYD1/CACNA2D1/KCNA5/HAP1/HRC/FGF12/KCNA3/SHANK2/NPSR1/KCNE1/RRAD/DYSF/ARC/ASIC2/…	111
GO:0045668	negative regulation of osteoblast differentiation	21/2903	9.77640840878875e-06	0.000256076176556257	HDAC4/PTCH1/MIR138-1/UCMA/CHRD/AXIN2/HAND2/TOB1/SMAD6/MIR9-1/GDF10/SMAD3/NOCT/SFRP1/NOG/FGF23/TRPM4/LRP5/MIR9-2/ID2/TMEM64	21
GO:0090257	regulation of muscle system process	67/2903	1.13075647596543e-05	0.00029316341607944	GRK2/TIFAB/KCNMA1/HDAC4/MIR1-2/ADRA2B/ATP1A2/DLG1/TNNT2/ACTN3/MYL9/MYMK/DSP/GLRX3/NKX2-5/TPM1/PI16/BIN1/RNF207/GATA4/ATP1A1/MYBPH/ERRFI1/MIR153-2/TNNC2/EDN2/HAND2/NEUROG1/GTF2IRD1/MEF2A/CHRNB4/TRIM63/NOS3/HRC/ADRA2C/ADORA1/CHRNA3/GJA5/MYL2/STC1/SMAD3/CTTN/SMAD7/TRPM4/TRPC3/PDE9A/CAMK2B/HCN4/LMNA/CNN1/NOS1/PLCE1/SLC8A1/SCN5A/FKBP1B/PPARGC1A/TACR2/CTDP1/KIT/IGF1/PDE4D/KCNJ2/PTGS2/EDN1/STRIT1/AGT/TN…	67
GO:0003416	endochondral bone growth	19/2903	1.1333394814749e-05	0.00029316341607944	MSX2/NPPC/MATN4/COCH/COL12A1/COL20A1/COL7A1/COL6A3/COL6A1/COL6A2/RARG/CER1/COL14A1/STC1/MATN3/MBL2/THBS3/COL21A1/COMP	19
GO:1902667	regulation of axon guidance	19/2903	1.1333394814749e-05	0.00029316341607944	SEMA3F/CXCL12/WNT3/PLXNA4/SEMA6A/SEMA6B/MEGF8/FEZF2/SEMA6C/TBR1/SEMA4F/SEMA5A/SEMA5B/SEMA4B/PTPRO/WNT5A/SEMA3A/SEMA3C/SEMA4A	19
GO:0061371	determination of heart left/right asymmetry	25/2903	1.15967537069878e-05	0.000298736209129596	SHH/MESP1/FOXN4/NODAL/FGF8/TBXT/TBX1/MEGF8/NKX2-5/RNF207/GATA4/NDRG4/PSEN1/HAND2/LBX1/CER1/TBX3/SOX18/SMAD3/TBX20/HAND1/MMP21/NOTO/WNT5A/DLL1	25
GO:0048846	axon extension involved in axon guidance	17/2903	1.19873604338932e-05	0.000305017163040367	SEMA3F/SLIT1/CXCL12/WNT3/PLXNA4/SEMA6A/SEMA6B/MEGF8/SEMA6C/SEMA4F/SEMA5A/SEMA5B/SEMA4B/WNT5A/SEMA3A/SEMA3C/SEMA4A	17
GO:0071542	dopaminergic neuron differentiation	17/2903	1.19873604338932e-05	0.000305017163040367	SHH/WNT1/FOXA2/FGF8/WNT3/LMX1B/DMRTA2/CSNK1E/LMX1A/EN1/FGF20/PHOX2B/PITX3/SFRP1/WNT5A/SFRP2/FZD1	17
GO:1902284	neuron projection extension involved in neuron projection guidance	17/2903	1.19873604338932e-05	0.000305017163040367	SEMA3F/SLIT1/CXCL12/WNT3/PLXNA4/SEMA6A/SEMA6B/MEGF8/SEMA6C/SEMA4F/SEMA5A/SEMA5B/SEMA4B/WNT5A/SEMA3A/SEMA3C/SEMA4A	17
GO:0045666	positive regulation of neuron differentiation	89/2903	1.24287974411654e-05	0.000314963915643191	NGFR/FEZ1/HEYL/IRX3/CX3CL1/RNF112/ADRA2B/ITPKA/NTRK1/KALRN/CRX/ALKAL2/RASAL1/DAB2IP/CXCL12/GLI2/BMP7/CPNE5/MACF1/WNT3/PLXNA1/NGF/PLXNA4/CDON/DVL3/NCOA1/GDF5/MEGF8/NTN1/NKX2-5/NEUROD2/SHTN1/FBXO38/CDH4/PLXNB2/FEZF2/NDRG4/PSEN1/CSNK1E/NRCAM/TCF3/PACSIN1/NEUROG1/BMP2/MAP1B/NKX6-1/MIR200C/PROX1/LTK/ITSN2/DAB1/SHANK2/ADRA2C/SYT2/FGFR1/TENM3/FGF20/RAPGEF1/PHOX2B/COBL/SEMA5A/STMN2/HGF/ALK/FN1/ALKAL1/CUX…	89
GO:0007612	learning	43/2903	1.24813652437705e-05	0.000315015509836702	JPH3/NRXN2/CRHR1/C1QL1/ATP1A2/AAAS/KALRN/TH/LRRN4/PPP1R1B/NEUROD2/EPHB2/STRA6/NDRG4/DGKI/FOXB1/SYNPO/NPTX2/SHANK2/EN1/TBR1/ARC/TNR/PIAS1/SORCS3/PAK6/MAP1A/GRIN2A/MAPK8IP2/SLC24A2/FOXP2/CLN8/KRAS/TACR2/KIT/PDE1B/PTGS2/TANC1/BCHE/ADGRB3/AGT/NTSR1/NRXN1	43
GO:0030072	peptide hormone secretion	65/2903	1.27433204709192e-05	0.000320330079902058	ANO1/CRHR1/FOXA2/KALRN/CACNA1A/HNF1B/SMAD2/CACNA1D/ADCY5/ILDR1/SYT7/PER2/PAX8/INHBB/UCN3/SLC2A2/LEP/EGFR/MAFA/HNF4A/CPLX3/GIP/RBP4/SYBU/NOS2/CHD7/NKX6-1/MAP4K4/KCNA5/FAM3B/TFAP2B/SLC9B2/ADRA2C/TRPV4/CPE/INS/ARL2BP/SLC2A1/GLP1R/GAL/ABCC8/SLC25A4/RAPGEF4/SMPD3/SFRP1/EDN3/TRPM4/LRP5/C1QTNF12/FGG/RAB11FIP5/KCNG2/REST/KCNS3/FKBP1B/RPH3AL/PTPRN2/TACR2/CPT1A/NADK/G6PC2/EDN1/NLGN2/IRS2/DPP4	65
GO:0003018	vascular process in circulatory system	49/2903	1.29293512091453e-05	0.00032370110617595	FOXC1/KCNMA1/ADRA2B/FOXC2/ATP1A2/C2CD4B/NPPC/FGFBP3/GRIP2/PER2/ATG5/SLC6A4/LEP/EGFR/PDE2A/MIR153-2/AKAP12/EDN2/WDR35/KCNA5/NOS3/ADRA2C/TRPV4/ADORA1/INS/PTPRJ/ASIC2/GJA5/PTP4A3/EDN3/TRPM4/ADRB3/SOD2/DDAH1/NOS1/FGG/NPR1/SLC8A1/TACR2/NTS/BDKRB2/PTGS2/EDN1/COMP/UTS2R/ALOX12/AGT/BMP6/UTS2	49
GO:2000177	regulation of neural precursor cell proliferation	30/2903	1.32637284976273e-05	0.000330744333816835	SHH/CX3CL1/NES/GLI2/CDON/DCT/SIX3/GPR37L1/EMX1/SLC6A4/VAX1/DMRTA2/FZD9/OTP/SOX10/LIMS2/SMARCD3/PROX1/LHX1/NR2E1/RAPGEF1/PITX3/CTNNA1/LHX5/ID2/KDM2B/GATA2/WNT5A/CDH2/LHX2	30
GO:0021871	forebrain regionalization	13/2903	1.38395595074209e-05	0.000343728342507019	SHH/WNT1/WNT7B/FGF8/SIX3/EMX1/FEZF2/WNT2B/DMRTA2/BMP2/LHX1/GSX2/LHX2	13
GO:0034329	cell junction assembly	63/2903	1.43265102934433e-05	0.000354410576068753	SNAI2/FBLIM1/S100A10/MYO1C/DLG1/ACTN3/ARHGEF7/MACF1/DMTN/GJD3/CDH22/ACTG1/WNT4/RHOD/RAP1B/RCC2/CDH4/ZNF703/TNS1/PKP1/TJP1/COL16A1/GJB2/LIMS2/MAP4K4/MICALL2/PARD3/CDH3/PKN2/TRPV4/DLC1/SNAI1/CD9/PTPRJ/GRHL2/RAPGEF1/GJC1/LAMC2/GJA5/CRB3/FLNC/PIP5K1A/SMAD3/PARD6B/CTTN/SFRP1/PTPRO/FN1/SMAD7/CTNNA1/WHAMM/KDR/PLEC/RAPGEF2/CDH20/MTDH/PKP3/THBS1/EPB41L3/AGT/RUNX1/CLDN3/CDH2	63
GO:0061213	positive regulation of mesonephros development	2903-12-01	1.44416277339114e-05	0.000355846273886181	PAX2/WT1/PAX8/SIX1/WNT2B/GATA3/LHX1/SIX4/NOG/GDNF/HOXB7/AGT	12
GO:0035136	forelimb morphogenesis	18/2903	1.45638999259031e-05	0.000357446268260157	SHH/ALX4/ALX3/MSX2/WNT3/SALL3/GDF5/WNT7A/MSX1/ZBTB16/TFAP2B/EN1/RNF165/ALDH1A2/TBX3/RECK/OSR1/TBX5	18
GO:0060795	cell fate commitment involved in formation of primary germ layer	16/2903	1.48383371426483e-05	0.000362753700969684	FOXC2/PAX2/MESP1/TRIM15/HNF1B/NODAL/EYA2/FGFR1/FZD7/SOX2/EYA1/BMPR1A/POU5F1/SIX2/SFRP2/CTR9	16
GO:0045600	positive regulation of fat cell differentiation	24/2903	1.56463846485075e-05	0.000381013913667171	SNAI2/FNDC5/ADIRF/ZBTB7C/SH3PXD2B/METRNL/ZBTB16/BMP2/INS/NOCT/PPARG/SFRP1/TRPM4/LPL/RARRES2/LRP5/ID2/ZFP36L1/WNT5B/MEDAG/FRZB/SFRP2/PTGS2/TMEM64	24
GO:0048701	embryonic cranial skeleton morphogenesis	19/2903	1.67680063406584e-05	0.000406738332792469	ALX3/FOXC2/SMAD2/NODAL/PAX5/TBX1/SIX1/LHX1/TGFB3/WDR19/HOXA1/IRX5/GRHL2/SIX4/SMAD3/PDGFRA/GNAS/SIX2/DLX2	19
GO:0001101	response to acid chemical	83/2903	1.71527232831496e-05	0.000414457662585871	OR51E2/CYP2E1/SMARCD1/PAX2/PTGES/PTCH1/WNT7B/NTRK1/TH/RRAGC/COL1A1/PKD2L1/WNT10B/WNT3/SPARC/AQP1/NCOA1/TBXT/TBX1/SLC6A4/SIX1/ASS1/INSIG2/NFATC4/LEP/EGFR/RXRA/APOB/GIP/AANAT/RBP4/TESC/F7/P2RY6/AQP3/COL18A1/COL6A1/COL16A1/GJB2/LTK/KRT8/IGFBP2/MAPK10/LANCL2/RARG/CD9/CPEB1/ALDH1A2/CTSH/CYP26B1/MGMT/PPARG/FZD7/COL4A1/SFRP1/KCNK4/SST/PDGFRA/E2F1/LPL/YAP1/GJB3/OSR1/SLC22A6/IGFBP7/WNT8B/RXRG/KDR/WNT5A/PP…	83
GO:0014013	regulation of gliogenesis	38/2903	1.72370092127973e-05	0.000414886159971346	SHH/DAAM2/HES5/TP73/RNF112/OLIG2/CHRM1/GPR37L1/NKX6-2/EMX1/CERS2/BIN1/TMEM98/TTBK1/BMP2/SOX10/NKX6-1/HES1/ASCL2/PPP1CC/GSX2/BMERB1/DAB1/TENM4/NR2E1/PITX3/PPARG/NOG/E2F1/IL34/ID2/RHEB/EPHA4/CLCF1/SOX11/DLX2/MIR125B1/CDH2	38
GO:0035050	embryonic heart tube development	27/2903	1.97964649390546e-05	0.000473435701409549	SHH/FOXC1/FOXC2/MESP1/FOXN4/NODAL/FGF8/TBX1/MEGF8/NKX2-5/RNF207/GATA4/NDRG4/PSEN1/HAND2/HES1/LBX1/TBX3/GJA5/SOX18/SMAD3/TBX20/YAP1/HAND1/NOTO/WNT5A/DLL1	27
GO:0021879	forebrain neuron differentiation	21/2903	1.98214177202265e-05	0.000473435701409549	HES5/UNCX/FGF8/SALL3/FEZF2/OTP/HES1/PROX1/GSX2/TBR1/GBX2/SOX1/LHX6/LHX5/GATA2/WNT5A/RAPGEF2/LHX8/SATB2/SEMA3A/DLX2	21
GO:0045685	regulation of glial cell differentiation	26/2903	2.04683670915983e-05	0.000487022139118412	SHH/DAAM2/HES5/TP73/RNF112/OLIG2/GPR37L1/NKX6-2/BIN1/TMEM98/TTBK1/BMP2/NKX6-1/HES1/GSX2/DAB1/TENM4/NR2E1/PPARG/NOG/IL34/ID2/RHEB/EPHA4/CLCF1/DLX2	26
GO:0097152	mesenchymal cell apoptotic process	2903-09-01	2.06354244655556e-05	0.000489130175354652	SHH/PAX2/MSX2/HNF1B/BMP7/PAX8/GDF5/TBX1/MSX1	9
GO:0086003	cardiac muscle cell contraction	25/2903	2.0945332315113e-05	0.000494595460804601	CACNA1G/MIR1-2/KCNH2/ATP1A2/DLG1/CACNA1D/DSP/KCND3/BIN1/RNF207/GATA4/ATP1A1/SCN4B/CACNA2D1/KCNA5/FGF12/ADORA1/KCNE1/GJC1/GJA5/STC1/TRPM4/SCN5A/PDE4D/KCNJ2	25
GO:1902668	negative regulation of axon guidance	14/2903	2.14581666036445e-05	0.000503762894903604	SEMA3F/WNT3/SEMA6A/SEMA6B/SEMA6C/SEMA4F/SEMA5A/SEMA5B/SEMA4B/PTPRO/WNT5A/SEMA3A/SEMA3C/SEMA4A	14
GO:0035148	tube formation	43/2903	2.17548690335943e-05	0.000503762894903604	SHH/HES5/IRX3/PAX2/PTCH1/SALL4/SHROOM3/DAB2IP/HNF1B/NODAL/BMP7/FGF8/PRICKLE1/DVL3/WNT4/PAX8/TBXT/ST14/SIX1/PLXNB2/GATA3/IRX1/PROX1/RARG/DLC1/HOXA1/GRHL2/SIX4/COBL/SFRP1/ATOH8/NOG/CELSR1/HAND1/OSR1/GDNF/NFIB/KDM2B/WNT5A/SOX11/SFRP2/FZD1/LHX2	43
GO:0021983	pituitary gland development	18/2903	2.17969165996232e-05	0.000503762894903604	PITX1/GLI2/FGF8/SIX3/WNT4/GSX1/MSX1/OTP/BMP2/PROP1/HES1/ALDH1A2/SOX2/NOG/BMPR1A/GATA2/WNT5A/POU3F2	18
GO:0030517	negative regulation of axon extension	18/2903	2.17969165996232e-05	0.000503762894903604	SEMA3F/WNT3/SEMA6A/SEMA6B/NTN1/MT3/SEMA6C/TNR/SEMA4F/SEMA5A/SEMA5B/SEMA4B/WNT5A/RNF6/MAP2/SEMA3A/SEMA3C/SEMA4A	18
GO:0042475	odontogenesis of dentin-containing tooth	30/2903	2.1818412195055e-05	0.000503762894903604	SHH/NECTIN1/FOXC1/JAG2/MSX2/GLI2/BMP7/FGF8/SLC24A4/TBX1/DLX3/MSX1/HAND2/BMP2/LRP4/WNT10A/SMPD3/CTNNA1/PDGFRA/KLK4/NKX2-3/HAND1/BMPR1A/SCN5A/PERP/LHX8/CSF3R/SOSTDC1/HTRA1/DLX2	30
GO:0045778	positive regulation of ossification	30/2903	2.1818412195055e-05	0.000503762894903604	WNT7B/MSX2/NPPC/BMP7/WNT10B/WNT4/CCN1/TMEM119/FZD9/ZBTB16/BMP2/MIR200C/CEBPD/ISG15/TGFB3/SMAD3/HGF/IFITM1/OSR1/LRP5/GNAS/BMPR1A/SLC8A1/PTH/WNT5A/IGF1/SOX11/SFRP2/LTF/BMP6	30
GO:0055001	muscle cell development	51/2903	2.3062938804033e-05	0.000530532695587977	CSRP3/WFIKKN2/HDAC4/MIR1-2/LDB3/TNNT2/MEGF10/WNT10B/NRAP/ACTG1/MYOM2/MYOM3/ATG5/NKX2-5/SIX1/TPM1/PI16/BIN1/OBSCN/NFATC4/KRT19/GATA4/NFATC2/MYBPC2/MEF2A/HES1/PROX1/KRT8/DYSF/MYOF/ACTA1/MYPN/TBX3/SIX4/MYL2/FLNC/PDGFRA/MYF6/LMOD2/LMOD1/LMNA/ACTC1/CAV2/SLC8A1/CTDP1/IGF1/EDN1/COMP/MYH10/AGT/TNNT1	51
GO:0006813	potassium ion transport	62/2903	2.46704261098588e-05	0.000565424398414927	CCT8L2/FXYD4/KCNMA1/MIR1-2/KCNF1/KCNH2/ATP1A2/DLG1/ATP12A/CACNA1D/KCNA2/PKD2L1/KCNU1/AQP1/KCNJ12/SLC24A4/KCNIP3/KCND3/KCNG1/BIN1/HPN/RNF207/ATP1A1/KCNV1/KCNH3/SLC9C1/MIR153-2/KCNK9/FXYD1/KCNA5/SLC9A3/NOS3/KCNA3/ADORA1/KCNE1/ATP4A/GAL/ABCC8/KCNJ1/GJA5/KCNK10/KCNC4/KCNQ4/SLC12A8/EDN3/KCNK4/KCNJ4/ATP1A3/KCNN3/KCNQ2/HCN4/NOS1/SLC24A2/KCNG2/HCN2/KCNS3/KCNK5/TMEM175/KCNJ2/KCNIP4/DPP10/VAMP2	62
GO:0001701	in utero embryonic development	88/2903	2.71347756109281e-05	0.000618905374523168	FOXC1/MFN2/HS6ST1/TET1/NEK2/PTCH1/SALL4/WNT7B/JAG2/GLI2/HNF1B/SMAD2/NODAL/BMP7/SOCS3/ELF3/NCOA1/EMX1/CELF4/ST14/TPM1/PRDM1/SOX6/TFEB/KRT19/EGFR/RXRA/MSX1/LMX1B/CCN1/APBA2/APOB/HS3ST6/HAND2/BMP2/GATA3/SOX10/CHD7/DNAJB6/HES1/ASCL2/TANC2/PLPP4/BTF3/ETNK2/KRT8/NOS3/GJB5/TGFB3/WDR19/TTPA/FGFR1/SNAI1/NR2F2/GRHL2/TBX3/SLC5A7/SOX18/E2F8/SMAD3/NOG/PDGFRA/PTH1R/GJB3/HAND1/EPAS1/BMPR1A/POU5F1/TMEM100/CDKN1C…	88
GO:1990138	neuron projection extension	47/2903	2.72024498908162e-05	0.000618905374523168	SEMA3F/DDR1/SLIT1/RASAL1/CXCL12/CPNE5/MACF1/WNT3/PLXNA1/POU4F3/PLXNA4/EMX1/SEMA6A/SEMA6B/MEGF8/NTN1/SHTN1/PRKCZ/CDH4/BARHL2/MT3/NRCAM/FLRT1/MAP1B/NKX6-1/DPYSL2/SEMA6C/ITSN2/ULK2/SYT2/TNR/LAMB2/SEMA4F/TTL/SEMA5A/SEMA5B/SEMA4B/CTTN/FN1/WNT5A/RNF6/PAFAH1B1/MAP2/SEMA3A/SEMA3C/SEMA4A/LHX2	47
GO:0050804	modulation of chemical synaptic transmission	100/2903	2.73078195675495e-05	0.000619043444305832	GRIK4/GRM4/JPH3/CX3CL1/NTNG2/ITPKA/CRHR1/SHISA8/ATP1A2/GRID1/NTRK1/CYP46A1/CACNA1A/LGI1/CACNA1D/VPS18/GRIN2D/NCS1/NGF/NTF3/SYT7/RAP1B/CELF4/SLC6A4/NEUROD2/EPHB2/PRKCZ/NFATC4/WNT7A/EGFR/EPHB1/DGKI/APBA2/CPLX3/ADGRB1/GIP/PSEN1/AKAP12/CAMK2A/SYBU/SNCG/MAP1B/HAP1/SYNPO/RIMS4/NPTX2/CHRNB4/SHANK2/ADORA1/INS/CHRNA3/RIMS3/ARC/CLSTN1/STX1B/TNR/NR2E1/LRRC4C/SORCS3/KCNC4/LAMA2/GIPC1/CHRNA5/CUX2/SYN3/PLAT/MA…	100
GO:0030199	collagen fibril organization	21/2903	2.77118874947866e-05	0.000622381029787843	FOXC1/COL2A1/ADAMTS2/FOXC2/P3H4/COL1A1/ACAN/EMILIN1/COL11A2/COL12A1/LOXL2/LOXL4/COL11A1/TNXB/COL14A1/CHADL/SFRP2/PXDN/PLOD2/COMP/COL1A2	21
GO:0061005	cell differentiation involved in kidney development	21/2903	2.77118874947866e-05	0.000622381029787843	SHH/FOXC2/PAX2/PTCH1/WT1/KLF15/WNT4/PAX8/GLIS2/GATA3/HES1/LHX1/NPHS1/LAMB2/MMP9/PTPRO/YAP1/OSR1/GDNF/SIX2/WWTR1	21
GO:0051899	membrane depolarization	30/2903	2.77545598782516e-05	0.000622381029787843	CACNA1G/MIR1-2/KCNH2/ATP1A2/CACNA1A/CACNA1D/IFI6/PRKCZ/CACNA1I/SCN4B/FZD9/BOK/CACNA2D1/FGF12/CACNB4/GJA5/SMAD7/TRPM4/CHRNA4/HCN4/HCN2/KDR/SLC8A1/SCN5A/CACNG4/KCNJ2/SCN7A/EDN1/ALOX12/NTSR1	30
GO:0001710	mesodermal cell fate commitment	2903-11-01	2.81913290296725e-05	0.000629909480899564	FOXC2/PAX2/MESP1/TRIM15/NODAL/EYA2/FGFR1/EYA1/BMPR1A/SIX2/SFRP2	11
GO:0099177	regulation of trans-synaptic signaling	100/2903	3.0096221924192e-05	0.00067007088384076	GRIK4/GRM4/JPH3/CX3CL1/NTNG2/ITPKA/CRHR1/SHISA8/ATP1A2/GRID1/NTRK1/CYP46A1/CACNA1A/LGI1/CACNA1D/VPS18/GRIN2D/NCS1/NGF/NTF3/SYT7/RAP1B/CELF4/SLC6A4/NEUROD2/EPHB2/PRKCZ/NFATC4/WNT7A/EGFR/EPHB1/DGKI/APBA2/CPLX3/ADGRB1/GIP/PSEN1/AKAP12/CAMK2A/SYBU/SNCG/MAP1B/HAP1/SYNPO/RIMS4/NPTX2/CHRNB4/SHANK2/ADORA1/INS/CHRNA3/RIMS3/ARC/CLSTN1/STX1B/TNR/NR2E1/LRRC4C/SORCS3/KCNC4/LAMA2/GIPC1/CHRNA5/CUX2/SYN3/PLAT/MA…	100
GO:0071804	cellular potassium ion transport	57/2903	3.08849814984922e-05	0.000682755229296455	CCT8L2/FXYD4/KCNMA1/MIR1-2/KCNF1/KCNH2/ATP1A2/DLG1/ATP12A/CACNA1D/KCNA2/PKD2L1/KCNU1/AQP1/KCNJ12/SLC24A4/KCNIP3/KCND3/KCNG1/BIN1/HPN/RNF207/ATP1A1/KCNV1/KCNH3/SLC9C1/MIR153-2/KCNK9/KCNA5/SLC9A3/KCNA3/KCNE1/ATP4A/GAL/ABCC8/KCNJ1/KCNK10/KCNC4/KCNQ4/SLC12A8/EDN3/KCNK4/KCNJ4/ATP1A3/KCNN3/KCNQ2/HCN4/SLC24A2/KCNG2/HCN2/KCNS3/KCNK5/TMEM175/KCNJ2/KCNIP4/DPP10/VAMP2	57
GO:0071805	potassium ion transmembrane transport	57/2903	3.08849814984922e-05	0.000682755229296455	CCT8L2/FXYD4/KCNMA1/MIR1-2/KCNF1/KCNH2/ATP1A2/DLG1/ATP12A/CACNA1D/KCNA2/PKD2L1/KCNU1/AQP1/KCNJ12/SLC24A4/KCNIP3/KCND3/KCNG1/BIN1/HPN/RNF207/ATP1A1/KCNV1/KCNH3/SLC9C1/MIR153-2/KCNK9/KCNA5/SLC9A3/KCNA3/KCNE1/ATP4A/GAL/ABCC8/KCNJ1/KCNK10/KCNC4/KCNQ4/SLC12A8/EDN3/KCNK4/KCNJ4/ATP1A3/KCNN3/KCNQ2/HCN4/SLC24A2/KCNG2/HCN2/KCNS3/KCNK5/TMEM175/KCNJ2/KCNIP4/DPP10/VAMP2	57
GO:0010977	negative regulation of neuron projection development	44/2903	3.2886117553777e-05	0.000724424229082141	RGMA/NGFR/RTN4RL1/SEMA3F/NGEF/WNT3/SEMA6A/CERS2/SEMA6B/NTN1/ITM2C/EPHB2/NFATC4/RTN4RL2/MT3/PSEN1/LRP4/MAP4K4/DGUOK/SEMA6C/DAB1/TRPV4/ULK2/STX1B/TNR/LINGO1/SEMA4F/SEMA5A/SEMA5B/SEMA4B/STMN2/PTPRO/NR2F1/FSTL4/WNT5A/RNF6/RAPGEF2/EPHA4/PAFAH1B1/MAP2/SEMA3A/SEMA3C/LPAR1/SEMA4A	44
GO:0003151	outflow tract morphogenesis	27/2903	3.34809280817772e-05	0.000732351247936138	FOXC1/HEYL/FOXC2/MSX2/BMP7/FGF8/TBX1/NKX2-5/SIX1/HAND2/DHRS3/HES1/SMAD6/TBX3/GJA5/SOX18/NOG/TBX20/EYA1/BMPR1A/ZFPM1/WNT5A/SOX11/SFRP2/ELN/SEMA3C/FZD1	27
GO:0021675	nerve development	27/2903	3.34809280817772e-05	0.000732351247936138	TIFAB/SEMA3F/PAX2/NTRK1/KCNA2/POU4F3/NGF/PLXNA4/NTF3/TBX1/SIX1/EPHB2/EPHB1/ATOH7/NEUROG1/CHD7/HES1/HOXB1/HOXA1/RNF165/PHOX2B/SIX4/DRGX/NPTX1/RPL24/SEMA3A/LPAR1	27
GO:0003281	ventricular septum development	26/2903	3.51707950768776e-05	0.000766624952829562	HEYL/MIR1-2/SALL4/FGFRL1/PAX8/NKX2-5/PRDM1/GATA4/PDE2A/STRA6/CCN1/GATA3/HES1/SMAD6/PROX1/NOS3/TBX3/GJA5/SMAD7/NOG/ID2/ZFPM1/TBX5/WNT5A/SOX11/FZD1	26
GO:0003143	embryonic heart tube morphogenesis	24/2903	3.77883305031111e-05	0.000820809938524022	SHH/MESP1/FOXN4/NODAL/FGF8/TBX1/MEGF8/NKX2-5/RNF207/GATA4/NDRG4/PSEN1/HAND2/HES1/LBX1/TBX3/SOX18/SMAD3/TBX20/YAP1/HAND1/NOTO/WNT5A/DLL1	24
GO:0031032	actomyosin structure organization	53/2903	3.85010671422205e-05	0.000833387682515982	CSRP3/RTKN/MIR1-2/S100A10/LDB3/TNNT2/STMN1/ARHGEF15/EPB41L1/NRAP/MIR138-1/ACTG1/WNT4/MYOM2/MYOM3/NKX2-5/TPM1/OBSCN/ARHGEF10L/KRT19/SH3PXD2B/PIK3R1/MYBPC2/MEF2A/SORBS3/PROX1/KRT8/TGFB3/DLC1/ACTA1/MYPN/SIX4/CDC42BPB/MYL2/EPB41/SMAD3/SFRP1/NOX4/PDGFRA/LMOD2/LMOD1/CNN1/APOA1/ACTC1/MYH9/ELN/TACSTD2/EDN1/LPAR1/EPB41L3/MYH10/FAM171A1/TNNT1	53
GO:0045216	cell-cell junction organization	44/2903	3.90020633351797e-05	0.000841310944053669	NECTIN1/SNAI2/CLDN9/MYO1C/DLG1/GJD3/CDH22/DSP/KIFC3/CDH4/PKP1/TJP1/SDK1/GJB2/LIMS2/MICALL2/PARD3/CDH3/PKN2/CD177/TRPV4/TGFB3/SNAI1/CD9/GRHL2/GJC1/GJA5/CRB3/SMAD3/PARD6B/PTPRO/CTNNA1/SDK2/CLDN6/PERP/CDH20/MTDH/NLGN2/PKP3/EPB41L3/AGT/RUNX1/CLDN3/CDH2	44
GO:0051963	regulation of synapse assembly	33/2903	4.22894844469992e-05	0.000902493066013278	NECTIN1/NTNG2/NTRK1/SLIT1/ADGRL1/NTN1/SIX1/EPHB2/WNT7A/EPHB3/LRRC4B/EPHB1/ADGRB1/FLRT1/ASIC2/CLSTN1/VSTM5/SIX4/ADGRL3/CUX2/THBS2/SYNDIG1/MDGA1/LRFN3/WNT5A/FLRT2/TPBG/SEMA4A/NLGN2/LRRTM1/ADGRB3/NRXN1/FZD1	33
GO:0048843	negative regulation of axon extension involved in axon guidance	13/2903	4.2417463641625e-05	0.000902493066013278	SEMA3F/WNT3/SEMA6A/SEMA6B/SEMA6C/SEMA4F/SEMA5A/SEMA5B/SEMA4B/WNT5A/SEMA3A/SEMA3C/SEMA4A	13
GO:0060037	pharyngeal system development	13/2903	4.2417463641625e-05	0.000902493066013278	PTCH1/BMP7/FGF8/TBX1/NKX2-5/SIX1/GATA3/HES1/SIX4/NOG/EYA1/BMPR1A/NKX3-1	13
GO:0060706	cell differentiation involved in embryonic placenta development	13/2903	4.2417463641625e-05	0.000902493066013278	SOCS3/ST14/PRDM1/KRT19/DNAJB6/ASCL2/KRT8/GJB5/SNAI1/NR2F2/GRHL2/E2F8/HAND1	13
GO:0001890	placenta development	43/2903	4.39416756896506e-05	0.000931742878398918	HS6ST1/WNT7B/NODAL/STC2/BMP7/SOCS3/DAZAP1/NCOA1/ST14/PRDM1/TFEB/LEP/KRT19/DLX3/EGFR/RXRA/CCN1/ANG/GJB2/DNAJB6/HES1/ASCL2/ETNK2/KRT8/GJB5/TTPA/SNAI1/NR2F2/GRHL2/E2F8/STC1/PPARG/GJB3/HAND1/EPAS1/CDKN1C/GATA2/ZFP36L1/PTGIS/PLCD3/HTRA1/PTGS2/STOX2	43
GO:0033273	response to vitamin	30/2903	4.42124950204463e-05	0.000933141693330534	SNAI2/CCND1/COL1A1/STC2/BMP7/SPARC/LEP/GATA4/EGFR/F7/AQP3/MAP1B/ALDH1A2/CYP26B1/STC1/MGMT/PPARG/SFRP1/FGF23/CYP1A1/PTH/FKBP1B/ALPL/SETDB1/HLCS/PENK/PTGS2/BCHE/LRAT/MIR125B1	30
GO:0006937	regulation of muscle contraction	47/2903	4.43070165585239e-05	0.000933141693330534	GRK2/KCNMA1/HDAC4/MIR1-2/ADRA2B/ATP1A2/DLG1/TNNT2/ACTN3/MYL9/DSP/NKX2-5/TPM1/BIN1/RNF207/GATA4/ATP1A1/MYBPH/MIR153-2/TNNC2/EDN2/CHRNB4/HRC/ADRA2C/ADORA1/CHRNA3/GJA5/MYL2/STC1/CTTN/SMAD7/TRPM4/HCN4/CNN1/NOS1/PLCE1/SLC8A1/SCN5A/FKBP1B/TACR2/KIT/PDE4D/KCNJ2/PTGS2/EDN1/STRIT1/TNNT1	47
GO:0007492	endoderm development	26/2903	4.56238554316635e-05	0.00095764011704037	MESP1/SOX7/HNF1B/SMAD2/NODAL/FGF8/COL12A1/GATA4/ONECUT1/COL7A1/COL6A1/COL11A1/EXT1/LHX1/ARC/MMP9/SMAD3/FN1/SOX2/NOG/TBX20/BMPR1A/POU5F1/ZFP36L1/LAMB1/CTR9	26
GO:0086012	membrane depolarization during cardiac muscle cell action potential	2903-12-01	4.89478017646589e-05	0.00102396173221773	CACNA1G/ATP1A2/CACNA1D/SCN4B/CACNA2D1/GJA5/TRPM4/HCN4/HCN2/SLC8A1/SCN5A/KCNJ2	12
GO:0021517	ventral spinal cord development	19/2903	4.96103161296604e-05	0.00102732849262281	SHH/MNX1/OLIG2/PTCH1/GLI2/FOXN4/NKX6-2/NKX6-1/LHX1/LBX1/DAB1/OLIG3/VSTM5/SOX1/TBX20/ABT1/CLN8/EVX1/GATA2	19
GO:0035272	exocrine system development	19/2903	4.96103161296604e-05	0.00102732849262281	SHH/SNAI2/FOXC1/BMP7/ESRP2/FGF8/PLXNA1/WLS/TFCP2L1/EGFR/SOX10/TGFB3/PDGFA/FGFR1/HGF/NKX3-1/NFIB/SEMA3A/SEMA3C	19
GO:0007501	mesodermal cell fate specification	2903-09-01	4.97679186352406e-05	0.00102732849262281	PAX2/MESP1/NODAL/EYA2/FGFR1/EYA1/BMPR1A/SIX2/SFRP2	9
GO:0090128	regulation of synapse maturation	2903-09-01	4.97679186352406e-05	0.00102732849262281	YWHAZ/DAB2IP/ADGRL1/ARHGEF15/NEUROD2/NFATC4/CLSTN1/CAMK2B/NRXN1	9
GO:0001558	regulation of cell growth	95/2903	5.10500098043049e-05	0.00105031604330045	SFN/KAZALD1/EXOSC2/SEMA3F/DDR1/HYAL2/WT1/RASAL1/CXCL12/LGI1/CDKN2AIP/WFDC1/CPNE5/MACF1/BCAR1/WNT3/NGF/KIF26A/TRIM40/MAD2L2/PLXNA4/GDF2/SEMA6A/SEMA6B/MEGF8/NTN1/PI16/APBB2/SHTN1/HPN/CDH4/EGFR/SLC25A33/MSX1/HNF4A/BARHL2/MT3/NRCAM/IGFBP1/LMX1A/MAP1B/NKX6-1/DPYSL2/SEMA6C/ITSN2/USP47/IGFBPL1/ULK2/SYT2/TNK1/INS/RERG/PTPRJ/CLSTN1/TNR/GAL/PPP2R1A/SEMA4F/TTL/SMARCA2/MYL2/SEMA5A/SMAD3/SEMA5B/SEMA4B/CTTN/PP…	95
GO:0003179	heart valve morphogenesis	20/2903	5.15467359563956e-05	0.00105358148181039	SNAI2/HEYL/FGFRL1/EMILIN1/GATA4/STRA6/CCN1/BMP2/GATA3/SMAD6/NOS3/ADAMTS9/SNAI1/GJA5/DCHS1/TBX20/BMPR1A/ZFPM1/TBX5/ELN	20
GO:0050885	neuromuscular process controlling balance	20/2903	5.15467359563956e-05	0.00105358148181039	TIFAB/JPH3/CAMTA1/MYO7A/POU4F3/ADCY5/ALDH1A3/FOXS1/NKX6-2/NEUROG1/IGDCC3/CDH23/USH1G/TNR/NEFL/CLN8/PAFAH1B1/NLGN2/MYH10/NRXN1	20
GO:0007416	synapse assembly	48/2903	5.35296295570057e-05	0.00108957752739376	NECTIN1/NTNG2/NRXN2/NTRK1/SLIT1/ADGRL1/NTN1/SIX1/EPHB2/SPTBN2/ADD2/WNT7A/EPHB3/PLXNB2/KIRREL3/LRRC4B/EPHB1/ADGRB1/NRCAM/SDK1/FLRT1/MAP1B/LRP4/SHANK2/GJA10/ASIC2/CLSTN1/VSTM5/SIX4/ADGRL3/CUX2/SDK2/THBS2/SYNDIG1/MDGA1/LRFN3/PCDH17/WNT5A/FLRT2/TPBG/SEMA4A/NLGN2/LRRTM1/ADGRB3/GPM6A/CDH2/NRXN1/FZD1	48
GO:0003215	cardiac right ventricle morphogenesis	2903-11-01	5.3832190958819e-05	0.00108957752739376	NKX2-5/GATA4/HAND2/GATA3/CHD7/SMARCD3/TBX20/PPP1R13L/HAND1/BMPR1A/SEMA3C	11
GO:0042474	middle ear morphogenesis	2903-11-01	5.3832190958819e-05	0.00108957752739376	TBX1/SIX1/INSIG2/MSX1/FGFR1/NOG/EYA1/OSR1/INSIG1/SIX2/EDN1	11
GO:0007431	salivary gland development	16/2903	5.43953626201999e-05	0.00109387319540105	SHH/SNAI2/BMP7/ESRP2/FGF8/PLXNA1/TFCP2L1/EGFR/TGFB3/PDGFA/FGFR1/HGF/NKX3-1/NFIB/SEMA3A/SEMA3C	16
GO:0031076	embryonic camera-type eye development	16/2903	5.43953626201999e-05	0.00109387319540105	PAX2/TH/NES/BMP7/ALDH1A3/SIX3/STRA6/FOXF2/PROX1/RARG/WDR19/ALDH1A2/PPP1R13L/KDM2B/WNT5A/SOX11	16
GO:0090185	negative regulation of kidney development	2903-10-01	5.50065325234577e-05	0.00110260682878211	SHH/PAX2/WT1/HNF1B/BMP7/PAX8/GATA3/MMP9/OSR1/TACSTD2	10
GO:0008344	adult locomotory behavior	26/2903	5.87907603886802e-05	0.00117468461622767	DMBX1/FOXA2/ATP1A2/KALRN/OTOG/CXCL12/PBX3/GRIN2D/SPTBN4/HOXB8/GIP/SNCG/CHD7/DAB1/FGF12/EN1/CHL1/LGI4/SEZ6/GDNF/CLN8/ID2/EPHA4/PAFAH1B1/KLHL1/NTSR1	26
GO:0055002	striated muscle cell development	47/2903	6.06705529724347e-05	0.0012083713330037	CSRP3/WFIKKN2/HDAC4/MIR1-2/LDB3/TNNT2/WNT10B/NRAP/ACTG1/MYOM2/MYOM3/ATG5/NKX2-5/SIX1/TPM1/PI16/OBSCN/KRT19/GATA4/NFATC2/MYBPC2/MEF2A/PROX1/KRT8/DYSF/MYOF/ACTA1/MYPN/TBX3/SIX4/MYL2/FLNC/PDGFRA/MYF6/LMOD2/LMOD1/LMNA/ACTC1/CAV2/SLC8A1/CTDP1/IGF1/EDN1/COMP/MYH10/AGT/TNNT1	47
GO:0007520	myoblast fusion	17/2903	6.12526967432033e-05	0.00121222003649882	WNT1/MYMK/CDON/ADGRB1/NFATC2/PTGFRN/CD9/MYOF/NPHS1/TNFSF14/CD53/MYF6/NOS1/ADAM12/MYH9/TANC1/ADGRB3	17
GO:0040019	positive regulation of embryonic development	17/2903	6.12526967432033e-05	0.00121222003649882	SHH/MIR1-2/WNT1/FOXA2/WNT4/SIX1/WNT2B/GATA3/MIR200C/HES1/LHX1/TENM4/SIX4/OSR1/GDNF/PAFAH1B1/IGF1	17
GO:0098727	maintenance of cell number	44/2903	6.41138933512457e-05	0.00126482914921413	HES5/TDGF1/PAX2/TET1/ZFP36L2/ESRRB/SALL4/HNF1B/SMAD2/NODAL/NANOS2/BMP7/ZSCAN10/PAX8/LOXL2/ZNF706/WNT7A/HES1/ASCL2/PROX1/PIWIL2/DPPA4/NR2E1/TBX3/FZD7/SFRP1/SOX2/NOG/YAP1/PBX1/BMPR1A/POU5F1/SIX2/KDM2B/REST/GATA2/KIT/IGF1/DLL1/EIF4E/DIS3L2/CTR9/KDM4C/CDH2	44
GO:0071300	cellular response to retinoic acid	24/2903	6.52868222010832e-05	0.0012839055192478	PAX2/WNT7B/COL1A1/WNT10B/WNT3/AQP1/TBXT/TBX1/SLC6A4/LEP/TESC/LTK/RARG/ALDH1A2/CYP26B1/PPARG/FZD7/YAP1/GJB3/OSR1/WNT8B/WNT5A/WNT5B/FZD10	24
GO:0014014	negative regulation of gliogenesis	18/2903	6.61881218977579e-05	0.00129753695569378	DAAM2/HES5/GPR37L1/NKX6-2/CERS2/TMEM98/SOX10/NKX6-1/HES1/ASCL2/BMERB1/DAB1/NR2E1/PITX3/NOG/ID2/SOX11/DLX2	18
GO:0060538	skeletal muscle organ development	46/2903	6.87538841896551e-05	0.00134361038883483	SHH/CSRP3/PITX1/HLX/HEYL/HDAC4/MIR1-2/WT1/RBM24/PAX5/ACTN3/FGFRL1/MEGF10/WNT10B/CDON/MYOM2/TBX1/SIX1/ASS1/CHRND/HLF/VAX1/EPHB1/STRA6/DMRTA2/METTL21C/FOXL2/PAX7/ZBTB18/NR2F2/ANKRD33/ACTA1/NPHS1/ATF3/PHOX2B/CYP26B1/SIX4/MYF6/FOXP2/CAV2/DISP1/SOX11/DLL1/ANKRD2/ELN/FLNB	46
GO:0003170	heart valve development	22/2903	6.98241335638602e-05	0.00135108135132925	SNAI2/HEYL/FGFRL1/EMILIN1/PRDM1/GATA4/PDE2A/STRA6/CCN1/BMP2/GATA3/SMAD6/NOS3/ADAMTS9/SNAI1/GJA5/DCHS1/TBX20/BMPR1A/ZFPM1/TBX5/ELN	22
GO:0048645	animal organ formation	22/2903	6.98241335638602e-05	0.00135108135132925	SHH/PAX2/MESP1/WT1/GLI2/BMP7/FGF8/PAX8/SIX1/WNT2B/AXIN2/HAND2/SMARCD3/HES1/FGFR1/TBR1/NOG/EYA1/GDNF/BMPR1A/TBX5/WNT5A	22
GO:0007435	salivary gland morphogenesis	15/2903	7.00731116023912e-05	0.00135108135132925	SHH/SNAI2/BMP7/ESRP2/FGF8/PLXNA1/EGFR/TGFB3/PDGFA/FGFR1/HGF/NKX3-1/NFIB/SEMA3A/SEMA3C	15
GO:0030279	negative regulation of ossification	27/2903	7.02198199920883e-05	0.00135108135132925	HDAC4/PTCH1/MIR138-1/GFRA4/UCMA/RFLNA/CHRD/AXIN2/SOST/HAND2/TOB1/LRP4/SMAD6/KREMEN2/MIR9-1/GDF10/SMAD3/NOCT/SFRP1/NOG/FGF23/TRPM4/LRP5/MIR9-2/ID2/PTH/TMEM64	27
GO:0060415	muscle tissue morphogenesis	27/2903	7.02198199920883e-05	0.00135108135132925	FOXC1/FOXC2/TNNT2/DSP/MYOM2/MYOM3/TBX1/NKX2-5/TPM1/RXRA/BMP2/CHD7/PAX7/MYBPC2/COL11A1/PROX1/MYL2/SMAD7/NOG/TBX20/MYF6/HAND1/BMPR1A/ACTC1/ZFPM1/WNT5A/FZD1	27
GO:0001755	neural crest cell migration	21/2903	7.08656313956195e-05	0.00135931183421628	SHH/SEMA3F/BMP7/SEMA6A/TBX1/SEMA6B/HAND2/SOX10/SEMA6C/GBX2/PHOX2B/SEMA4F/SEMA5A/SEMA5B/SEMA4B/FN1/EDN3/GDNF/SEMA3A/SEMA3C/SEMA4A	21
GO:0016049	cell growth	107/2903	7.26614290114799e-05	0.00138948266398026	SFN/KAZALD1/EXOSC2/SEMA3F/DDR1/HYAL2/SLIT1/WT1/RASAL1/CXCL12/LGI1/CDKN2AIP/WFDC1/CPNE5/MACF1/BCAR1/WNT3/PLXNA1/POU4F3/NGF/KIF26A/TRIM40/MAD2L2/PLXNA4/GDF2/EMX1/SEMA6A/SEMA6B/MEGF8/NTN1/PI16/APBB2/SHTN1/HPN/PRKCZ/CDH4/GATA4/EGFR/SLC25A33/MSX1/HNF4A/BARHL2/MT3/FOXL2/NRCAM/IGFBP1/FLRT1/LMX1A/MAP1B/NKX6-1/DPYSL2/SEMA6C/ITSN2/USP47/IGFBPL1/ULK2/RARG/SYT2/TNK1/INS/RERG/PTPRJ/CLSTN1/TNR/GAL/LAMB2/PPP2R1…	107
GO:0021954	central nervous system neuron development	26/2903	7.52710042247024e-05	0.00143131073809014	GLI2/FGF8/SALL3/PLXNA4/SPTBN4/EPHB2/LEP/EPHB3/FEZF2/EPHB1/NR2E1/GBX2/PHOX2B/SOX1/LHX6/NFIB/GATA2/WNT5A/RAPGEF2/EPHA4/PAFAH1B1/NANOS1/LHX8/GABRB1/MAP2/SEMA3A	26
GO:0021915	neural tube development	44/2903	7.53079759534114e-05	0.00143131073809014	SHH/HES5/PAX2/WNT1/PTCH1/SALL4/SHROOM3/GLI2/NODAL/BMP7/FGF8/PRICKLE1/DVL3/TBXT/ST14/CHRD/PLXNB2/PSEN1/PAX7/FOXB1/HES1/PROX1/SALL2/EN1/RARG/WDR19/DLC1/GRHL2/ALDH1A2/GBX2/COBL/DCHS1/SFRP1/NOG/CELSR1/KDM2B/WNT5A/ZFP36L1/SOX11/INTU/SFRP2/SEMA3C/FZD1/LHX2	44
GO:0060840	artery development	31/2903	7.79072013431591e-05	0.00147621122545062	SHH/FOXC1/FOXC2/FGF8/PRICKLE1/TBX1/SIX1/PRDM1/LEP/PDE2A/STRA6/APOB/MIR153-2/HAND2/CHD7/HES1/SMAD6/PROX1/NOTCH3/TFAP2B/HOXA1/ADAMTS9/GJA5/SMAD7/NOG/EYA1/BMPR1A/NKX3-1/HPGD/COMP/MYH10	31
GO:0072175	epithelial tube formation	38/2903	7.91200254560364e-05	0.0014946492081604	HES5/IRX3/PAX2/PTCH1/SALL4/SHROOM3/HNF1B/NODAL/BMP7/FGF8/PRICKLE1/DVL3/WNT4/PAX8/TBXT/ST14/SIX1/PLXNB2/GATA3/IRX1/PROX1/RARG/DLC1/GRHL2/SIX4/COBL/SFRP1/NOG/CELSR1/HAND1/OSR1/GDNF/KDM2B/WNT5A/SOX11/SFRP2/FZD1/LHX2	38
GO:0048588	developmental cell growth	59/2903	8.04782205915119e-05	0.00151571367724316	SEMA3F/DDR1/SLIT1/RASAL1/CXCL12/CPNE5/MACF1/WNT3/PLXNA1/POU4F3/NGF/PLXNA4/EMX1/SEMA6A/SEMA6B/MEGF8/NTN1/PI16/SHTN1/PRKCZ/CDH4/GATA4/BARHL2/MT3/FOXL2/NRCAM/FLRT1/MAP1B/NKX6-1/DPYSL2/SEMA6C/ITSN2/ULK2/RARG/SYT2/TNR/GAL/LAMB2/SEMA4F/TTL/COBL/SEMA5A/SEMA5B/SEMA4B/CTTN/FN1/FSTL4/WNT5A/RNF6/CTDP1/PAFAH1B1/IGF1/MAP2/SEMA3A/SEMA3C/EDN1/SEMA4A/AGT/LHX2	59
GO:0001892	embryonic placenta development	28/2903	8.19861672972777e-05	0.00153946315340732	HS6ST1/WNT7B/NODAL/BMP7/SOCS3/NCOA1/ST14/PRDM1/TFEB/KRT19/EGFR/CCN1/DNAJB6/HES1/ASCL2/KRT8/GJB5/TTPA/SNAI1/NR2F2/GRHL2/E2F8/HAND1/EPAS1/CDKN1C/GATA2/ZFP36L1/PLCD3	28
GO:0003272	endocardial cushion formation	2903-12-01	8.4056044021897e-05	0.00156341962499814	SNAI2/HEYL/MSX2/BMP7/FGF8/MSX1/SNAI1/DCHS1/NOG/TBX20/BMPR1A/TMEM100	12
GO:0062009	secondary palate development	2903-12-01	8.4056044021897e-05	0.00156341962499814	FOXE1/DLG1/JAG2/SMAD2/TBX1/COL11A2/WNT7A/CHD7/TGFB3/WNT5A/SOX11/FZD1	12
GO:0090103	cochlea morphogenesis	2903-12-01	8.4056044021897e-05	0.00156341962499814	TIFAB/PAX2/GLI2/TBX1/SIX1/HPN/NEUROG1/HOXA1/EYA1/MYO3A/WNT5A/FRZB	12
GO:1905330	regulation of morphogenesis of an epithelium	48/2903	8.42651578439807e-05	0.00156341962499814	SHH/PSMD14/SNAI2/PAX2/WNT1/HNF1B/BMP7/ADAMTS12/PRICKLE1/DVL3/WNT4/PAX8/NKD1/SIX1/CELSR2/RNF207/WNT7A/RXRA/WNT2B/GATA3/ARHGEF19/PSMC1/AP2A2/LHX1/PSMA8/PDGFA/FGFR1/PRICKLE2/SIX4/PSMD1/HGF/FZD7/SFRP1/NOG/CELSR1/GDNF/AJAP1/MLLT3/SIX2/WNT5A/SFRP2/TACSTD2/HOXB7/ROR2/ALOX12/AGT/PSMC3/FZD1	48
GO:0030282	bone mineralization	34/2903	8.5631136386577e-05	0.0015840489739879	ASGR2/BMP7/WNT10B/WNT4/RFLNA/LEP/CCN1/TMEM119/FZD9/AXIN2/ALOX15/BMP2/ISG15/TGFB3/CER1/SMAD3/SMPD3/ANKH/FGF23/TRPM4/PTH1R/OSR1/BMPR1A/PTHLH/SLC8A1/PTH/IGF1/LTF/PTGS2/COMP/IFITM5/ROR2/COL1A2/BMP6	34
GO:0010470	regulation of gastrulation	17/2903	8.80826272408384e-05	0.00162457721366682	MIR1-2/MESP1/FOXA2/NODAL/HNF4A/MYADM/MIR200C/LHX1/TENM4/FGFR1/CRB2/FZD7/OSR1/BMPR1A/APOA1/SFRP2/MBP	17
GO:0009954	proximal/distal pattern formation	14/2903	8.93524619420952e-05	0.00164313642403251	HES5/IRX3/GLI2/NODAL/SIX3/LRP4/IRX1/EN1/ALDH1A2/CYP26B1/OSR1/PBX1/DLL1/DLX2	14
GO:0003207	cardiac chamber formation	2903-08-01	9.28454608311477e-05	0.00170234883182757	MESP1/NKX2-5/HAND2/SMARCD3/TBX20/HAND1/TBX5/SOX11	8
GO:0048485	sympathetic nervous system development	2903-11-01	9.71618105062175e-05	0.00177626606069138	SEMA3F/GFRA3/NTRK1/PLXNA4/HAND2/GATA3/TFAP2B/PHOX2B/GDNF/SOX11/SEMA3A	11
GO:0001838	embryonic epithelial tube formation	36/2903	9.96262517485315e-05	0.00181599430818814	HES5/IRX3/PAX2/PTCH1/SALL4/SHROOM3/HNF1B/NODAL/BMP7/PRICKLE1/DVL3/WNT4/PAX8/TBXT/ST14/SIX1/PLXNB2/GATA3/IRX1/RARG/DLC1/GRHL2/SIX4/COBL/SFRP1/NOG/CELSR1/HAND1/OSR1/GDNF/KDM2B/WNT5A/SOX11/SFRP2/FZD1/LHX2	36
GO:0019827	stem cell population maintenance	43/2903	9.99581316804581e-05	0.00181673175771422	HES5/TDGF1/PAX2/TET1/ZFP36L2/ESRRB/SALL4/HNF1B/SMAD2/NODAL/NANOS2/BMP7/ZSCAN10/PAX8/LOXL2/ZNF706/WNT7A/HES1/ASCL2/PROX1/PIWIL2/DPPA4/NR2E1/TBX3/FZD7/SFRP1/SOX2/NOG/YAP1/PBX1/BMPR1A/POU5F1/SIX2/KDM2B/REST/GATA2/KIT/DLL1/EIF4E/DIS3L2/CTR9/KDM4C/CDH2	43
GO:0048644	muscle organ morphogenesis	28/2903	0.000102605032776793	0.00185402833139284	FOXC1/FOXC2/ARID5B/TNNT2/DSP/MYOM2/MYOM3/TBX1/NKX2-5/TPM1/RXRA/BMP2/CHD7/PAX7/MYBPC2/COL11A1/PROX1/MYL2/SMAD7/NOG/TBX20/MYF6/HAND1/BMPR1A/ACTC1/ZFPM1/WNT5A/FZD1	28
GO:0098773	skin epidermis development	28/2903	0.000102605032776793	0.00185402833139284	SHH/FOXN1/APCDD1/ALX4/FOXE1/NOM1/MSX2/WNT10B/FERMT1/EGFR/LRP4/CDH3/KDF1/KRT84/PDGFA/SNAI1/GAL/SOX18/FOXQ1/WNT10A/DKK4/CELSR1/TNFRSF19/WNT5A/DLL1/INTU/SOSTDC1/LHX2	28
GO:0035051	cardiocyte differentiation	45/2903	0.000106087568244372	0.00190770709200656	CSRP3/MIR200B/MIR1-2/MESP1/WT1/BMP7/NRAP/PRICKLE1/MYOM2/TBXT/MYOM3/ATG5/NKX2-5/PI16/SOX6/GATA4/EGFR/RXRA/HAND2/BMP2/MYBPC2/MEF2A/HES1/PROX1/TENM4/CACYBP/SIK1/TBX3/SOX18/MYL2/FZD7/NOX4/PDGFRA/LMNA/ACTC1/REST/TBX5/SLC8A1/CTDP1/IGF1/DLL1/SEMA3C/EDN1/MYH10/AGT	45
GO:0090190	positive regulation of branching involved in ureteric bud morphogenesis	2903-10-01	0.000106493754895458	0.00190770709200656	PAX2/PAX8/SIX1/WNT2B/LHX1/SIX4/NOG/GDNF/HOXB7/AGT	10
GO:1905276	regulation of epithelial tube formation	2903-10-01	0.000106493754895458	0.00190770709200656	DVL3/SIX1/GATA3/SIX4/SFRP1/CELSR1/GDNF/WNT5A/SFRP2/FZD1	10
GO:0048368	lateral mesoderm development	2903-09-01	0.000107199033052729	0.00191483888839746	SHH/MESP1/SMAD2/NODAL/FGFR1/CER1/TBX20/YAP1/BMPR1A	9
GO:0008045	motor neuron axon guidance	13/2903	0.000112404644941648	0.00200208730447494	SEMA3F/NTNG2/SLIT1/FGF8/PLXNA4/NTN1/LHX1/NTN3/RNF165/NOG/EPHA4/SEMA3A/NTNG1	13
GO:0030858	positive regulation of epithelial cell differentiation	23/2903	0.000115787639886112	0.00205646765541317	SFN/FOXN1/FOXC1/PAX2/MESP1/PTCH1/MACROH2A2/WNT10B/GDF2/PAX8/SULT2B1/NKX6-1/MIR200C/KDF1/LHX1/ATOH8/GDNF/MIR99B/TMEM100/ALOX15B/PTCH2/MACROH2A1/BMP6	23
GO:0030501	positive regulation of bone mineralization	16/2903	0.000116847971144075	0.00206940412531865	BMP7/WNT10B/WNT4/CCN1/TMEM119/FZD9/BMP2/ISG15/TGFB3/SMAD3/OSR1/BMPR1A/SLC8A1/PTH/LTF/BMP6	16
GO:0045687	positive regulation of glial cell differentiation	17/2903	0.000124708600068216	0.00220236094284776	SHH/TP73/RNF112/OLIG2/NKX6-2/BIN1/TTBK1/BMP2/NKX6-1/HES1/GSX2/TENM4/PPARG/IL34/ID2/RHEB/CLCF1	17
GO:0050905	neuromuscular process	32/2903	0.00012884063611965	0.00226767056012754	TIFAB/JPH3/CAMTA1/MYO7A/GRIN2D/POU4F3/ADCY5/ALDH1A3/FOXS1/NKX6-2/CHRND/STRA6/FABP7/NEUROG1/IGDCC3/CDH23/USH1G/SLURP1/FGF12/HOXA1/TNR/CSMD1/GRIN2A/NEFL/CLN8/PAFAH1B1/PENK/CTNNA2/COMP/NLGN2/MYH10/NRXN1	32
GO:0003229	ventricular cardiac muscle tissue development	20/2903	0.000129134271550414	0.00226767056012754	FOXC1/FOXC2/TNNT2/DSP/NKX2-5/TPM1/RXRA/CHD7/COL11A1/PROX1/ADAMTS9/TBX3/MYL2/SMAD7/NOG/PPP1R13L/HAND1/BMPR1A/ID2/TBX5	20
GO:0045599	negative regulation of fat cell differentiation	19/2903	0.000130318470582581	0.00228203748767363	WNT1/ZFP36L2/MSX2/WNT10B/C1QL4/GATA3/TRPV4/TRIO/RORA/SMAD3/TRIB2/E2F1/INSIG1/ZFPM1/SORT1/ZADH2/GATA2/WNT5A/WWTR1	19
GO:0002053	positive regulation of mesenchymal cell proliferation	2903-12-01	0.000138821877742913	0.00242413329369557	SHH/TBX1/SIX1/CHRD/PDGFA/FGFR1/FGF9/LRP5/BMPR1A/FOXP2/WNT5A/IRS2	12
GO:0045682	regulation of epidermis development	27/2903	0.00013973901914306	0.00243333252887663	SFN/HES5/FOXN1/FOXC1/PTCH1/MYCL/MSX2/MACROH2A2/WNT10B/SULT2B1/FERMT1/ERRFI1/AQP3/HES1/CDH3/KDF1/KRT84/GRHL2/GAL/DKK4/ALOX15B/WNT5A/ZFP36L1/PTCH2/DLL1/MACROH2A1/RUNX1	27
GO:0035019	somatic stem cell population maintenance	24/2903	0.000140229867756666	0.00243507798215894	TDGF1/PAX2/ZFP36L2/SALL4/HNF1B/SMAD2/BMP7/ZSCAN10/PAX8/WNT7A/HES1/ASCL2/DPPA4/NR2E1/SFRP1/SOX2/NOG/YAP1/PBX1/POU5F1/SIX2/REST/GATA2/KIT	24
GO:0051965	positive regulation of synapse assembly	23/2903	0.000149482100460409	0.00258853170630608	NTRK1/ADGRL1/EPHB2/WNT7A/EPHB3/LRRC4B/EPHB1/ADGRB1/FLRT1/ASIC2/CLSTN1/VSTM5/ADGRL3/CUX2/THBS2/SYNDIG1/FLRT2/TPBG/SEMA4A/NLGN2/LRRTM1/ADGRB3/NRXN1	23
GO:0048545	response to steroid hormone	87/2903	0.000151905305151125	0.00262320684851	OR51E2/HEYL/ZNF366/SRARP/CALCOCO1/ZFP36L2/ESRRB/ATP1A2/WNT7B/RWDD1/CCND1/TH/CYP7B1/COL1A1/NODAL/CLDN4/BMP7/PER1/SPARC/AQP1/NCOA1/SOX30/UCN3/ASS1/NR5A1/ATP1A1/EGFR/RXRA/HNF4A/ERRFI1/METTL21C/AANAT/RAN/SOX10/GJB2/NCOR1/PTPRU/ALDH3A1/PADI2/TRIM63/IGFBP2/ESRRG/RARG/TGFB3/NR2F2/ACTA1/NR2E1/RORA/PIAS1/STC1/PPARG/SFRP1/NR2F1/CPN1/ATP1A3/SST/PLPP1/YAP1/NKX3-1/RNF4/IGFBP7/NEFL/RXRG/ACSBG1/PAPPA/REST/KRAS/…	87
GO:0015893	drug transport	54/2903	0.000154248869400906	0.00265127637069066	SLC25A18/ATP1A2/SLC16A12/CXCL12/KCNA2/AMN/AQP5/SLC25A42/SLC11A1/AQP1/SYT7/PER2/SLC7A10/STRA6/NGB/PSEN1/SLC17A7/SYT13/SNCG/MAPK15/SLC4A11/SLC25A10/SLC19A3/HBZ/SYT2/SLC22A3/CHRNA3/SLC17A8/FGF20/SLC35F3/GAL/RALBP1/SLC47A1/SLC25A4/SYT15/SLC22A1/SYT8/SLC52A3/OSCP1/SLC36A2/SLC15A4/GDNF/CHRNA4/CLN8/SLC25A23/SLC36A1/SLC47A2/TACR2/OR56A4/SLC1A6/EDN1/AGT/NTSR1/SLC17A3	54
GO:0000578	embryonic axis specification	15/2903	0.000154381347860236	0.00265127637069066	TDGF1/TIFAB/WNT1/PTCH1/WT1/SMAD2/TBXT/WNT7A/NEUROG1/SMAD6/LHX1/TBX3/COBL/WNT5A/PLD6	15
GO:0071695	anatomical structure maturation	44/2903	0.000162735030595295	0.00278706093607437	CX3CL1/NOM1/PAX2/WNT1/C1QL1/TUT7/MSX2/NPPC/WNT10B/SIX3/SPTBN4/RFLNA/TFCP2L1/LEP/FERMT1/NRCAM/ANG/BMP2/GATA3/NKX6-1/CDH3/GPAT4/HBZ/IRX5/LGI4/ALDH1A2/GAL/PPP2R1A/RECK/DCHS1/FEV/LYL1/FGG/CDKN1C/PTH/WNT5A/IGF1/CLN5/THBS3/LTF/XYLT1/ADGRB3/NPR2/FAM210B	44
GO:0031589	cell-substrate adhesion	81/2903	0.000164628446364297	0.00281176365653432	CX3CL1/S100A10/DDR1/COL13A1/WNT1/NTN5/RADIL/COL1A1/ACTN3/ITGA2B/ARHGEF7/MELTF/ADAMTS12/MACF1/DMTN/SRCIN1/WNT4/RHOD/EMILIN1/RCC2/SMOC2/NID1/AXL/PRKCZ/FERMT1/EPHB3/ONECUT1/EPHB1/MYADM/CCN1/ALOX15/TTYH1/PIK3R1/COL16A1/EGFLAM/LIMS2/MAP4K4/FBLN1/SORBS3/MEGF9/MICALL2/SMAD6/LYPD3/DLC1/EMP2/ADAMTS9/CCDC80/PTPRJ/LAMB2/PLET1/MUC4/LAMC2/PIP5K1A/SMAD3/CTTN/FZD7/SFRP1/PTPRO/FN1/WHAMM/ITGB3/AJAP1/NID2/VWC2/FGG…	81
GO:0009187	cyclic nucleotide metabolic process	16/2903	0.000166817333686025	0.00283362195694463	GUCY2D/ADCY7/NPPC/ADCY5/PDE2A/PDE4A/RORA/PDE8B/PDE9A/PTHLH/NPR1/PTH/ADCY9/PDE7A/PDE4D/NPR2	16
GO:0071526	semaphorin-plexin signaling pathway	16/2903	0.000166817333686025	0.00283362195694463	SEMA3F/PLXNA1/PLXNA4/SEMA6A/SEMA6B/PLXNB2/HAND2/SEMA6C/SEMA4F/SEMA5A/SEMA5B/SEMA4B/GDNF/SEMA3A/SEMA3C/SEMA4A	16
GO:0003211	cardiac ventricle formation	2903-07-01	0.000169366710766352	0.00285360020247956	MESP1/NKX2-5/HAND2/SMARCD3/HAND1/TBX5/SOX11	7
GO:0086070	SA node cell to atrial cardiac muscle cell communication	2903-07-01	0.000169366710766352	0.00285360020247956	CACNA1G/CACNA1D/KCNA5/GJC1/GJA5/HCN4/SCN5A	7
GO:2001054	negative regulation of mesenchymal cell apoptotic process	2903-07-01	0.000169366710766352	0.00285360020247956	SHH/PAX2/HNF1B/BMP7/PAX8/GDF5/TBX1	7
GO:0086002	cardiac muscle cell action potential involved in contraction	20/2903	0.000171780479118647	0.00287870835168184	CACNA1G/MIR1-2/KCNH2/DLG1/CACNA1D/DSP/KCND3/BIN1/RNF207/ATP1A1/SCN4B/CACNA2D1/KCNA5/FGF12/KCNE1/GJC1/GJA5/TRPM4/SCN5A/KCNJ2	20
GO:0086065	cell communication involved in cardiac conduction	20/2903	0.000171780479118647	0.00287870835168184	CACNA1G/ATP1A2/CACNA1D/GJD3/DSP/RNF207/ATP1A1/SCN4B/CACNA2D1/KCNA5/HRC/GJC1/GJA5/ATP1A3/TRPM4/HCN4/SLC8A1/SCN5A/FKBP1B/PDE4D	20
GO:0003197	endocardial cushion development	17/2903	0.000174001374686219	0.00289886213002002	SNAI2/HEYL/MSX2/RBM24/BMP7/FGF8/GATA4/MSX1/BMP2/NOS3/SNAI1/DCHS1/NOG/TBX20/BMPR1A/TMEM100/TBX5	17
GO:0090100	positive regulation of transmembrane receptor protein serine/threonine kinase signaling pathway	31/2903	0.000174176538479055	0.00289886213002002	HES5/ZNF423/CREBBP/MSX2/SMAD2/NODAL/BMP7/GDF2/INHBB/GDF5/INHBE/FERMT1/GATA4/MSX1/CCN1/BMP2/HES1/TGFB3/RNF111/RNF165/FGF9/GDF10/CRB2/LEFTY2/GIPC1/BMPR1A/GDF6/CDKN1C/SOX11/THBS1/BMP6	31
GO:0021602	cranial nerve morphogenesis	13/2903	0.000174843144191133	0.00289886213002002	TIFAB/SEMA3F/PAX2/KCNA2/PLXNA4/TBX1/SIX1/EPHB2/EPHB1/NEUROG1/HOXB1/HOXA1/SEMA3A	13
GO:0055075	potassium ion homeostasis	13/2903	0.000174843144191133	0.00289886213002002	KCNMA1/KCNH2/ATP1A2/ATP12A/ATP6V1B1/ATP1A1/UPK3A/KCNA5/TFAP2B/ATP4A/SLC12A8/ATP1A3/KCNJ2	13
GO:0032330	regulation of chondrocyte differentiation	19/2903	0.000175671893549173	0.00290487688165928	SNAI2/FGF18/GLI2/ADAMTS12/GDF5/LOXL2/RFLNA/SOX6/AXIN2/ZBTB16/RARG/ADAMTS7/CHADL/SMAD3/PTHLH/GDF6/SIX2/PTH/BMP6	19
GO:0055008	cardiac muscle tissue morphogenesis	23/2903	0.000191579739590073	0.00315954522911248	FOXC1/FOXC2/TNNT2/DSP/MYOM2/MYOM3/NKX2-5/TPM1/RXRA/BMP2/CHD7/MYBPC2/COL11A1/PROX1/MYL2/SMAD7/NOG/TBX20/HAND1/BMPR1A/ACTC1/ZFPM1/WNT5A	23
GO:0034332	adherens junction organization	39/2903	0.000192851067396392	0.00316602853328597	NECTIN1/S100A10/NECTIN4/ACTN3/ARHGEF7/MACF1/DMTN/PTPN23/CDH22/WNT4/DSP/RHOD/RCC2/KIFC3/CDH4/ZNF703/NUMBL/ANG/INAVA/COL16A1/MAP4K4/CDH3/MAPRE2/DLC1/PTPRJ/PIP5K1A/SMAD3/CTTN/SFRP1/SMAD7/CTNNA1/WHAMM/CADM1/KDR/CDH20/IQSEC1/THBS1/BMP6/CDH2	39
GO:0007350	blastoderm segmentation	2903-10-01	0.000193496450301886	0.00316602853328597	TDGF1/TIFAB/SEMA3F/WT1/TBXT/NEUROG1/TBX3/WNT5A/PLD6/SEMA3A	10
GO:0021533	cell differentiation in hindbrain	2903-10-01	0.000193496450301886	0.00316602853328597	FAIM2/KNDC1/WNT7A/PROX1/LHX1/RORA/PHOX2B/NOG/LHX5/GATA2	10
GO:0010464	regulation of mesenchymal cell proliferation	14/2903	0.000202905135942999	0.00331128433892318	SHH/TBX1/SIX1/CHRD/PDGFA/FGFR1/FGF9/LRP5/BMPR1A/LMNA/NFIB/FOXP2/WNT5A/IRS2	14
GO:0010454	negative regulation of cell fate commitment	2903-08-01	0.000208381519016095	0.00339177647401132	MESP1/NKX6-2/TBX21/HES1/FZD7/SFRP2/SOSTDC1/GLIS1	8
GO:0009581	detection of external stimulus	37/2903	0.000210022522793191	0.00340958439347071	CSRP3/ANO1/PLEKHB1/CACNA2D4/GUCY2D/TMC2/NTRK1/PDZD7/CXCL12/PKD2L1/GRK1/GUCA1B/HPN/EPHB1/ABCA4/OPN4/METAP2/TULP1/COL11A1/ADORA1/GJA10/ASIC2/RGR/TRPM8/DRGX/RP1/SEMA5B/PDE6B/KCNK4/TRPC3/TRPA1/PIEZO2/RCVRN/PKD2L2/KIT/CNGA1/NTSR1	37
GO:0019372	lipoxygenase pathway	2903-09-01	0.000211174044845896	0.00341937401446575	PLA2G3/ALOXE3/ALOX15/ALOX15B/HPGD/PON3/PTGS2/ALOX12/PON1	9
GO:1990823	response to leukemia inhibitory factor	29/2903	0.000215699510858899	0.00347160257695678	KAT6B/NCL/GFPT2/ARID5B/DTX1/ABCG4/KDM5B/SOCS3/ILDR1/CTBP2/PFKP/WDR35/PADI2/RARG/MRPL15/CACYBP/GNPNAT1/TEX14/LAPTM5/SOX1/PTP4A3/SMAD7/CTH/TLE4/RFX2/NR5A2/PCOLCE2/UBXN2A/LRAT	29
GO:1990830	cellular response to leukemia inhibitory factor	29/2903	0.000215699510858899	0.00347160257695678	KAT6B/NCL/GFPT2/ARID5B/DTX1/ABCG4/KDM5B/SOCS3/ILDR1/CTBP2/PFKP/WDR35/PADI2/RARG/MRPL15/CACYBP/GNPNAT1/TEX14/LAPTM5/SOX1/PTP4A3/SMAD7/CTH/TLE4/RFX2/NR5A2/PCOLCE2/UBXN2A/LRAT	29
GO:0001947	heart looping	21/2903	0.000216070227760544	0.00347160257695678	SHH/MESP1/FOXN4/NODAL/FGF8/TBX1/NKX2-5/RNF207/GATA4/NDRG4/PSEN1/HAND2/LBX1/TBX3/SOX18/SMAD3/TBX20/HAND1/NOTO/WNT5A/DLL1	21
GO:0098742	cell-cell adhesion via plasma-membrane adhesion molecules	65/2903	0.000218654334681712	0.00350409028896091	PCDHGC3/NECTIN1/PCDHGA12/PCDHGB7/PCDHB8/CLDN9/CX3CL1/NTNG2/NECTIN4/ADGRL1/CLDN4/FGFRL1/IGSF21/PTPN23/CDH22/PCDH1/CDH16/CELSR2/CDH4/PLXNB2/KIRREL3/ROBO3/MYADM/PTPRF/CLDN11/SDK1/BMP2/CDH23/CDH3/CD177/DAB1/TENM4/HMCN1/CLDN23/TENM3/IGSF9/CLSTN1/MYPN/LRRC4C/CRB2/DCHS1/ADGRL3/DSCAML1/CEACAM5/CELSR1/SDK2/CADM1/CLDN6/IGSF9B/CDHR1/APOA1/MDGA1/LRFN3/PCDH17/CDH20/PCDH8/EPCAM/FAT1/MBP/NTNG1/ANXA3/CD6/CLDN3/C…	65
GO:0055003	cardiac myofibril assembly	2903-12-01	0.000221454232686874	0.00353928369389279	CSRP3/NRAP/MYOM2/MYOM3/NKX2-5/MYBPC2/MEF2A/PROX1/MYL2/PDGFRA/ACTC1/MYH10	12
GO:0003156	regulation of animal organ formation	15/2903	0.000222553610523897	0.00353928369389279	SHH/MESP1/WT1/BMP7/FGF8/SIX1/WNT2B/HAND2/BMP2/HES1/FGFR1/EYA1/GDNF/TBX5/WNT5A	15
GO:0086010	membrane depolarization during action potential	15/2903	0.000222553610523897	0.00353928369389279	CACNA1G/KCNH2/ATP1A2/CACNA1D/CACNA1I/SCN4B/CACNA2D1/GJA5/TRPM4/HCN4/HCN2/SLC8A1/SCN5A/KCNJ2/SCN7A	15
GO:0086001	cardiac muscle cell action potential	24/2903	0.000225609944540623	0.00355743873425037	CACNA1G/MIR1-2/KCNH2/ATP1A2/DLG1/CACNA1D/DSP/KCND3/BIN1/RNF207/ATP1A1/SCN4B/CACNA2D1/KCNA5/FGF12/KCNE1/GJC1/GJA5/TRPM4/HCN4/HCN2/SLC8A1/SCN5A/KCNJ2	24
GO:0035296	regulation of tube diameter	39/2903	0.000225977821424952	0.00355743873425037	FOXC1/KCNMA1/ADRA2B/FOXC2/ATP1A2/NPPC/GRIP2/PER2/ATG5/SLC6A4/LEP/EGFR/MIR153-2/EDN2/WDR35/KCNA5/NOS3/ADRA2C/ADORA1/INS/ASIC2/GJA5/EDN3/TRPM4/ADRB3/SOD2/NOS1/FGG/NPR1/SLC8A1/NTS/BDKRB2/PTGS2/EDN1/COMP/UTS2R/ALOX12/AGT/UTS2	39
GO:0050880	regulation of blood vessel size	39/2903	0.000225977821424952	0.00355743873425037	FOXC1/KCNMA1/ADRA2B/FOXC2/ATP1A2/NPPC/GRIP2/PER2/ATG5/SLC6A4/LEP/EGFR/MIR153-2/EDN2/WDR35/KCNA5/NOS3/ADRA2C/ADORA1/INS/ASIC2/GJA5/EDN3/TRPM4/ADRB3/SOD2/NOS1/FGG/NPR1/SLC8A1/NTS/BDKRB2/PTGS2/EDN1/COMP/UTS2R/ALOX12/AGT/UTS2	39
GO:0097746	regulation of blood vessel diameter	39/2903	0.000225977821424952	0.00355743873425037	FOXC1/KCNMA1/ADRA2B/FOXC2/ATP1A2/NPPC/GRIP2/PER2/ATG5/SLC6A4/LEP/EGFR/MIR153-2/EDN2/WDR35/KCNA5/NOS3/ADRA2C/ADORA1/INS/ASIC2/GJA5/EDN3/TRPM4/ADRB3/SOD2/NOS1/FGG/NPR1/SLC8A1/NTS/BDKRB2/PTGS2/EDN1/COMP/UTS2R/ALOX12/AGT/UTS2	39
GO:0045214	sarcomere organization	19/2903	0.000234291192017022	0.00366057967677723	CSRP3/MIR1-2/LDB3/TNNT2/ACTG1/MYOM2/MYOM3/NKX2-5/TPM1/OBSCN/KRT19/MYBPC2/PROX1/KRT8/MYPN/SIX4/LMOD2/EDN1/TNNT1	19
GO:0060563	neuroepithelial cell differentiation	19/2903	0.000234291192017022	0.00366057967677723	HES5/MYO7A/MYCL/JAG2/PDZD7/NODAL/FGF8/POU4F3/WNT4/EMX1/DLX3/BMP2/HES1/FGFR1/PAFAH1B1/SOX11/DLL1/MCOLN3/CDH2	19
GO:0071320	cellular response to cAMP	19/2903	0.000234291192017022	0.00366057967677723	GPD1/WT1/WNT10B/DMTN/AQP1/RAP1B/ASS1/PDE2A/AANAT/KCNE1/RAPGEF1/STC1/NOX4/HCN4/HCN2/SLC8A1/ZFP36L1/RAPGEF2/PENK	19
GO:0010927	cellular component assembly involved in morphogenesis	33/2903	0.000241707012466706	0.00376700378929362	CSRP3/MIR1-2/PLA2G3/LDB3/TNNT2/NRAP/ACTG1/MYOM2/MYOM3/NKX2-5/TPM1/OBSCN/KRT19/MYBPC2/MEF2A/PROX1/KRT8/TENM4/CD9/ACTA1/MYPN/SIX4/MYL2/PDGFRA/LMOD2/LMOD1/ACTC1/RFX2/PAFAH1B1/EDN1/EPB41L3/MYH10/TNNT1	33
GO:0031345	negative regulation of cell projection organization	48/2903	0.000259523265839659	0.00403458363901355	RGMA/RAP1GAP/NGFR/RTN4RL1/SEMA3F/NGEF/WNT3/SEMA6A/CERS2/SEMA6B/NTN1/ITM2C/EPHB2/NFATC4/RTN4RL2/MT3/PSEN1/LRP4/MAP4K4/DGUOK/SEMA6C/DAB1/TRPV4/ULK2/MIR196A1/STX1B/TNR/LINGO1/SEMA4F/SEMA5A/SEMA5B/SEMA4B/STMN2/PTPRO/NR2F1/FSTL4/WNT5A/RNF6/RAPGEF2/EPHA4/PAFAH1B1/MAP2/TACSTD2/SEMA3A/EVI5L/SEMA3C/LPAR1/SEMA4A	48
GO:0035150	regulation of tube size	39/2903	0.000264119119357675	0.00408670670806596	FOXC1/KCNMA1/ADRA2B/FOXC2/ATP1A2/NPPC/GRIP2/PER2/ATG5/SLC6A4/LEP/EGFR/MIR153-2/EDN2/WDR35/KCNA5/NOS3/ADRA2C/ADORA1/INS/ASIC2/GJA5/EDN3/TRPM4/ADRB3/SOD2/NOS1/FGG/NPR1/SLC8A1/NTS/BDKRB2/PTGS2/EDN1/COMP/UTS2R/ALOX12/AGT/UTS2	39
GO:0021772	olfactory bulb development	13/2903	0.000264842718969947	0.00408670670806596	UNCX/EFNA2/SALL3/CRTAC1/CHD7/EXT1/GSX2/NR2E1/ID2/WNT5A/SEMA3A/DLX2/LHX2	13
GO:0061037	negative regulation of cartilage development	13/2903	0.000264842718969947	0.00408670670806596	SNAI2/GLI2/ADAMTS12/GDF5/RFLNA/LEP/RARG/ADAMTS7/CHADL/NOG/PTHLH/PTH/FRZB	13
GO:0060445	branching involved in salivary gland morphogenesis	2903-11-01	0.00027531826973517	0.00423786195933099	SHH/SNAI2/BMP7/ESRP2/FGF8/PLXNA1/PDGFA/FGFR1/HGF/SEMA3A/SEMA3C	11
GO:0043588	skin development	92/2903	0.000288010065863423	0.00442230234136103	SHH/TCHH/KRT1/LCE3A/RPTN/SFN/FOXN1/APCDD1/FOXC1/ALX4/DACT2/KRT81/FOXE1/ADAMTS2/NOM1/KRT12/MSX2/MACROH2A2/COL1A1/STMN1/CLDN4/S100A7/WNT10B/DSP/KRT86/ST14/POU3F1/ALOXE3/FERMT1/KRT19/KRTAP2-3/EGFR/PKP1/ERRFI1/PSEN1/KRT23/AQP3/KRTAP2-1/ASPRV1/LRP4/KAZN/CDH3/KDF1/TFAP2B/KRT8/KRT83/KRT84/PDGFA/SNAI1/CNFN/GRHL2/GAL/CYP26B1/SOX18/FOXQ1/PIP5K1A/WNT10A/FLG2/KRT85/OVOL1/DKK4/KRT72/CELSR1/KRTAP5-5/YAP1/GJB3/…	92
GO:0006949	syncytium formation	20/2903	0.000295478211238264	0.00450993399825474	WNT1/MYMK/CDON/ERCC1/ADGRB1/NFATC2/OCSTAMP/PTGFRN/CD9/MYOF/NPHS1/TNFSF14/CD53/MYF6/DCSTAMP/NOS1/ADAM12/MYH9/TANC1/ADGRB3	20
GO:0048048	embryonic eye morphogenesis	14/2903	0.000295887552981423	0.00450993399825474	PAX2/VAX2/TH/BMP7/ALDH1A3/SIX3/STRA6/FOXL2/FOXF2/PROX1/RARG/KDM2B/WNT5A/SOX11	14
GO:0048566	embryonic digestive tract development	14/2903	0.000295887552981423	0.00450993399825474	SHH/HLX/GLI2/HNF1B/RBPMS2/STRA6/FOXF2/ALDH1A2/FGF9/PDGFRA/RARRES2/ID2/SIX2/SOX11	14
GO:0086091	regulation of heart rate by cardiac conduction	15/2903	0.000315224104431752	0.00479294406592084	CACNA1G/KCNH2/CACNA1D/DSP/KCND3/BIN1/SCN4B/CACNA2D1/KCNA5/KCNE1/GJA5/TRPM4/HCN4/SCN5A/KCNJ2	15
GO:0001706	endoderm formation	18/2903	0.000319711664677079	0.00484934919123336	MESP1/SOX7/HNF1B/SMAD2/NODAL/COL12A1/COL7A1/COL6A1/COL11A1/LHX1/MMP9/FN1/SOX2/NOG/TBX20/POU5F1/LAMB1/CTR9	18
GO:0042303	molting cycle	32/2903	0.000324569042766891	0.00489918501842324	SHH/FOXN1/APCDD1/ALX4/FOXE1/NOM1/MSX2/PER1/WNT10B/TRPV3/FERMT1/EGFR/LRP4/CDH3/KRT83/KRT84/PDGFA/SNAI1/GAL/SOX18/FOXQ1/WNT10A/DKK4/PPP1R13L/CELSR1/TNFRSF19/WNT5A/PTCH2/INTU/SOSTDC1/PTGS2/LHX2	32
GO:0042633	hair cycle	32/2903	0.000324569042766891	0.00489918501842324	SHH/FOXN1/APCDD1/ALX4/FOXE1/NOM1/MSX2/PER1/WNT10B/TRPV3/FERMT1/EGFR/LRP4/CDH3/KRT83/KRT84/PDGFA/SNAI1/GAL/SOX18/FOXQ1/WNT10A/DKK4/PPP1R13L/CELSR1/TNFRSF19/WNT5A/PTCH2/INTU/SOSTDC1/PTGS2/LHX2	32
GO:0071248	cellular response to metal ion	48/2903	0.000337582094624592	0.00508330139586885	SHH/ADCY7/TH/RASAL1/CPNE5/DMTN/AQP1/SYT7/NEUROD2/MT4/MT1M/BNIP3/NFATC4/EGFR/TF/MT3/ALOX15/CHP2/SYT13/AOC1/MEF2A/SLC30A10/A3GALT2/FSTL3/SYT2/MT1DP/CPNE2/DPEP1/CACYBP/MT1B/MT1A/MMP9/SYT15/SYT8/SMPD3/CYP1A1/MT1G/SLC25A23/ID2/MT1H/SCN5A/WNT5A/PPARGC1A/FBP1/DLG2/PTGS2/EDN1/BMP6	48
GO:0009582	detection of abiotic stimulus	37/2903	0.000340106440826479	0.00510897241472836	CSRP3/ANO1/PLEKHB1/CACNA2D4/GUCY2D/TMC2/NTRK1/PDZD7/CXCL12/PKD2L1/GRK1/GUCA1B/HPN/EPHB1/ABCA4/OPN4/METAP2/TULP1/COL11A1/ADORA1/GJA10/ASIC2/RGR/TRPM8/DRGX/RP1/SEMA5B/PDE6B/KCNK4/TRPC3/TRPA1/PIEZO2/RCVRN/PKD2L2/KIT/CNGA1/NTSR1	37
GO:0048799	animal organ maturation	2903-12-01	0.0003424740234086	0.00513217082194523	PAX2/RFLNA/LEP/BMP2/GATA3/ALDH1A2/DCHS1/PTH/IGF1/THBS3/LTF/XYLT1	12
GO:0048844	artery morphogenesis	24/2903	0.00035394756445403	0.00529138876931996	FOXC1/FOXC2/FGF8/TBX1/SIX1/PRDM1/STRA6/APOB/MIR153-2/HAND2/CHD7/HES1/PROX1/NOTCH3/TFAP2B/HOXA1/ADAMTS9/GJA5/SMAD7/NOG/EYA1/BMPR1A/HPGD/COMP	24
GO:0035418	protein localization to synapse	21/2903	0.000358353419640412	0.00534443832066586	NRXN2/DLG1/KIF5A/LGI1/GRIP2/PRKCZ/WNT7A/MAPK10/ASIC2/CLSTN1/STX1B/NPHS1/MAP1A/GRIN2A/ADAM10/WNT5A/DLG2/GRIP1/NLGN2/LRRTM1/NRXN1	21
GO:0007015	actin filament organization	88/2903	0.000360495436708291	0.0053635526311205	ADD3/CX3CL1/FSCN2/KIRREL1/S100A10/ENAH/MYO1C/SHROOM3/DLG1/CXCL12/STMN1/ARHGEF15/PAWR/ACTR3B/NRAP/DMTN/BCAR1/SPTB/MIR138-1/MAD2L2/RHOU/WNT4/MYOM2/SPTBN4/RHOD/MYOM3/TPM1/RFLNA/SHROOM1/CDC42EP1/SHTN1/BIN1/SPTBN2/ADD2/ARHGEF10L/CCL11/MYADM/EFS/SH3PXD2B/BAIAP2L2/RHOBTB1/ESPNL/ALOX15/CAP2/PACSIN1/ANG/PIK3R1/MYBPC2/SORBS3/MICALL2/SYNPO/PROX1/TRPV4/TGFB3/DLC1/EMP2/ACTA1/NPHS1/SNX9/CDC42EP5/MARCKS/COBL/SE…	88
GO:0048634	regulation of muscle organ development	41/2903	0.000371123813895796	0.00550853775196759	SHH/MIR200B/TIFAB/TP73/HDAC4/MIR1-2/RBM24/ACTN3/MEGF10/FGF8/WNT10B/CDON/JPH2/RIPK1/TBX1/NKX2-5/SIX1/PI16/SOX6/EPHB1/RBP4/NEUROG1/BMP2/FGFR1/FGF20/CYP26B1/SIX4/FGF9/SMAD3/FZD7/NOG/TBX20/MYF6/YAP1/BMPR1A/TBX5/CTDP1/IGF1/LUC7L/DLL1/EDN1	41
GO:0090288	negative regulation of cellular response to growth factor stimulus	43/2903	0.000379582705261315	0.0056207092270761	WFIKKN2/MIR1-2/CREB3L1/TMPRSS6/WNT1/CIDEA/DAB2IP/SMAD2/ADAMTS12/RBPMS2/WNT4/SEMA6A/EMILIN1/CHRD/SHISA2/ONECUT1/PPM1A/CNMD/SOST/GATA3/TOB1/SMAD6/FSTL3/SPRY4/TGFB3/CER1/SORL1/SMAD3/SFRP1/SMAD7/NOG/VWC2/CAV2/TRIM33/WNT5A/ADAMTSL2/SKOR1/SFRP2/SOSTDC1/HTRA1/THBS1/AGT/FZD1	43
GO:0030308	negative regulation of cell growth	47/2903	0.000384787445030511	0.00568427709080617	SEMA3F/HYAL2/WT1/CDKN2AIP/WFDC1/WNT3/TRIM40/GDF2/SEMA6A/SEMA6B/NTN1/PI16/APBB2/MSX1/HNF4A/MT3/SEMA6C/ULK2/TNK1/RERG/PTPRJ/TNR/GAL/PPP2R1A/SEMA4F/SMARCA2/MYL2/SEMA5A/SMAD3/SEMA5B/SEMA4B/PPARG/SFRP1/DCSTAMP/NPR1/FSTL4/WNT5A/RNF6/CTDP1/FBP1/FRZB/SFRP2/MAP2/SEMA3A/SEMA3C/SEMA4A/AGT	47
GO:0048532	anatomical structure arrangement	2903-09-01	0.000386862496208639	0.00568797358812418	SEMA3F/PAX2/KCNA2/PLXNA4/HOXB1/DAB1/BMPR1A/DLL1/SEMA3A	9
GO:0060850	regulation of transcription involved in cell fate commitment	2903-09-01	0.000386862496208639	0.00568797358812418	NKX6-2/NKX6-1/PROX1/LBX1/NR2F2/RORA/PPARG/EVX1/DLX2	9
GO:0021988	olfactory lobe development	13/2903	0.00039158568237895	0.00574387092694206	UNCX/EFNA2/SALL3/CRTAC1/CHD7/EXT1/GSX2/NR2E1/ID2/WNT5A/SEMA3A/DLX2/LHX2	13
GO:0021527	spinal cord association neuron differentiation	2903-08-01	0.0004198663195239	0.00614424092937087	WNT1/GSX1/PAX7/LHX1/LBX1/GSX2/LHX5/MDGA1	8
GO:0003203	endocardial cushion morphogenesis	14/2903	0.000423092962167786	0.0061625269302663	SNAI2/HEYL/MSX2/BMP7/FGF8/MSX1/BMP2/NOS3/SNAI1/DCHS1/NOG/TBX20/BMPR1A/TMEM100	14
GO:0110111	negative regulation of animal organ morphogenesis	14/2903	0.000423092962167786	0.0061625269302663	FOXC1/FOXC2/PAX2/HNF1B/BMP7/PAX8/GATA3/LIMS2/DIO3/NOG/NFIB/WNT5A/TACSTD2/THRB	14
GO:0030073	insulin secretion	51/2903	0.000426738607290889	0.00620113864301026	ANO1/FOXA2/CACNA1A/HNF1B/SMAD2/CACNA1D/ADCY5/SYT7/PER2/INHBB/UCN3/SLC2A2/LEP/MAFA/HNF4A/CPLX3/GIP/RBP4/SYBU/NOS2/NKX6-1/MAP4K4/KCNA5/FAM3B/TFAP2B/SLC9B2/ADRA2C/ARL2BP/SLC2A1/GLP1R/GAL/ABCC8/SLC25A4/RAPGEF4/SFRP1/TRPM4/LRP5/C1QTNF12/RAB11FIP5/KCNG2/REST/KCNS3/FKBP1B/RPH3AL/PTPRN2/CPT1A/NADK/G6PC2/NLGN2/IRS2/DPP4	51
GO:0006836	neurotransmitter transport	63/2903	0.00043443016795101	0.00629822713257349	GRM4/SLC25A18/NRXN2/ATP1A2/TH/CACNA1D/VPS18/OTOF/NCS1/AQP1/SYT7/PER2/DOC2A/RAP1B/SLC6A4/CTBP2/WNT7A/SLC6A6/DGKI/APBA2/CPLX3/PSEN1/CAMK2A/SLC17A7/SNCG/RIMS4/CHRNB4/SYT2/GAD1/SLC22A3/CHRNA3/RIMS3/SLC17A8/STX1B/SV2C/SLC5A7/SLC22A1/KCNC4/SYT8/GIPC1/CHRNA5/SLC6A7/SLC6A15/SLC36A2/SYN3/GDNF/ITGB3/CHRNA4/SLC6A12/NOS1/CLN8/SLC36A1/SLC29A1/PTPRN2/TACR2/CADPS/SLC6A18/SLC1A6/EDN1/STX2/NTSR1/VAMP2/NRXN1	63
GO:0048806	genitalia development	17/2903	0.000436510334020191	0.00630070286967655	SHH/TIFAB/WT1/FGF8/HSD17B3/AXL/STRA6/RBP4/FOXF2/NEUROG1/CHD7/LHX1/TBX3/PDGFRA/WNT5A/ROR2/BMP6	17
GO:0051446	positive regulation of meiotic cell cycle	2903-11-01	0.000437155537646401	0.00630070286967655	MSX2/WNT4/LFNG/MSX1/MEIOC/MAPK15/PIWIL2/OVOL1/YTHDC2/WNT5A/PRDM9	11
GO:0009855	determination of bilateral symmetry	35/2903	0.00043770845048859	0.00630070286967655	SHH/DAAM2/TDGF1/MESP1/FOXN4/SMAD2/NODAL/FGF8/TBXT/TBX1/MEGF8/NKX2-5/RNF207/GATA4/NDRG4/PSEN1/HAND2/LRRC6/LBX1/CER1/ALDH1A2/TBX3/SOX18/SMAD3/CFAP53/TBX20/HAND1/MMP21/NOTO/WNT8B/DNAH5/WNT5A/DISP1/DLL1/SOSTDC1	35
GO:0008217	regulation of blood pressure	46/2903	0.000438643735232535	0.00630070286967655	OR51E2/POMC/ADRA2B/TAC4/ATP1A2/GRIP2/GPR37L1/TPM1/PTGS1/LEP/ATP1A1/EDN2/NOS2/RNPEP/KLK1/GUCA2B/NOS3/ADORA1/EMP2/NR2F2/ASIC2/GLP1R/GJA5/SMAD3/PPARG/PTPRO/EDN3/ADRB3/ADM2/LRP5/SOD2/DDAH1/NOS1/NPR1/ID2/CES1/DLL1/PDE4D/PTGS2/EDN1/UTS2R/NPR2/AGT/NTSR1/COL1A2/UTS2	46
GO:0001942	hair follicle development	26/2903	0.000440943169691932	0.0063046782565585	SHH/FOXN1/APCDD1/ALX4/FOXE1/NOM1/MSX2/WNT10B/FERMT1/EGFR/LRP4/CDH3/KRT84/PDGFA/SNAI1/GAL/SOX18/FOXQ1/WNT10A/DKK4/CELSR1/TNFRSF19/WNT5A/INTU/SOSTDC1/LHX2	26
GO:0003333	amino acid transmembrane transport	26/2903	0.000440943169691932	0.0063046782565585	SLC25A18/ATP1A2/SLC16A12/SLC7A4/PER2/SLC7A10/SLC6A6/PSEN1/SLC38A11/SLC17A7/SLC17A8/SLC7A8/SLC7A9/SLC6A7/SLC6A15/SLC36A2/SLC15A4/OSR1/SLC38A4/SLC6A12/CLN8/SLC36A1/SLC6A18/SLC1A6/AGT/NTSR1	26
GO:0086004	regulation of cardiac muscle cell contraction	16/2903	0.000442746879531166	0.00631598180090913	MIR1-2/ATP1A2/DLG1/DSP/BIN1/RNF207/GATA4/ATP1A1/ADORA1/GJA5/STC1/TRPM4/HCN4/SCN5A/PDE4D/KCNJ2	16
GO:0016358	dendrite development	56/2903	0.000448813933352298	0.00638791338017859	ARID1B/NGEF/ITPKA/KALRN/DAB2IP/BMP7/KNDC1/SRCIN1/NTN1/CELSR2/EPHB2/NFATC4/WNT7A/EPHB3/FEZF2/EPHB1/PSEN1/CAMK2A/PACSIN1/SDK1/FLRT1/MAP1B/LRP4/TULP1/MEF2A/NTN3/BTBD3/DAB1/SHANK2/CHRNA3/IGSF9/ARC/NR2E1/SEZ6/DCDC2/COBL/ALK/CUX2/MAP1A/CAMK2B/MAPK8IP2/PICALM/FSTL4/ADAM10/RAPGEF2/EPHA4/PAFAH1B1/KLHL1/TNIK/CSMD3/CTNNA2/MAP2/SEMA3A/GRIP1/LPAR1/ADGRB3	56
GO:0045669	positive regulation of osteoblast differentiation	21/2903	0.0004561424024132	0.00647742992401797	WNT7B/MSX2/NPPC/BMP7/WNT10B/WNT4/CCN1/TMEM119/BMP2/MIR200C/CEBPD/HGF/IFITM1/LRP5/GNAS/BMPR1A/IGF1/SOX11/SFRP2/LTF/BMP6	21
GO:0031214	biomineral tissue development	42/2903	0.000496382587002073	0.00703283874402482	NECTIN1/ASGR2/MSX2/COL1A1/BMP7/WNT10B/WNT4/TBX1/TSPEAR/RFLNA/LEP/CCN1/TMEM119/FZD9/AXIN2/ALOX15/BMP2/ISG15/NOS3/TGFB3/CER1/SMAD3/SMPD3/ANKH/FGF23/TRPM4/KLK4/PTH1R/OSR1/BMPR1A/PTHLH/SLC8A1/PTH/ALPL/IGF1/LTF/PTGS2/COMP/IFITM5/ROR2/COL1A2/BMP6	42
GO:0010469	regulation of signaling receptor activity	44/2903	0.000500023157216064	0.00706835456255089	WFIKKN2/ADRA2B/SHISA8/LYNX1/DLG1/RWDD1/RAMP3/LYPD6/GPRC5A/ZFYVE28/LY6H/CNRIP1/EPHB2/DKK3/ERRFI1/PSEN1/CHMP6/LRPAP1/LYPD1/NPTX2/SLURP1/SHANK2/ADRA2C/ADORA1/ARC/MUC4/DKK4/NOG/GRIN2A/MAPK8IP2/NEFL/TAFA4/PCSK9/BICD1/PPARGC1A/NPTX1/PLAU/CGA/CACNG4/PDE4D/DLG2/NLGN2/ANXA3/RASGRF1	44
GO:0008544	epidermis development	99/2903	0.000502093838216754	0.00708156784489422	SHH/TCHH/KRT1/LCE3A/RPTN/SFN/HES5/FOXN1/APCDD1/FOXC1/ALX4/KRT81/FOXE1/NOM1/MYO7A/PTCH1/KRT12/MYCL/JAG2/MSX2/PDZD7/MACROH2A2/S100A7/WNT10B/POU4F3/DCT/ELF3/DSP/KRT86/ST14/SULT2B1/POU3F1/FERMT1/KRT19/KRTAP2-3/EGFR/PKP1/ERRFI1/COL7A1/KRT23/AQP3/KRTAP2-1/LRP4/KAZN/HES1/CDH3/KDF1/KRT8/KRT83/GJB5/BNC1/KRT84/PDGFA/FGFR1/SNAI1/CNFN/GRHL2/GAL/CYP26B1/LAMC2/SOX18/FOXQ1/PIP5K1A/WNT10A/FLG2/KRT85/OVOL1/DKK4/K…	99
GO:0009799	specification of symmetry	35/2903	0.000512275618978334	0.00720886277361384	SHH/DAAM2/TDGF1/MESP1/FOXN4/SMAD2/NODAL/FGF8/TBXT/TBX1/MEGF8/NKX2-5/RNF207/GATA4/NDRG4/PSEN1/HAND2/LRRC6/LBX1/CER1/ALDH1A2/TBX3/SOX18/SMAD3/CFAP53/TBX20/HAND1/MMP21/NOTO/WNT8B/DNAH5/WNT5A/DISP1/DLL1/SOSTDC1	35
GO:0045686	negative regulation of glial cell differentiation	2903-12-01	0.000515026057258815	0.00723124423637715	DAAM2/HES5/GPR37L1/NKX6-2/TMEM98/NKX6-1/HES1/DAB1/NR2E1/NOG/ID2/DLX2	12
GO:0000768	syncytium formation by plasma membrane fusion	19/2903	0.00052384948528809	0.00732214728987881	WNT1/MYMK/CDON/ADGRB1/NFATC2/OCSTAMP/PTGFRN/CD9/MYOF/NPHS1/TNFSF14/CD53/MYF6/DCSTAMP/NOS1/ADAM12/MYH9/TANC1/ADGRB3	19
GO:0140253	cell-cell fusion	19/2903	0.00052384948528809	0.00732214728987881	WNT1/MYMK/CDON/ADGRB1/NFATC2/OCSTAMP/PTGFRN/CD9/MYOF/NPHS1/TNFSF14/CD53/MYF6/DCSTAMP/NOS1/ADAM12/MYH9/TANC1/ADGRB3	19
GO:0060713	labyrinthine layer morphogenesis	2903-10-01	0.000547705163407435	0.00760444095474822	WNT7B/BMP7/SOCS3/NCOA1/ST14/CCN1/DNAJB6/GJB5/GRHL2/ZFP36L1	10
GO:2000380	regulation of mesoderm development	2903-10-01	0.000547705163407435	0.00760444095474822	SHH/MIR1-2/MESP1/SMAD2/NODAL/MIR200C/FGFR1/CER1/BMPR1A/SFRP2	10
GO:2000678	negative regulation of transcription regulatory region DNA binding	2903-10-01	0.000547705163407435	0.00760444095474822	MSX2/MAD2L2/PER2/MSX1/PSEN1/ANKRD33/HAND1/SOX11/ZNF593/LHX2	10
GO:0002027	regulation of heart rate	29/2903	0.000553104500272349	0.00764029765520117	CACNA1G/MIR1-2/KCNH2/CACNA1D/DSP/SPTBN4/KCND3/TPM1/BIN1/SCN4B/EDN2/CACNA2D1/KCNA5/HRC/KCNE1/IRX5/GJA5/EDN3/TRPM4/EPAS1/HCN4/SLC8A1/SCN5A/FKBP1B/PDE4D/KCNJ2/SEMA3A/EDN1/AGT	29
GO:2000179	positive regulation of neural precursor cell proliferation	18/2903	0.000553964475481381	0.00764029765520117	SHH/CX3CL1/NES/GLI2/CDON/DCT/GPR37L1/DMRTA2/FZD9/OTP/SOX10/SMARCD3/PROX1/LHX1/NR2E1/PITX3/LHX5/LHX2	18
GO:2000677	regulation of transcription regulatory region DNA binding	18/2903	0.000553964475481381	0.00764029765520117	H1-0/FOXC1/MSX2/ZBTB7C/MAD2L2/PER2/NSD1/MSX1/PSEN1/HAND2/GATA3/GTF2B/ANKRD33/HAND1/IGF1/SOX11/ZNF593/LHX2	18
GO:0008038	neuron recognition	17/2903	0.000578998904572381	0.00796794519007554	NCAM2/YWHAZ/OPCML/NTM/MEGF8/CRTAC1/EPHB2/EPHB3/FEZF2/ROBO3/NRCAM/IGSF9/MYPN/SEMA5A/DSCAML1/EPHA4/SEMA3A	17
GO:0035850	epithelial cell differentiation involved in kidney development	16/2903	0.000596315739442564	0.00813442520718806	FOXC2/PAX2/WT1/KLF15/PAX8/GATA3/LHX1/NPHS1/LAMB2/MMP9/PTPRO/YAP1/OSR1/GDNF/SIX2/WWTR1	16
GO:0044060	regulation of endocrine process	16/2903	0.000596315739442564	0.00813442520718806	OR51E2/POMC/CRHR1/INHBB/LEP/FOXL2/C1QTNF1/FGFR1/GAL/GJA5/GNAS/NKX3-1/RAB11FIP5/TACR2/AGT/BMP6	16
GO:0046688	response to copper ion	16/2903	0.000596315739442564	0.00813442520718806	SOD3/AQP1/LOXL2/MT4/MT1M/AANAT/MT3/AOC1/MT1DP/MT1B/MT1A/IL1A/CYP1A1/MT1G/MT1H/S100A13	16
GO:0060412	ventricular septum morphogenesis	16/2903	0.000596315739442564	0.00813442520718806	HEYL/MIR1-2/FGFRL1/NKX2-5/HES1/PROX1/NOS3/TBX3/GJA5/SMAD7/NOG/ID2/ZFPM1/WNT5A/SOX11/FZD1	16
GO:0072210	metanephric nephron development	15/2903	0.00060264430016686	0.00818493369769108	HES5/PAX2/WT1/WNT4/PAX8/HES1/IRX1/LHX1/TFAP2B/LAMB2/KIF26B/PDGFRA/OSR1/GDNF/SIX2	15
GO:0090184	positive regulation of kidney development	15/2903	0.00060264430016686	0.00818493369769108	SHH/PAX2/WT1/WNT4/PAX8/SIX1/WNT2B/GATA3/LHX1/PDGFA/SIX4/NOG/GDNF/HOXB7/AGT	15
GO:0007163	establishment or maintenance of cell polarity	51/2903	0.000609970180791971	0.00826642197186336	SHH/HES5/FEZ1/AMOTL2/FSCN2/ANK1/WNT7B/DLG1/GPSM2/AQP1/RHOU/RHOD/RAP1B/SHTN1/PRKCZ/WNT7A/FERMT1/MTCL1/FRMD4A/MISP/EPHB1/CAP2/GATA3/MAP1B/WWC1/HES1/PARD3/MOS/ACTL8/CYP26B1/KIF26B/CDC42BPB/CRB2/PARD6B/PLK1/CTNNA1/CYTH1/LMNA/SYNE4/WNT5A/PAFAH1B1/MYH9/RHOB/RND3/DLG2/MAP2/FAT1/JAM3/RHOJ/KIF25/LHX2	51
GO:0006942	regulation of striated muscle contraction	28/2903	0.000622453168652436	0.00839294554849754	GRK2/HDAC4/MIR1-2/ATP1A2/DLG1/ACTN3/DSP/NKX2-5/BIN1/RNF207/GATA4/ATP1A1/MYBPH/HRC/ADORA1/GJA5/MYL2/STC1/SMAD7/TRPM4/HCN4/NOS1/SLC8A1/SCN5A/FKBP1B/PDE4D/KCNJ2/STRIT1	28
GO:0051591	response to cAMP	28/2903	0.000622453168652436	0.00839294554849754	GPD1/WT1/COL1A1/PER1/WNT10B/DMTN/SPARC/AQP1/RAP1B/ASS1/PLA2G5/PDE2A/MMP19/AANAT/ALDH3A1/KCNE1/RAPGEF1/STC1/PKLR/THBD/NOX4/PNPT1/HCN4/HCN2/SLC8A1/ZFP36L1/RAPGEF2/PENK	28
GO:0007405	neuroblast proliferation	20/2903	0.000624691487729044	0.00839294554849754	SHH/CX3CL1/EML1/DCT/SIX3/TEAD3/VAX1/DAGLA/PLXNB2/DMRTA2/FZD9/OTP/NUMBL/SOX10/SMARCD3/FGFR1/CTNNA1/ARTN/PAFAH1B1/HHIP	20
GO:0045604	regulation of epidermal cell differentiation	20/2903	0.000624691487729044	0.00839294554849754	SFN/HES5/FOXC1/PTCH1/MYCL/MSX2/MACROH2A2/SULT2B1/ERRFI1/AQP3/HES1/KDF1/KRT84/GRHL2/ALOX15B/ZFP36L1/PTCH2/DLL1/MACROH2A1/RUNX1	20
GO:0021987	cerebral cortex development	32/2903	0.000638168365808952	0.00855557331710324	TH/DAB2IP/PAX5/TACC2/CDON/NCOA1/EMX1/BNIP3/EGFR/CCDC85C/DMRTA2/PSEN1/BMERB1/BTBD3/DAB1/TBR1/SLC2A1/NR2E1/TACC1/DIXDC1/LHX6/SYNE2/NEFL/FOXP2/PAFAH1B1/GNG12/POU3F2/TRAPPC9/LAMB1/SEMA3A/CDH2/LHX2	32
GO:1901861	regulation of muscle tissue development	40/2903	0.000644874396253337	0.00862692486318305	SHH/MIR200B/TP73/HDAC4/MIR1-2/RBM24/ACTN3/MEGF10/FGF8/WNT10B/CDON/JPH2/RIPK1/TBX1/NKX2-5/SIX1/PI16/SOX6/EPHB1/RBP4/BMP2/FGFR1/FGF20/CYP26B1/SIX4/FGF9/SMAD3/FZD7/NOG/TBX20/MYF6/YAP1/BMPR1A/TBX5/PPARGC1A/CTDP1/IGF1/LUC7L/DLL1/EDN1	40
GO:0007519	skeletal muscle tissue development	41/2903	0.000648322460049205	0.00865448011980031	SHH/CSRP3/PITX1/HLX/HEYL/HDAC4/MIR1-2/RBM24/PAX5/ACTN3/MEGF10/WNT10B/CDON/MYOM2/TBX1/SIX1/CHRND/HLF/VAX1/EPHB1/DMRTA2/METTL21C/FOXL2/PAX7/ZBTB18/NR2F2/ANKRD33/ACTA1/NPHS1/ATF3/PHOX2B/CYP26B1/SIX4/MYF6/FOXP2/CAV2/SOX11/DLL1/ANKRD2/ELN/FLNB	41
GO:0022404	molting cycle process	26/2903	0.00065126254417314	0.00865665394536323	SHH/FOXN1/APCDD1/ALX4/FOXE1/NOM1/MSX2/WNT10B/FERMT1/EGFR/LRP4/CDH3/KRT84/PDGFA/SNAI1/GAL/SOX18/FOXQ1/WNT10A/DKK4/CELSR1/TNFRSF19/WNT5A/INTU/SOSTDC1/LHX2	26
GO:0022405	hair cycle process	26/2903	0.00065126254417314	0.00865665394536323	SHH/FOXN1/APCDD1/ALX4/FOXE1/NOM1/MSX2/WNT10B/FERMT1/EGFR/LRP4/CDH3/KRT84/PDGFA/SNAI1/GAL/SOX18/FOXQ1/WNT10A/DKK4/CELSR1/TNFRSF19/WNT5A/INTU/SOSTDC1/LHX2	26
GO:0060395	SMAD protein signal transduction	22/2903	0.000659455217066183	0.00871389568262376	SMAD2/NODAL/BMP7/GDF2/INHBB/TBXT/GDF5/INHBE/HNF4A/BMP2/TOB1/TGFB3/GDF10/SMAD3/LEFTY2/ATOH8/BMPR1A/GDF6/BTBD11/WWTR1/ROR2/BMP6	22
GO:0072091	regulation of stem cell proliferation	22/2903	0.000659455217066183	0.00871389568262376	SHH/SNAI2/CX3CL1/DCT/SIX3/VAX1/FERMT1/DMRTA2/OTP/SOX10/SMARCD3/FBLN1/KDF1/NR2E1/TBX3/SOX18/OVOL1/CTNNA1/YAP1/ZFP36L1/SOX11/EPCAM	22
GO:0021549	cerebellum development	29/2903	0.000659762393679566	0.00871389568262376	FOXC1/WNT1/FAIM2/GLI2/KNDC1/NCOA1/NEUROD2/SPTBN2/WNT7A/PSEN1/LMX1A/HAP1/PROX1/LHX1/DAB1/EN1/GBX2/RORA/SEZ6/FOXP2/LHX5/SCN5A/PPARGC1A/KLHL1/CNTN1/NANOS1/DLL1/LPAR1/MYH10	29
GO:0048871	multicellular organismal homeostasis	102/2903	0.000702862571869894	0.00926352066181167	KRT1/SFN/ZNF423/FOXC1/COL2A1/MFN2/IRX3/ADCY7/FOXC2/TUB/ESRRB/HYAL2/CIDEA/STMN1/CLDN4/ACTN3/ATP6V1B1/WNT10B/SLC11A1/ADCY5/AQP1/ACTG1/ERCC6/PER2/RCN3/LEP/ALOXE3/EGFR/EBF2/TF/TMEM119/RBP4/METRNL/ABCA4/EDN2/AQP3/INAVA/IL18R1/CALCA/TULP1/CDH23/TSHR/CDH3/TLE3/KDF1/TFAP2B/ESRRG/USH1G/NOS3/PRLR/TRPV4/ADORA1/MLXIPL/IGF1R/CTSH/PHOX2B/CYP26B1/MUC4/GRB10/TRPM8/FLG2/RP1/SPATA7/NOX4/WFS1/IL1A/PPP1R13L/PTH1R/LA…	102
GO:0002065	columnar/cuboidal epithelial cell differentiation	31/2903	0.000723290602422519	0.009512644758443	HES5/MYO7A/MYCL/JAG2/PDZD7/NODAL/FGF8/POU4F3/WNT4/EMX1/PRDM1/DLX3/GATA4/RXRA/HNF4A/BMP2/NKX6-1/HES1/PROX1/GPAT4/RARG/FGFR1/PYY/RHEB/WNT5A/PAFAH1B1/SOX11/DLL1/MCOLN3/BMP6/CDH2	31
GO:0051147	regulation of muscle cell differentiation	45/2903	0.000733164831427818	0.00962220959814951	SHH/MIR200B/MAMSTR/HDAC4/MIR1-2/MESP1/RBM24/MEGF10/RBPMS2/CDON/TBX1/NKX2-5/PI16/SOX6/PRDM6/MSX1/TMEM119/ADGRB1/TCF3/NFATC2/BMP2/MEF2A/SMARCD3/PROX1/SIK1/CYP26B1/PIAS1/FGF9/TNFSF14/CD53/FZD7/CEACAM5/CTNNA1/MYF6/CTH/SOD2/CTDP1/KIT/IGF1/DLL1/ANKRD2/CTNNA2/EDN1/MIR125B1/CDH2	45
GO:0007351	tripartite regional subdivision	2903-08-01	0.000777200361205239	0.0100729044734999	TDGF1/TIFAB/WT1/TBXT/NEUROG1/TBX3/WNT5A/PLD6	8
GO:0008595	anterior/posterior axis specification, embryo	2903-08-01	0.000777200361205239	0.0100729044734999	TDGF1/TIFAB/WT1/TBXT/NEUROG1/TBX3/WNT5A/PLD6	8
GO:0010273	detoxification of copper ion	2903-08-01	0.000777200361205239	0.0100729044734999	MT4/MT1M/MT3/MT1DP/MT1B/MT1A/MT1G/MT1H	8
GO:0070365	hepatocyte differentiation	2903-08-01	0.000777200361205239	0.0100729044734999	WNT1/MESP1/HNF1B/HNF4A/PROX1/E2F8/CYP1A1/FRZB	8
GO:0072075	metanephric mesenchyme development	2903-08-01	0.000777200361205239	0.0100729044734999	SHH/PAX2/WT1/BMP7/WNT4/SIX1/SIX4/OSR1	8
GO:1990169	stress response to copper ion	2903-08-01	0.000777200361205239	0.0100729044734999	MT4/MT1M/MT3/MT1DP/MT1B/MT1A/MT1G/MT1H	8
GO:0003407	neural retina development	20/2903	0.000789127486036685	0.0101640924544477	RAB11FIP4/FOXN4/SIX3/ATOH7/PSEN1/MEGF11/SDK1/SLC17A7/SMARCD3/DIO3/LHX1/TFAP2B/SLC17A8/IRX5/FJX1/RP1/SDK2/DLX2/THRB/GPM6A	20
GO:0032835	glomerulus development	20/2903	0.000789127486036685	0.0101640924544477	FOXC1/HEYL/FOXC2/PAX2/WT1/KLF15/BMP7/NID1/KIRREL3/HES1/NOTCH3/LHX1/NPHS1/LAMB2/PTPRO/NOG/PDGFRA/OSR1/PLCE1/WWTR1	20
GO:0035082	axoneme assembly	20/2903	0.000789127486036685	0.0101640924544477	CFAP73/DNAJB13/PLA2G3/CCDC114/DNALI1/WDR63/LRRC6/SPAG17/DNAL1/CFAP100/CCDC63/RP1/JHY/CFAP46/TTC26/DNAH1/CFAP74/DNAH5/TPGS1/LRRC61	20
GO:0030513	positive regulation of BMP signaling pathway	13/2903	0.0008025291173773	0.0102730318639221	HES5/ZNF423/MSX2/SMAD2/GDF2/GDF5/GATA4/MSX1/CCN1/HES1/RNF165/CRB2/SOX11	13
GO:0035115	embryonic forelimb morphogenesis	13/2903	0.0008025291173773	0.0102730318639221	SHH/ALX4/ALX3/MSX2/WNT3/WNT7A/MSX1/EN1/ALDH1A2/TBX3/RECK/OSR1/TBX5	13
GO:0048854	brain morphogenesis	13/2903	0.0008025291173773	0.0102730318639221	PAX2/SLIT1/FGF8/EMX1/SLC6A4/PSEN1/PROP1/GSX2/SHANK2/WNT5A/PAFAH1B1/CTNNA2/CDH2	13
GO:0055007	cardiac muscle cell differentiation	35/2903	0.000807691830896967	0.0103179321184666	CSRP3/MIR200B/MIR1-2/MESP1/WT1/NRAP/MYOM2/MYOM3/ATG5/NKX2-5/PI16/SOX6/GATA4/RXRA/BMP2/MYBPC2/MEF2A/PROX1/CACYBP/SIK1/TBX3/MYL2/FZD7/NOX4/PDGFRA/LMNA/ACTC1/TBX5/SLC8A1/CTDP1/IGF1/DLL1/EDN1/MYH10/AGT	35
GO:0032970	regulation of actin filament-based process	84/2903	0.000813034008991694	0.0103649366299677	ADD3/CX3CL1/MIR1-2/KIRREL1/S100A10/MYO1C/ATP1A2/DLG1/CXCL12/STMN1/ARHGEF15/ACTR3B/DMTN/SPTB/MIR138-1/RHOU/WNT4/NTF3/DSP/SPTBN4/RHOD/TPM1/CDC42EP1/BIN1/SPTBN2/ADD2/RNF207/ARHGEF10L/GATA4/ATP1A1/CCL11/MYADM/SH3PXD2B/BAIAP2L2/RHOBTB1/ALOX15/PIK3R1/ARHGEF19/SORBS3/SYNPO/PROX1/ADORA1/TGFB3/PDGFA/DLC1/NPHS1/SNX9/CDC42EP5/GJA5/SEMA5A/STC1/SMAD3/CTTN/SFRP1/TRIM27/CDC42EP4/NOX4/WHAMM/PDGFRA/TRPM4/DIXDC1/C…	84
GO:0021575	hindbrain morphogenesis	15/2903	0.000815105222573066	0.0103701346071847	WNT1/FAIM2/GLI2/KNDC1/SPTBN2/WNT7A/HES1/PROX1/LHX1/GSX2/DAB1/DLC1/RORA/LHX5/DLL1	15
GO:0003161	cardiac conduction system development	2903-07-01	0.000837207261112483	0.010608028588974	MESP1/NKX2-5/TBX3/GJA5/BMPR1A/ID2/TBX5	7
GO:0060707	trophoblast giant cell differentiation	2903-07-01	0.000837207261112483	0.010608028588974	SOCS3/PRDM1/GJB5/SNAI1/NR2F2/E2F8/HAND1	7
GO:0021543	pallium development	43/2903	0.000841256309584061	0.0106377116307242	FEZ1/TH/DAB2IP/PAX5/TACC2/FGF8/CDON/NCOA1/EMX1/BNIP3/FEZF2/KIRREL3/EGFR/CCDC85C/DMRTA2/PSEN1/LMX1A/PROX1/BMERB1/BTBD3/DAB1/TBR1/SLC2A1/NR2E1/TACC1/ALK/DIXDC1/MFSD2A/LHX6/SYNE2/NEFL/FOXP2/LHX5/PAFAH1B1/GNG12/POU3F2/TRAPPC9/LAMB1/SEMA3A/DLX2/ANXA3/CDH2/LHX2	43
GO:0016202	regulation of striated muscle tissue development	39/2903	0.000843099467450648	0.0106394374090837	SHH/MIR200B/TP73/HDAC4/MIR1-2/RBM24/ACTN3/MEGF10/FGF8/WNT10B/CDON/JPH2/RIPK1/TBX1/NKX2-5/SIX1/PI16/SOX6/EPHB1/RBP4/BMP2/FGFR1/FGF20/CYP26B1/SIX4/FGF9/SMAD3/FZD7/NOG/TBX20/MYF6/YAP1/BMPR1A/TBX5/CTDP1/IGF1/LUC7L/DLL1/EDN1	39
GO:0021513	spinal cord dorsal/ventral patterning	2903-10-01	0.000864914355513875	0.0108926789742899	SHH/GLI2/FOXN4/NKX6-2/CHRD/NKX6-1/RFX4/SOX1/EVX1/INTU	10
GO:0090276	regulation of peptide hormone secretion	50/2903	0.000875380920927577	0.0110022674618196	ANO1/FOXA2/KALRN/CACNA1A/CACNA1D/ADCY5/ILDR1/SYT7/PER2/PAX8/INHBB/UCN3/SLC2A2/LEP/EGFR/HNF4A/GIP/RBP4/SYBU/NOS2/CHD7/NKX6-1/MAP4K4/KCNA5/TFAP2B/SLC9B2/ADRA2C/INS/ARL2BP/SLC2A1/GLP1R/ABCC8/SLC25A4/RAPGEF4/SFRP1/TRPM4/LRP5/C1QTNF12/FGG/KCNG2/REST/KCNS3/FKBP1B/RPH3AL/CPT1A/NADK/G6PC2/NLGN2/IRS2/DPP4	50
GO:1901617	organic hydroxy compound biosynthetic process	62/2903	0.000907217848575578	0.0113794689497387	SNAI2/APOA5/MIR183/ITPKA/CYP46A1/TH/IP6K3/PRKAG2/CYP7B1/ACTN3/PLTP/HSD17B3/DCT/WNT4/OSBPL9/PER2/OCA2/PCBD1/INSIG2/LEP/PDXK/APOB/DKK3/ALOX15/SPR/P2RY6/HAND2/BMP2/GATA3/MVK/RAN/CDH3/PROX1/ADCYAP1R1/PLCB2/IMPA1/QDPR/SNAI1/GIPC1/PTH1R/HSD3B7/INSIG1/APOA1/PLCE1/PLCL2/REST/ISYNA1/PTH/WNT5A/RAPGEF2/CYP27A1/PLCD3/CES1/LDHC/ELOVL6/IMPA2/SPTLC2/ALOX12/NTSR1/CYB5R3/BMP6/ASAH1	62
GO:0019932	second-messenger-mediated signaling	93/2903	0.000927068547486103	0.0116051110944345	OR51E2/ACKR2/RASD2/JPH3/HDAC4/ADCY7/MIR1-2/CAMTA1/ADRA2B/CRHR1/ATP1A2/ADGRD2/ADGRL1/NPPC/ACTN3/RAMP3/DMTN/GRIN2D/CALML6/ADCY5/AQP1/JPH2/NEUROD2/UCN3/PDE11A/NFATC4/NR5A1/EGFR/TCP11/MAFA/PDE2A/ADGRB1/GIP/CHP2/EDN2/P2RY6/NFATC2/NOS2/CALCA/TPCN2/HAP1/TSHR/ADCYAP1R1/PDE4A/GUCA2B/NOS3/HRC/ADRA2C/INS/P2RX5/PTPRJ/GLP1R/GAL/GPR26/PPP2R1A/RAPGEF4/ADGRL3/ADGRD1/EDN3/TRPM4/HOMER3/PTH1R/ADRB3/ADM2/PDE9A/GNAS/…	93
GO:0044344	cellular response to fibroblast growth factor stimulus	37/2903	0.000955822414012093	0.0119410760099226	TDGF1/EGR3/MIR1-2/CREB3L1/ZFP36L2/HYAL2/FGF18/COL1A1/FGFBP3/ESRP2/FGFRL1/FGF8/KDM5B/WNT4/TBX1/SMOC2/SHISA2/FGF6/GATA3/FGFBP1/FLRT1/LHX1/FGF12/SPRY4/FGFR1/FGF20/FGF9/SFRP1/NOG/FGF23/FGF5/FGF17/WNT5A/ZFP36L1/FLRT2/HHIP/THBS1	37
GO:0042391	regulation of membrane potential	92/2903	0.000963684457744785	0.012015217819162	GRIK4/CACNA1G/KCNMA1/MIR1-2/GABRD/KCNH2/ATP1A2/CHRM1/GRID1/DLG1/CACNA1A/CACNA1D/KCNA2/GRIN2D/KCNU1/DSP/CELF4/KCND3/IFI6/UCN3/CHRND/BIN1/BNIP3/PRKCZ/RNF207/WNT7A/ATP1A1/SLC25A33/CACNA1I/KCNH3/DGKI/SCN4B/FZD9/PSEN1/NRCAM/SLC17A7/BOK/KCNK9/FXYD1/CACNA2D1/KCNA5/RIMS4/INSYN1/CHRNB4/FGF12/SHANK2/ADORA1/KCNE1/CHRNA3/P2RX5/RIMS3/ASIC2/STX1B/CACNB4/GJC1/SEZ6/GJA5/KCNK10/NTSR2/PYCR1/CHRNA5/KCNK4/SMAD7/ATP1…	92
GO:0009948	anterior/posterior axis specification	17/2903	0.000986221071979959	0.0122382456206913	SHH/TDGF1/TIFAB/FOXA2/CDX1/WT1/NODAL/WNT3/WLS/TBXT/NEUROG1/LHX1/CER1/TBX3/SIX2/WNT5A/PLD6	17
GO:0045104	intermediate filament cytoskeleton organization	17/2903	0.000986221071979959	0.0122382456206913	SHH/CSNK1A1/TCHH/PRPH/NES/GFAP/MACF1/DSP/PKP1/SYNM/DNAJB6/DES/NEFL/CLN8/PLEC/PPL/ATXN3	17
GO:0014855	striated muscle cell proliferation	24/2903	0.000987461910042949	0.0122382456206913	SHH/MIR200B/FOXC1/TP73/MIR1-2/FOXC2/MEGF10/RIPK1/NKX2-5/SIX1/RXRA/EPHB1/NDRG4/RBP4/SIX5/TENM4/FGFR1/FGF20/FGF9/NOG/TBX20/YAP1/BMPR1A/TBX5	24
GO:0051952	regulation of amine transport	27/2903	0.00100077550316751	0.0122917609749934	GRK2/ADRA2B/CRHR1/ATP1A2/CXCL12/KCNA2/SYT7/PER2/LEP/PSEN1/SYT13/SNCG/ADRA2C/ADORA1/SYT2/CHRNA3/FGF20/SYT15/SYT8/OSR1/GDNF/GRM7/CHRNA4/TACR2/OR56A4/AGT/NTSR1	27
GO:0003171	atrioventricular valve development	2903-11-01	0.00100163852667575	0.0122917609749934	HEYL/GATA4/CCN1/BMP2/SMAD6/GJA5/DCHS1/TBX20/BMPR1A/ZFPM1/TBX5	11
GO:0035640	exploration behavior	2903-11-01	0.00100163852667575	0.0122917609749934	JPH3/CRHR1/GIP/GAD1/CHL1/TNR/CHRNA4/PENK/NLGN2/LRRTM1/DPP4	11
GO:0048596	embryonic camera-type eye morphogenesis	2903-11-01	0.00100163852667575	0.0122917609749934	PAX2/TH/BMP7/ALDH1A3/SIX3/STRA6/FOXF2/PROX1/KDM2B/WNT5A/SOX11	11
GO:0060669	embryonic placenta morphogenesis	2903-11-01	0.00100163852667575	0.0122917609749934	WNT7B/BMP7/SOCS3/NCOA1/ST14/CCN1/DNAJB6/GJB5/GRHL2/CDKN1C/ZFP36L1	11
GO:0007368	determination of left/right symmetry	32/2903	0.0010245134395787	0.0125477736391623	SHH/DAAM2/TDGF1/MESP1/FOXN4/SMAD2/NODAL/FGF8/TBXT/TBX1/MEGF8/NKX2-5/RNF207/GATA4/NDRG4/PSEN1/HAND2/LRRC6/LBX1/CER1/TBX3/SOX18/SMAD3/CFAP53/TBX20/HAND1/MMP21/NOTO/DNAH5/WNT5A/DISP1/DLL1	32
GO:0046683	response to organophosphorus	35/2903	0.00107964844412185	0.0131971145110895	GPD1/WT1/COL1A1/PER1/WNT10B/DMTN/SPARC/AQP1/RAP1B/SLC6A4/ASS1/PLA2G5/PDE2A/MMP19/AANAT/P2RY6/ALDH3A1/KCNE1/P2RX5/RAPGEF1/STC1/PKLR/THBD/NOX4/TRPM4/TRPC3/PNPT1/HCN4/HCN2/SLC8A1/ZFP36L1/RAPGEF2/PENK/PTGS2/LPAR1	35
GO:0002076	osteoblast development	2903-09-01	0.00109359254601976	0.0132377785085188	SHH/HDAC4/MSX2/GLI2/SMAD3/PTH1R/LRP5/PTHLH/SATB2	9
GO:0048486	parasympathetic nervous system development	2903-09-01	0.00109359254601976	0.0132377785085188	SEMA3F/PLXNA4/TBX1/SIX1/HES1/HOXB1/PHOX2B/GDNF/SEMA3A	9
GO:0060973	cell migration involved in heart development	2903-09-01	0.00109359254601976	0.0132377785085188	SNAI2/MIR1-2/MESP1/BMP7/NDRG4/HAND2/DCHS1/TBX5/SEMA3C	9
GO:0072074	kidney mesenchyme development	2903-09-01	0.00109359254601976	0.0132377785085188	SHH/PAX2/WT1/BMP7/WNT4/SIX1/SIX4/OSR1/SIX2	9
GO:2000696	regulation of epithelial cell differentiation involved in kidney development	2903-09-01	0.00109359254601976	0.0132377785085188	PAX2/PAX8/GATA3/LHX1/MMP9/YAP1/OSR1/GDNF/WWTR1	9
GO:0035914	skeletal muscle cell differentiation	21/2903	0.00111533855648399	0.013458740216828	HEYL/MIR1-2/RBM24/PAX5/MEGF10/CDON/TBX1/SIX1/HLF/VAX1/EPHB1/DMRTA2/PAX7/ANKRD33/ATF3/PHOX2B/CYP26B1/SIX4/MYF6/SOX11/ANKRD2	21
GO:0140115	export across plasma membrane	13/2903	0.00111616437152712	0.013458740216828	KCNH2/ATP1A2/DLG1/ATP12A/KCND3/ATP1A1/FXYD1/KCNA5/KCNA3/KCNE1/ATP4A/ATP1A3/SLC8A1	13
GO:0001578	microtubule bundle formation	26/2903	0.00112957129371155	0.0135941070366753	CFAP73/TPPP3/DNAJB13/PLA2G3/AAAS/CCDC114/DNALI1/WDR63/MTCL1/LRRC6/SPAG17/MAP1B/DNAL1/CFAP100/CCDC63/RP1/JHY/CFAP46/TTC26/PLK1/DNAH1/CFAP74/DNAH5/TPGS1/MAP2/LRRC61	26
GO:0006939	smooth muscle contraction	30/2903	0.00113315895312398	0.013611007540992	TIFAB/KCNMA1/ADRA2B/ATP1A2/DLG1/GRIP2/MLN/MIR153-2/EDN2/NEUROG1/TPCN2/CHRNB4/ADRA2C/ADORA1/CHRNA3/CTTN/EDN3/GDNF/CNN1/PLCE1/SLC8A1/FKBP1B/TACR2/KIT/BDKRB2/PDE4D/PTGS2/EDN1/COMP/AGT	30
GO:0006855	drug transmembrane transport	24/2903	0.00119346009018449	0.0143077503888656	SLC25A18/ATP1A2/SLC16A12/AQP1/PER2/STRA6/PSEN1/SLC17A7/SLC4A11/SLC25A10/SLC19A3/SLC22A3/SLC17A8/RALBP1/SLC47A1/SLC22A1/OSCP1/SLC15A4/CLN8/SLC47A2/SLC1A6/AGT/NTSR1/SLC17A3	24
GO:0001837	epithelial to mesenchymal transition	36/2903	0.00125174785453677	0.0149777276874899	SNAI2/FOXC1/HEYL/FOXA2/MSX2/DAB2IP/SMAD2/COL1A1/BMP7/FGF8/MAD2L2/USF3/WNT4/LOXL2/HPN/ZNF703/MSX1/AXIN2/FOXF2/BMP2/TGFB3/SNAI1/CRB2/SMAD3/TCOF1/HGF/SFRP1/SMAD7/NOG/GLIPR2/TMEM100/TBX5/WNT5A/AKNAD1/SFRP2/WWTR1	36
GO:0071774	response to fibroblast growth factor	38/2903	0.00125727040161383	0.0150149878997329	TDGF1/EGR3/MIR1-2/CREB3L1/ZFP36L2/HYAL2/FGF18/COL1A1/FGFBP3/ESRP2/FGFRL1/FGF8/KDM5B/WNT4/TBX1/SMOC2/SHISA2/FGF6/GATA3/FGFBP1/FLRT1/LHX1/FGF12/SPRY4/FGFR1/FGF20/FGF9/SFRP1/NOG/FGF23/FGF5/FGF17/PTH/WNT5A/ZFP36L1/FLRT2/HHIP/THBS1	38
GO:0045103	intermediate filament-based process	17/2903	0.00126782308633291	0.015112063327341	SHH/CSNK1A1/TCHH/PRPH/NES/GFAP/MACF1/DSP/PKP1/SYNM/DNAJB6/DES/NEFL/CLN8/PLEC/PPL/ATXN3	17
GO:0007413	axonal fasciculation	2903-10-01	0.00131844980611288	0.0156258861051477	NCAM2/MEGF8/CRTAC1/EPHB2/EPHB3/FEZF2/NRCAM/SEMA5A/EPHA4/SEMA3A	10
GO:0032331	negative regulation of chondrocyte differentiation	2903-10-01	0.00131844980611288	0.0156258861051477	SNAI2/GLI2/ADAMTS12/GDF5/RFLNA/RARG/ADAMTS7/CHADL/PTHLH/PTH	10
GO:0106030	neuron projection fasciculation	2903-10-01	0.00131844980611288	0.0156258861051477	NCAM2/MEGF8/CRTAC1/EPHB2/EPHB3/FEZF2/NRCAM/SEMA5A/EPHA4/SEMA3A	10
GO:0022037	metencephalon development	30/2903	0.00132583627993576	0.0156836117061092	FOXC1/WNT1/FAIM2/GLI2/KNDC1/NCOA1/NEUROD2/SPTBN2/WNT7A/PSEN1/LMX1A/HAP1/PROX1/LHX1/HOXB1/DAB1/EN1/GBX2/RORA/SEZ6/FOXP2/LHX5/SCN5A/PPARGC1A/KLHL1/CNTN1/NANOS1/DLL1/LPAR1/MYH10	30
GO:0071241	cellular response to inorganic substance	51/2903	0.00133380851082843	0.015748034576713	SHH/SPIDR/ADCY7/TH/RASAL1/CPNE5/DMTN/AQP1/SYT7/NEUROD2/MT4/MT1M/BNIP3/NFATC4/EGFR/TF/MT3/ALOX15/CHP2/SYT13/AOC1/MEF2A/SLC30A10/A3GALT2/FSTL3/SYT2/MT1DP/MMP3/CPNE2/DPEP1/CACYBP/MT1B/MT1A/MMP9/SYT15/SYT8/SMPD3/CYP1A1/MT1G/SLC25A23/ID2/MT1H/SCN5A/WNT5A/PPARGC1A/FBP1/DLG2/BLM/PTGS2/EDN1/BMP6	51
GO:0072189	ureter development	2903-08-01	0.00134322667756458	0.0158292535121694	SHH/PAX2/SIX1/NFIA/GATA3/LHX1/ALDH1A2/OSR1	8
GO:0060986	endocrine hormone secretion	16/2903	0.00135565292127113	0.0158810438567829	POMC/CRHR1/INHBB/LEP/FOXL2/GATA3/C1QTNF1/FGFR1/GAL/TBX3/GNAS/NKX3-1/RAB11FIP5/TACR2/AGT/BMP6	16
GO:0070169	positive regulation of biomineral tissue development	16/2903	0.00135565292127113	0.0158810438567829	BMP7/WNT10B/WNT4/CCN1/TMEM119/FZD9/BMP2/ISG15/TGFB3/SMAD3/OSR1/BMPR1A/SLC8A1/PTH/LTF/BMP6	16
GO:1903115	regulation of actin filament-based movement	16/2903	0.00135565292127113	0.0158810438567829	MIR1-2/ATP1A2/DLG1/DSP/BIN1/RNF207/GATA4/ATP1A1/ADORA1/GJA5/STC1/TRPM4/HCN4/SCN5A/PDE4D/KCNJ2	16
GO:2000736	regulation of stem cell differentiation	31/2903	0.00135781141733482	0.0158810438567829	PSMD14/HES5/FOXC1/TP73/ZFP36L2/ESRRB/RBM24/BMP7/HSPA9/PRICKLE1/NKX2-5/SOX6/GATA4/TCF3/GATA3/HES1/PSMC1/PSMA8/PSMD1/PDGFRA/YAP1/GDNF/LMO1/REST/TBX5/GATA2/TACSTD2/SEMA3C/KDM4C/RUNX1/PSMC3	31
GO:0050796	regulation of insulin secretion	43/2903	0.00137674554828462	0.0160723440973901	ANO1/FOXA2/CACNA1A/CACNA1D/ADCY5/SYT7/PER2/INHBB/UCN3/SLC2A2/LEP/HNF4A/GIP/RBP4/SYBU/NOS2/NKX6-1/MAP4K4/KCNA5/TFAP2B/SLC9B2/ADRA2C/ARL2BP/SLC2A1/GLP1R/ABCC8/SLC25A4/RAPGEF4/SFRP1/TRPM4/LRP5/C1QTNF12/KCNG2/REST/KCNS3/FKBP1B/RPH3AL/CPT1A/NADK/G6PC2/NLGN2/IRS2/DPP4	43
GO:0090101	negative regulation of transmembrane receptor protein serine/threonine kinase signaling pathway	33/2903	0.00140377729449266	0.0163572853343313	WFIKKN2/DACT2/TMPRSS6/WNT1/CIDEA/SMAD2/RBPMS2/EMILIN1/CHRD/ONECUT1/PPM1A/SOST/TOB1/SMAD6/FSTL3/TGFB3/CER1/SORL1/SMAD3/SFRP1/SMAD7/NOG/TBX20/VWC2/CAV2/TRIM33/WNT5A/ADAMTSL2/SKOR1/SFRP2/SOSTDC1/HTRA1/FZD1	33
GO:0048709	oligodendrocyte differentiation	27/2903	0.00140816779698191	0.0163778321760919	SHH/DAAM2/HES5/TP73/OLIG2/MYRF/NKX6-2/SOX6/BNIP3/CLU/TMEM98/BOK/PRDM8/SOX10/NKX6-1/HES1/GSX2/OLIG1/TENM4/CD9/PPARG/IL34/ID2/RHEB/SOX11/LPAR1/DLX2	27
GO:0051098	regulation of binding	80/2903	0.00141124204933025	0.0163830222263032	CSNK1A1/WFIKKN2/H1-0/FOXC1/HDAC4/S100A10/NEK2/MSX2/NES/DAB2IP/SMAD2/STMN1/ZBTB7C/ARHGEF7/NGF/MAD2L2/CDON/MIR148A/PER2/EIF3D/PCBD1/CTBP2/WAPL/CRTAC1/ADD2/NFATC4/NSD1/PRMT8/LFNG/GMNN/EBF2/MSX1/PTPRF/TTBK1/PSEN1/SPON1/CSNK1E/AKTIP/HAND2/BMP2/GATA3/RAN/PAX7/MAPRE3/SMARCD3/HES1/LRPAP1/GTF2B/ANKRD33/ZFP90/SORL1/MMP9/TEX14/EPB41/SMAD3/AMFR/PPARG/BTAF1/PLK1/NOG/E2F1/DZIP1/HAND1/CSF3/NKX3-1/PCSK9/ID2/PLCL…	80
GO:1990573	potassium ion import across plasma membrane	15/2903	0.00143323412107189	0.0166074005776248	KCNH2/ATP1A2/ATP12A/KCNJ12/ATP1A1/KCNK9/ATP4A/KCNJ1/SLC12A8/KCNJ4/ATP1A3/HCN4/HCN2/KCNK5/KCNJ2	15
GO:0072207	metanephric epithelium development	2903-11-01	0.00145481412267192	0.0168261804095302	HES5/PAX2/WNT7B/WT1/WNT4/PAX8/HES1/LAMB2/YAP1/OSR1/WWTR1	11
GO:0015837	amine transport	28/2903	0.00146228495946827	0.0168812674765281	GRK2/ADRA2B/CRHR1/ATP1A2/TH/CXCL12/KCNA2/SYT7/PER2/LEP/PSEN1/SYT13/SNCG/ADRA2C/ADORA1/SYT2/CHRNA3/FGF20/SYT15/SYT8/OSR1/GDNF/GRM7/CHRNA4/TACR2/OR56A4/AGT/NTSR1	28
GO:0045684	positive regulation of epidermis development	14/2903	0.0014931931197854	0.0171744758463878	SFN/FOXN1/FOXC1/PTCH1/MSX2/MACROH2A2/WNT10B/SULT2B1/KDF1/GAL/ALOX15B/WNT5A/PTCH2/MACROH2A1	14
GO:0048713	regulation of oligodendrocyte differentiation	14/2903	0.0014931931197854	0.0171744758463878	SHH/DAAM2/HES5/TP73/OLIG2/TMEM98/HES1/GSX2/TENM4/PPARG/IL34/ID2/RHEB/DLX2	14
GO:0048710	regulation of astrocyte differentiation	2903-12-01	0.00151810032587474	0.0174287982163961	HES5/GPR37L1/BIN1/TTBK1/BMP2/HES1/DAB1/NR2E1/NOG/ID2/EPHA4/CLCF1	12
GO:0048333	mesodermal cell differentiation	13/2903	0.00152570656796673	0.0174518435682654	FOXC2/PAX2/MESP1/TRIM15/NODAL/EYA2/MIR200C/FGFR1/EYA1/BMPR1A/ITGB3/SIX2/SFRP2	13
GO:1905332	positive regulation of morphogenesis of an epithelium	13/2903	0.00152570656796673	0.0174518435682654	PAX2/WNT4/PAX8/SIX1/WNT2B/GATA3/LHX1/SIX4/NOG/GDNF/HOXB7/ALOX12/AGT	13
GO:0002087	regulation of respiratory gaseous exchange by neurological system process	2903-07-01	0.00157083729355827	0.0177724132269369	ATP1A2/PBX3/GSX2/ADORA1/PHOX2B/TLX3/NLGN2	7
GO:0021554	optic nerve development	2903-07-01	0.00157083729355827	0.0177724132269369	PAX2/KCNA2/EPHB2/EPHB1/ATOH7/RPL24/LPAR1	7
GO:0021978	telencephalon regionalization	2903-07-01	0.00157083729355827	0.0177724132269369	SHH/SIX3/EMX1/DMRTA2/BMP2/GSX2/LHX2	7
GO:0021984	adenohypophysis development	2903-07-01	0.00157083729355827	0.0177724132269369	FGF8/WNT4/GSX1/BMP2/PROP1/HES1/SOX2	7
GO:0030007	cellular potassium ion homeostasis	2903-07-01	0.00157083729355827	0.0177724132269369	KCNMA1/ATP1A2/ATP12A/ATP1A1/ATP4A/ATP1A3/KCNJ2	7
GO:0072182	regulation of nephron tubule epithelial cell differentiation	2903-07-01	0.00157083729355827	0.0177724132269369	PAX2/PAX8/GATA3/LHX1/YAP1/OSR1/WWTR1	7
GO:0071260	cellular response to mechanical stimulus	23/2903	0.00161563413758849	0.0182461290103744	HDAC4/ATP1A2/COL1A1/AQP1/FADD/BNIP3/ATP1A1/EGFR/PDE2A/TLR5/CD40/SLC2A1/TNFSF14/TLR3/KCNK4/PIEZO2/CRADD/TNFRSF8/KCNJ2/PTGS2/LTBR/AGT/BMP6	23
GO:0031099	regeneration	47/2903	0.00162037551832183	0.018266584052836	RGMA/RTN4RL1/APOA5/WNT1/PTCH1/CCND1/CXCL12/WNT10B/MYMK/CERS2/AXL/WNT7A/GATA4/EGFR/LGR6/PTPRF/FZD9/RTN4RL2/F7/IGFBP1/PAX7/WDR35/MAP1B/PTPRU/MAP4K4/PTGFRN/DYSF/CD9/TNR/LAMB2/HGF/PPARG/FZD7/SOX2/CTNNA1/MYF6/YAP1/PNPT1/GJD4/NEFL/APOA1/FKBP1B/PGF/EPHA4/IGF1/JAM3/ANXA3	47
GO:0043524	negative regulation of neuron apoptotic process	37/2903	0.00163607229045781	0.0184102430662707	CX3CL1/FAIM2/NTRK1/NES/FGF8/NGF/BARHL1/NTF3/GDF5/SIX1/AXL/NFATC4/FZD9/MT3/PSEN1/UNC5B/BOK/FOXB1/SLC30A10/TFAP2B/EN1/TGFB3/EN2/CHL1/FGF20/SIX4/FOXQ1/WFS1/GDNF/SOD2/NEFL/KDM2B/KRAS/PPARGC1A/CLCF1/MAP3K12/NDNF	37
GO:0007084	mitotic nuclear envelope reassembly	2903-06-01	0.00167420843441028	0.0186043054903988	VRK1/PPP2R1A/PPP2R2A/REEP3/LMNA/REEP4	6
GO:0021936	regulation of cerebellar granule cell precursor proliferation	2903-06-01	0.00167420843441028	0.0186043054903988	SHH/GLI2/GPR37L1/SLC6A4/LHX1/LHX5	6
GO:0031284	positive regulation of guanylate cyclase activity	2903-06-01	0.00167420843441028	0.0186043054903988	GUCA1B/NOS2/GUCA2B/NOS3/NOS1/RCVRN	6
GO:0042048	olfactory behavior	2903-06-01	0.00167420843441028	0.0186043054903988	ATP6V1B1/CFAP69/CHD7/LMX1A/GJB4/WFS1	6
GO:0048340	paraxial mesoderm morphogenesis	2903-06-01	0.00167420843441028	0.0186043054903988	FOXC1/FOXC2/SMAD2/SMAD3/BMPR1A/WNT5A	6
GO:0090030	regulation of steroid hormone biosynthetic process	2903-06-01	0.00167420843441028	0.0186043054903988	WNT4/ATP1A1/DKK3/BMP2/REST/BMP6	6
GO:0098598	learned vocalization behavior or vocal learning	2903-06-01	0.00167420843441028	0.0186043054903988	TIFAB/NRXN2/STRA6/NEUROG1/FOXP2/NRXN1	6
GO:0042733	embryonic digit morphogenesis	19/2903	0.00168571419664269	0.0186988297186308	SHH/ALX4/CREBBP/MSX2/GLI2/WNT7A/MSX1/ZBTB16/HAND2/LRP4/GRHL2/TBX3/NOG/OSR1/BMPR1A/WNT5A/INTU/SFRP2/ROR2	19
GO:0030903	notochord development	2903-09-01	0.00171576404850824	0.0188587710605026	COL2A1/GLI2/TBXT/COBL/CRB2/NOG/YAP1/NOTO/WNT5A	9
GO:0043586	tongue development	2903-09-01	0.00171576404850824	0.0188587710605026	WNT10B/TBX1/SIX1/EGFR/HAND2/CYP26B1/SIX4/WNT10A/KIT	9
GO:0043931	ossification involved in bone maturation	2903-09-01	0.00171576404850824	0.0188587710605026	RFLNA/LEP/BMP2/DCHS1/PTH/IGF1/THBS3/LTF/XYLT1	9
GO:0060039	pericardium development	2903-09-01	0.00171576404850824	0.0188587710605026	WT1/SMAD2/BMP7/HAND2/BMP2/SMAD3/TBX20/TBX5/WNT5A	9
GO:0050886	endocrine process	24/2903	0.00171828392081577	0.0188587710605026	OR51E2/POMC/CRHR1/INHBB/LEP/FOXL2/EDN2/GATA3/C1QTNF1/NOS3/FGFR1/GAL/TBX3/GJA5/EDN3/GNAS/NKX3-1/RAB11FIP5/KRAS/TACR2/CES1/EDN1/AGT/BMP6	24
GO:0097756	negative regulation of blood vessel diameter	24/2903	0.00171828392081577	0.0188587710605026	ADRA2B/ATP1A2/GRIP2/PER2/SLC6A4/LEP/EGFR/EDN2/WDR35/KCNA5/ADRA2C/ADORA1/INS/ASIC2/GJA5/EDN3/TRPM4/FGG/SLC8A1/BDKRB2/PTGS2/EDN1/COMP/AGT	24
GO:0071229	cellular response to acid chemical	49/2903	0.00172833962796798	0.0189357983141519	OR51E2/SMARCD1/PAX2/WNT7B/RRAGC/COL1A1/WNT10B/WNT3/AQP1/TBXT/TBX1/SLC6A4/SIX1/ASS1/NFATC4/LEP/EGFR/APOB/TESC/P2RY6/COL6A1/COL16A1/LTK/LANCL2/RARG/CPEB1/ALDH1A2/CYP26B1/PPARG/FZD7/COL4A1/SFRP1/KCNK4/PDGFRA/E2F1/LPL/YAP1/GJB3/OSR1/WNT8B/KDR/WNT5A/PPARGC1A/WNT5B/CPT1A/FZD10/ABCB4/EDN1/COL1A2	49
GO:0010107	potassium ion import	16/2903	0.00174397992962051	0.0190736331250075	KCNH2/ATP1A2/DLG1/ATP12A/KCNJ12/ATP1A1/KCNK9/ATP4A/KCNJ1/SLC12A8/KCNJ4/ATP1A3/HCN4/HCN2/KCNK5/KCNJ2	16
GO:1902905	positive regulation of supramolecular fiber organization	48/2903	0.00176838898803337	0.0193067197047286	CX3CL1/MIR1-2/KIRREL1/S100A10/MYO1C/DLG1/ARHGEF15/ACTR3B/WNT4/TPM1/CDC42EP1/BIN1/ARHGEF10L/CCL11/SH3PXD2B/CLU/BAIAP2L2/ANKRD53/RHOBTB1/PSEN1/ALOX15/MAP1B/SORBS3/SYNPO/PROX1/TRPV4/TGFB3/NPHS1/SNX9/CDC42EP5/SEMA5A/SMAD3/STMN2/CTTN/SFRP1/TRIM27/CDC42EP4/NOX4/WHAMM/LMOD2/LMOD1/CSF3/PFN3/APOA1/CTNNA2/EDN1/LPAR1/TERF1	48
GO:0090130	tissue migration	77/2903	0.00185196131657886	0.0201837881950221	MIR200B/TDGF1/EGR3/FOXC2/ENPP2/MIR152/FGF18/DAB2IP/FGF8/MACF1/BCAR1/PTPN23/SPARC/GDF2/TBXT/LOXL2/SMOC2/WNT7A/MIR135B/FERMT1/MAP2K3/ADGRB1/MIR129-1/GATA3/FGFBP1/MAP4K4/CARD10/PROX1/PKN2/MAPRE2/NOS3/INSL3/EMP2/MIR196A1/FGFR1/CD40/ADAMTS9/MIR193A/NR2F2/ACTA1/GRHL2/EPHB4/NR2E1/LGALS8/CTSH/MMP9/SOX18/SEMA5A/STC1/GIPC1/PTP4A3/PPARG/ATOH8/GLIPR2/ITGB3/APOA1/ACTC1/KDR/GATA2/WNT5A/KIT/NANOS1/MYH9/RHOB/PTG…	77
GO:2000272	negative regulation of signaling receptor activity	18/2903	0.00185797540263719	0.0202139941711	WFIKKN2/LYNX1/RAMP3/LYPD6/GPRC5A/ZFYVE28/LY6H/CNRIP1/EPHB2/DKK3/ERRFI1/PSEN1/CHMP6/LRPAP1/LYPD1/DKK4/PCSK9/PPARGC1A	18
GO:0018212	peptidyl-tyrosine modification	78/2903	0.00192764900880225	0.0209354772140648	HES5/TDGF1/INSRR/CTF1/DDR1/ENPP2/HYAL2/NTRK1/ALKAL2/FGF8/CSHL1/DMTN/SOCS3/IBTK/SRCIN1/IL11/ERCC6/NTF3/GPRC5A/ZFYVE28/CSPG4/EPHB2/AXL/PRKCZ/LEP/EPHB3/DOK7/EGFR/EPHB1/TSLP/MAP2K3/ERRFI1/TTBK1/PSEN1/THBS4/CHMP6/LRP4/SRMS/MATK/HES1/PTPN2/LTK/PRLR/ADORA1/PDGFA/TNK1/IGF1R/FGFR1/CD40/ARL2BP/PTPRJ/EPHB4/PPP2R1A/TTL/AFAP1L2/HGF/ALK/SFRP1/ALKAL1/NOX4/PDGFRA/CSF3/ITGB3/CLK4/KDR/FLT1/DYRK1A/LRRK1/EPHA4/KIT/I…	78
GO:0021511	spinal cord patterning	2903-10-01	0.00194794571216037	0.0210459160651781	SHH/GLI2/FOXN4/NKX6-2/CHRD/NKX6-1/RFX4/SOX1/EVX1/INTU	10
GO:0086064	cell communication by electrical coupling involved in cardiac conduction	2903-10-01	0.00194794571216037	0.0210459160651781	ATP1A2/GJD3/ATP1A1/HRC/GJC1/GJA5/ATP1A3/SLC8A1/FKBP1B/PDE4D	10
GO:2000178	negative regulation of neural precursor cell proliferation	2903-10-01	0.00194794571216037	0.0210459160651781	SLC6A4/VAX1/LIMS2/NR2E1/RAPGEF1/CTNNA1/ID2/KDM2B/GATA2/WNT5A	10
GO:0008361	regulation of cell size	43/2903	0.00195504007460511	0.0210860204586302	KCNMA1/SEMA3F/CXCL12/MACF1/WNT3/NGF/PLXNA4/AQP1/SEMA6A/SEMA6B/MEGF8/NTN1/SHTN1/CDH4/BARHL2/MT3/NRCAM/MAP1B/NKX6-1/DPYSL2/SEMA6C/TRPV4/ULK2/RARG/TNR/SEMA4F/TTL/SEMA5A/SEMA5B/SEMA4B/CTTN/FN1/SLC12A8/CLN8/FSTL4/WNT5A/RNF6/PAFAH1B1/MAP2/SEMA3A/SEMA3C/EDN1/SEMA4A	43
GO:0050732	negative regulation of peptidyl-tyrosine phosphorylation	17/2903	0.00203775360783592	0.021940165787995	HYAL2/DMTN/SOCS3/IBTK/SRCIN1/NTF3/GPRC5A/ZFYVE28/PRKCZ/ERRFI1/PSEN1/CHMP6/PTPN2/PPP2R1A/SFRP1/LRRK1/SFRP2	17
GO:0040036	regulation of fibroblast growth factor receptor signaling pathway	13/2903	0.00205227174080176	0.0220583828140658	MIR1-2/CREB3L1/FGFBP3/WNT4/SMOC2/SHISA2/GATA3/FGFBP1/SPRY4/NOG/WNT5A/HHIP/THBS1	13
GO:0060512	prostate gland morphogenesis	2903-11-01	0.00206291228264512	0.0221345872117206	SHH/GLI2/CYP7B1/BMP7/RXRA/SERPINB5/RARG/SFRP1/NOG/NKX3-1/WNT5A	11
GO:0055067	monovalent inorganic cation homeostasis	38/2903	0.00209392378954006	0.0224287300755889	KCNMA1/KCNH2/ATP1A2/ATP12A/CCKBR/ATP6V1B1/SLC4A8/SLC11A1/SLC4A1/ATP6V0A4/SLC4A3/CLN6/ATP1A1/SLC9C1/UPK3A/KCNA5/SLC4A11/SLC9A3/TFAP2B/ADORA1/ATP4A/TTPA/SLC4A9/SLC12A8/ATP1A3/PDK2/AQP11/NPR1/SLC8A1/CLN5/TMEM175/KCNJ2/SCN7A/CCDC115/RAB39A/EDN1/AGT/ATP6V1H	38
GO:0014074	response to purine-containing compound	37/2903	0.00211197544508802	0.0225832846049378	GPD1/WT1/COL1A1/PER1/WNT10B/DMTN/SPARC/CACNA1S/AQP1/RAP1B/SLC6A4/ASS1/PLA2G5/PDE2A/MMP19/AANAT/P2RY6/ALDH3A1/KCNE1/P2RX5/RAPGEF1/STC1/PPARG/PKLR/THBD/NOX4/TRPM4/TRPC3/PNPT1/HCN4/HCN2/SLC8A1/ZFP36L1/PPARGC1A/RAPGEF2/PENK/PTGS2	37
GO:0046434	organophosphate catabolic process	56/2903	0.00212906258666053	0.0227270139815783	PLA2G4E/HDAC4/SMUG1/ENTPD2/SYNJ2/GPD1/ESRRB/ENPP2/AAAS/PRKAG2/NT5C1A/ACTN3/MTMR7/FOXK1/SLC4A1/ENPP7/PLA2G4D/PFKP/PDE2A/NUP210/SMPDL3A/CBFA2T3/PSEN1/NUDT18/APOC1/GDPD1/NCOR1/NEIL2/ASPDH/PDE4A/PNLIPRP2/IMPA1/MLXIPL/INS/GAPDHS/GCKR/SMPD3/PKLR/PDE8B/OGDHL/PDE9A/NUP42/PLA2G4C/PPARGC1A/INPP5A/NUP58/PDE7A/IGF1/FBP1/GPD2/PGAM1/PDE4D/PGAM2/IMPA2/NTSR1/PON1	56
GO:0050679	positive regulation of epithelial cell proliferation	48/2903	0.00218615512430959	0.023018868392073	SHH/EGR3/PAX2/CCND1/CXCL12/CYP7B1/NODAL/ESRP2/KDM5B/GDF2/FOXE3/TBX1/HPN/WNT7A/MIR135B/ZNF703/EGFR/CCL11/THBS4/ANG/BMP2/FGFBP1/CDH3/PROX1/FGFR1/DYSF/FGF9/SEMA5A/FZD7/SFRP1/EGFL7/NOG/EYA1/OSR1/BMPR1A/ITGB3/FOXP2/CAV2/KDR/SCN5A/GATA2/WNT5A/PGF/IGF1/SOX11/LAMB1/HTRA1/BMP6	48
GO:0030500	regulation of bone mineralization	22/2903	0.00218714901658429	0.023018868392073	BMP7/WNT10B/WNT4/RFLNA/CCN1/TMEM119/FZD9/BMP2/ISG15/TGFB3/SMAD3/ANKH/FGF23/TRPM4/OSR1/BMPR1A/SLC8A1/PTH/LTF/COMP/IFITM5/BMP6	22
GO:0003198	epithelial to mesenchymal transition involved in endocardial cushion formation	2903-08-01	0.0021933281721032	0.023018868392073	SNAI2/HEYL/MSX2/FGF8/MSX1/SNAI1/NOG/TMEM100	8
GO:0006590	thyroid hormone generation	2903-08-01	0.0021933281721032	0.023018868392073	FOXE1/TPO/PAX8/DUOXA2/HPN/GATA3/DIO3/CGA	8
GO:0007379	segment specification	2903-08-01	0.0021933281721032	0.023018868392073	HES5/IRX3/MEOX1/IRX1/COBL/OSR1/MLLT3/DLL1	8
GO:0007635	chemosensory behavior	2903-08-01	0.0021933281721032	0.023018868392073	NTRK1/ATP6V1B1/CFAP69/CHD7/LMX1A/GJB4/WFS1/OBP2B	8
GO:0042249	establishment of planar polarity of embryonic epithelium	2903-08-01	0.0021933281721032	0.023018868392073	DVL3/FOXF2/SFRP1/CELSR1/WNT5A/PAFAH1B1/SFRP2/FZD1	8
GO:0061687	detoxification of inorganic compound	2903-08-01	0.0021933281721032	0.023018868392073	MT4/MT1M/MT3/MT1DP/MT1B/MT1A/MT1G/MT1H	8
GO:0097501	stress response to metal ion	2903-08-01	0.0021933281721032	0.023018868392073	MT4/MT1M/MT3/MT1DP/MT1B/MT1A/MT1G/MT1H	8
GO:1904948	midbrain dopaminergic neuron differentiation	2903-08-01	0.0021933281721032	0.023018868392073	WNT1/WNT3/CSNK1E/LMX1A/SFRP1/WNT5A/SFRP2/FZD1	8
GO:0051445	regulation of meiotic cell cycle	16/2903	0.0022212512295592	0.0232336915521344	MSX2/NPPC/NANOS2/WNT4/LFNG/MSX1/MEIOC/MAPK15/PIWIL2/MOS/PPP2R1A/OVOL1/YTHDC2/WNT5A/PRDM9/NPR2	16
GO:0060042	retina morphogenesis in camera-type eye	16/2903	0.0022212512295592	0.0232336915521344	FOXN4/CDON/RBP4/MEGF11/SDK1/PROX1/DIO3/LHX1/TFAP2B/IRX5/FJX1/RP1/SDK2/LRP5/DLL1/THRB	16
GO:0044706	multi-multicellular organism process	51/2903	0.00223770299029032	0.0233665669036346	ADCY7/ADRA2B/DDR1/CRHR1/KALRN/NODAL/STC2/CLDN4/TLE6/DAZAP1/WNT4/TBXT/TEAD3/SLC6A4/PRDM1/TFCP2L1/LEP/RXRA/SH3PXD2B/GIP/CALCA/COL16A1/GJB2/FBLN1/IGFBP2/ADRA2C/PRLR/TGFB3/EMP2/NR2F2/SLC2A1/MMP9/RECK/STC1/THBD/CYP1A1/IGFBP7/PTHLH/KLF1/PAPPA/KRAS/PLA2G4C/PTGIS/PGF/EDDM3A/PNOC/HPGD/PTGS2/EDN1/STOX2/AGT	51
GO:0007548	sex differentiation	60/2903	0.00225093835118375	0.0234654676944474	SHH/FOXC1/TIFAB/ARID5B/NTRK1/CCND1/WT1/LHFPL2/FGF8/HSD17B3/WNT4/NCOA1/INHBB/ERCC1/AXL/WNT7A/LEP/NR5A1/LFNG/GATA4/HNF4A/STRA6/MMP19/WNT2B/RBP4/FOXL2/FOXF2/ANG/NEUROG1/BOK/LRRC6/GATA3/CHD7/ADCYAP1R1/LHX1/NOS3/FSTL3/WDR19/IRX5/TBX3/SIX4/FGF9/ZFP42/SFRP1/TLR3/CTNNA1/PDGFRA/OSR1/PBX1/BMPR1A/NKX3-1/CBX2/WNT5A/KIT/LHX8/FANCG/SFRP2/SEMA3A/ROR2/BMP6	60
GO:2001023	regulation of response to drug	27/2903	0.00228412231362035	0.0237716502556081	ATP1A2/ADIRF/CXCL12/PAWR/KCNA2/GPR37L1/RIPK1/SYT7/NCOA1/PER2/PSEN1/SYT13/SNCG/SYT2/CHRNA3/FGF20/GAL/SYT15/SYT8/PYCR1/HGF/OSR1/GDNF/CHRNA4/TACR2/OR56A4/AGT	27
GO:0110110	positive regulation of animal organ morphogenesis	23/2903	0.00231708002485236	0.024074461458216	PAX2/MESP1/WT1/BMP7/FGF8/WNT4/PAX8/SIX1/HPN/WNT2B/HAND2/BMP2/GATA3/LHX1/FGFR1/SIX4/NOG/GDNF/FOXP2/SEMA3C/EDN1/HOXB7/AGT	23
GO:0018108	peptidyl-tyrosine phosphorylation	77/2903	0.00233801568655019	0.0242515637104058	HES5/TDGF1/INSRR/CTF1/DDR1/ENPP2/HYAL2/NTRK1/ALKAL2/FGF8/CSHL1/DMTN/SOCS3/IBTK/SRCIN1/IL11/ERCC6/NTF3/GPRC5A/ZFYVE28/CSPG4/EPHB2/AXL/PRKCZ/LEP/EPHB3/DOK7/EGFR/EPHB1/TSLP/MAP2K3/ERRFI1/TTBK1/PSEN1/THBS4/CHMP6/LRP4/SRMS/MATK/HES1/PTPN2/LTK/PRLR/ADORA1/PDGFA/TNK1/IGF1R/FGFR1/CD40/ARL2BP/PTPRJ/EPHB4/PPP2R1A/AFAP1L2/HGF/ALK/SFRP1/ALKAL1/NOX4/PDGFRA/CSF3/ITGB3/CLK4/KDR/FLT1/DYRK1A/LRRK1/EPHA4/KIT/IGF1/…	77
GO:0048538	thymus development	15/2903	0.00240258341668985	0.0248799086705059	SHH/FOXN1/AIRE/FOXE1/TBX1/SIX1/FADD/EPHB3/PSEN1/HAND2/GATA3/HES1/SIX4/PBX1/PAX1	15
GO:0002064	epithelial cell development	48/2903	0.00242550542919128	0.0250756232928332	SFN/DACT2/FOXC2/MYO7A/SHROOM3/WNT7B/NTRK1/PDZD7/NOTCH4/SIX3/HAPLN2/RAP1B/ST14/PRDM1/TFCP2L1/WNT7A/ONECUT1/PDE2A/CNMD/HNF4A/MYADM/COL23A1/TJP1/COL18A1/NKX6-1/PROX1/GPAT4/KDF1/RARG/FGFR1/NPHS1/GRHL2/RAPGEF1/LAMB2/SOX18/STC1/BFSP1/RHEB/WNT5A/WNT5B/RAPGEF2/PAFAH1B1/DLL1/PDE4D/FAT1/BMP6/CLDN3/FLNB	48
GO:1903825	organic acid transmembrane transport	34/2903	0.00243900591365939	0.025131839447525	SLC25A18/ATP1A2/SLC16A12/PRKAG2/SLC7A4/PER2/SLC7A10/SLC6A6/STRA6/PSEN1/SLC38A11/SLC17A7/SLC25A10/SLC17A8/SLC7A8/SLC7A9/CPT1B/SLC6A7/SLC6A15/SLC36A2/SLC15A4/OSR1/SLC38A4/SLC6A12/CLN8/SLC36A1/CPT1A/SLC6A18/SLC1A6/THBS1/IRS2/AGT/NTSR1/SLC23A1	34
GO:1905039	carboxylic acid transmembrane transport	34/2903	0.00243900591365939	0.025131839447525	SLC25A18/ATP1A2/SLC16A12/PRKAG2/SLC7A4/PER2/SLC7A10/SLC6A6/STRA6/PSEN1/SLC38A11/SLC17A7/SLC25A10/SLC17A8/SLC7A8/SLC7A9/CPT1B/SLC6A7/SLC6A15/SLC36A2/SLC15A4/OSR1/SLC38A4/SLC6A12/CLN8/SLC36A1/CPT1A/SLC6A18/SLC1A6/THBS1/IRS2/AGT/NTSR1/SLC23A1	34
GO:0061180	mammary gland epithelium development	21/2903	0.00246352959119643	0.0253426459926049	DDR1/PTCH1/WNT7B/MSX2/CCND1/GLI2/KDM5B/WNT3/WNT4/NTN1/ZNF703/MSX1/CCL11/GATA3/FOXB1/TBX3/MGMT/LRP5/ID2/WNT5A/SOSTDC1	21
GO:0033002	muscle cell proliferation	54/2903	0.0024905204084057	0.0255780959242194	SHH/MIR200B/HES5/FOXC1/MFN2/TP73/HDAC4/CX3CL1/MIR1-2/FOXC2/NPPC/MEGF10/RBPMS2/RIPK1/NKX2-5/SIX1/TPM1/MIR135B/EGFR/RXRA/EPHB1/NDRG4/RBP4/P2RY6/ANG/NOTCH3/SIX5/TENM4/TGFB3/FGFR1/FGF20/MMP9/FGF9/SMPD3/PPARG/NOG/TBX20/MAP3K5/YAP1/SOD2/BMPR1A/CNN1/NPR1/ID2/TBX5/PPARGC1A/IGF1/HPGD/ELN/PTGS2/EDN1/THBS1/ALOX12/AGT	54
GO:0010038	response to metal ion	77/2903	0.00252325391927218	0.0258716528499059	SHH/CACNA1G/KCNMA1/ADCY7/SOD3/PTGES/TNNT2/CCND1/TH/RASAL1/CPNE5/DMTN/SPARC/AQP1/SYT7/LOXL2/NEUROD2/MT4/ASS1/ERCC1/MT1M/BNIP3/NFATC4/EGFR/TF/AANAT/MT3/ALOX15/CHP2/AQP3/SYT13/AOC1/SLC30A3/MEF2A/SLC30A10/SLC30A2/A3GALT2/IGFBP2/FSTL3/SYT2/MT1DP/QDPR/ACTA1/CPNE2/DPEP1/CACYBP/MT1B/MT1A/MMP9/SYT15/SYT8/SMPD3/PKLR/FGF23/IL1A/TRPC3/CYP1A1/MT1G/FGG/SLC25A23/ID2/MT1H/SCN5A/PTH/WNT5A/PPARGC1A/KIT/FIBIN/FBP1/…	77
GO:0071383	cellular response to steroid hormone stimulus	56/2903	0.00256791433360393	0.0262863349026058	OR51E2/HEYL/ZNF366/SRARP/CALCOCO1/ZFP36L2/ESRRB/ATP1A2/RWDD1/CYP7B1/NODAL/BMP7/PER1/AQP1/NCOA1/ASS1/NR5A1/ATP1A1/EGFR/RXRA/HNF4A/ERRFI1/METTL21C/RAN/SOX10/GJB2/NCOR1/PADI2/ESRRG/RARG/NR2F2/NR2E1/RORA/PIAS1/STC1/PPARG/SFRP1/NR2F1/ATP1A3/PLPP1/YAP1/NKX3-1/RNF4/RXRG/REST/ZFP36L1/PPARGC1A/NR5A2/RNF6/MGARP/EIF4E/GRIP1/EDN1/THRB/RUNX1/NCOR2	56
GO:0014821	phasic smooth muscle contraction	2903-09-01	0.00259180821233384	0.0263148736086143	TIFAB/DLG1/EDN2/NEUROG1/EDN3/GDNF/TACR2/KIT/EDN1	9
GO:0031290	retinal ganglion cell axon guidance	2903-09-01	0.00259180821233384	0.0263148736086143	SLIT1/POU4F3/EPHB2/EPHB3/EPHB1/NRCAM/SEMA4F/PTPRO/RPL24	9
GO:0042403	thyroid hormone metabolic process	2903-09-01	0.00259180821233384	0.0263148736086143	FOXE1/TPO/PAX8/DUOXA2/HPN/GATA3/DIO3/CGA/GCNT4	9
GO:0050951	sensory perception of temperature stimulus	2903-09-01	0.00259180821233384	0.0263148736086143	ANO1/NTRK1/CXCL12/EPHB1/ADORA1/TRPM8/KCNK4/TRPA1/NTSR1	9
GO:2000738	positive regulation of stem cell differentiation	2903-09-01	0.00259180821233384	0.0263148736086143	FOXC1/RBM24/BMP7/NKX2-5/SOX6/GATA4/TBX5/TACSTD2/SEMA3C	9
GO:0032535	regulation of cellular component size	78/2903	0.00261623277431054	0.0265196668537429	ADD3/KCNMA1/SEMA3F/KIRREL1/MYO1C/WNT7B/DLG1/CXCL12/ACTR3B/MACF1/DMTN/WNT3/SPTB/NGF/PLXNA4/AQP1/SPTBN4/SEMA6A/SEMA6B/MEGF8/NTN1/CDC42EP1/SHTN1/BIN1/SPTBN2/ADD2/WNT7A/CDH4/CCL11/MYADM/BARHL2/BAIAP2L2/RHOBTB1/MT3/ALOX15/NRCAM/MAP1B/NKX6-1/DPYSL2/SEMA6C/TRPV4/ULK2/RARG/TNR/NPHS1/SNX9/CDC42EP5/SEMA4F/TTL/SEMA5A/SEMA5B/SEMA4B/CTTN/TRIM27/FN1/SLC12A8/CDC42EP4/WHAMM/LMOD2/LMOD1/CSF3/PFN3/NEFL/CLN8/PICALM…	78
GO:0098656	anion transmembrane transport	63/2903	0.00263969815553078	0.0267140881519138	ANO1/BSND/GABRD/SLC25A18/ATP1A2/SLC16A12/PRKAG2/CLDN4/SLC25A42/SLC4A8/SLC7A4/RIPK1/SLC24A4/PER2/SLC4A1/SLC4A3/SLC7A10/SLC6A6/CLIC6/STRA6/SLC9C1/SLC37A2/PSEN1/TTYH1/SLC38A11/SLC17A7/FXYD1/SLC4A11/SLC9A3/SLC25A10/SLC17A8/SLC26A10/ANO2/SLC7A8/SLC7A9/CPT1B/SLC4A9/ANKH/SLC12A8/SLC35B4/SLC6A7/SLC6A15/SLC36A2/SLC15A4/OSR1/SLC38A4/SLC22A6/SLC6A12/SLC24A2/CLN8/SLC36A1/TTYH3/ANO9/CPT1A/GABRB1/SLC6A18/SLC1A…	63
GO:1901215	negative regulation of neuron death	48/2903	0.00268728113216103	0.0271515568523369	CX3CL1/WNT1/CRHR1/FAIM2/NTRK1/NES/FGF8/NGF/BARHL1/NTF3/GDF5/SIX1/AXL/NFATC4/FZD9/MT3/PSEN1/UNC5B/BOK/MIR200C/FOXB1/SLC30A10/PSMC1/TFAP2B/EN1/TGFB3/EN2/CHL1/FGF20/SORL1/SIX4/FOXQ1/WFS1/TMEM259/GDNF/CSF3/SOD2/NEFL/KDM2B/REST/KRAS/PPARGC1A/CLCF1/MAP3K12/MEAK7/NDNF/FZD1/PM20D1	48
GO:0036376	sodium ion export across plasma membrane	2903-07-01	0.00272180826759263	0.0273673431293104	ATP1A2/ATP12A/ATP1A1/FXYD1/ATP4A/ATP1A3/SLC8A1	7
GO:0045836	positive regulation of meiotic nuclear division	2903-07-01	0.00272180826759263	0.0273673431293104	MSX2/WNT4/MSX1/MAPK15/PIWIL2/WNT5A/PRDM9	7
GO:0051938	L-glutamate import	2903-07-01	0.00272180826759263	0.0273673431293104	ATP1A2/PER2/PSEN1/SLC17A7/CLN8/SLC1A6/NTSR1	7
GO:0055117	regulation of cardiac muscle contraction	23/2903	0.0027551013553161	0.0276574909002263	HDAC4/MIR1-2/ATP1A2/DLG1/DSP/NKX2-5/BIN1/RNF207/GATA4/ATP1A1/HRC/ADORA1/GJA5/STC1/SMAD7/TRPM4/HCN4/NOS1/SLC8A1/SCN5A/FKBP1B/PDE4D/KCNJ2	23
GO:0050891	multicellular organismal water homeostasis	20/2903	0.00277099831598034	0.027772352896819	KRT1/SFN/ADCY7/HYAL2/STMN1/CLDN4/ATP6V1B1/ADCY5/AQP1/ALOXE3/AQP3/KDF1/TFAP2B/TRPV4/CYP26B1/FLG2/WFS1/PRKAR2A/ADCY9/ALOX12	20
GO:0048469	cell maturation	42/2903	0.00279258454877083	0.027819144513396	HES5/CX3CL1/C1QL1/TUT7/NPPC/SIX3/SPTBN4/TFCP2L1/AXL/TCP11/NRCAM/ANG/GATA3/SOX10/NKX6-1/HES1/GPAT4/HBZ/ROPN1/FGFR1/IRX5/LGI4/GAL/PPP2R1A/SOX18/PPARG/PTH1R/LHX6/EPAS1/FEV/BFSP1/FGG/ID2/CDKN1C/GATA2/CLN5/PLD6/ROPN1B/CATSPER4/ADGRB3/NPR2/FAM210B	42
GO:0021952	central nervous system projection neuron axonogenesis	2903-10-01	0.00279886914950595	0.027819144513396	GLI2/PLXNA4/SPTBN4/EPHB2/EPHB3/EPHB1/NR2E1/NFIB/EPHA4/PAFAH1B1	10
GO:0060561	apoptotic process involved in morphogenesis	2903-10-01	0.00279886914950595	0.027819144513396	FOXC1/FOXC2/PAX2/JAG2/HNF1B/BMP7/PAX8/NKX2-5/CCN1/HAND2	10
GO:0072273	metanephric nephron morphogenesis	2903-10-01	0.00279886914950595	0.027819144513396	HES5/PAX2/WT1/WNT4/PAX8/HES1/LHX1/KIF26B/GDNF/SIX2	10
GO:1904861	excitatory synapse assembly	2903-10-01	0.00279886914950595	0.027819144513396	NRXN2/WNT7A/PLXNB2/SHANK2/VSTM5/WNT5A/SEMA4A/NLGN2/LRRTM1/NRXN1	10
GO:0060425	lung morphogenesis	16/2903	0.00280244189194942	0.027819144513396	SHH/WNT7B/NODAL/ESRP2/FGF8/WNT2B/GRHL2/CTSH/NOG/CELSR1/YAP1/NFIB/FOXP2/KRAS/SOX11/HHIP	16
GO:0007584	response to nutrient	50/2903	0.00280826432745737	0.0278326229210958	SNAI2/FOXA2/CCND1/COL1A1/STC2/BMP7/SPARC/NCOA1/SLC6A4/ASS1/ERCC1/LEP/GATA4/EGFR/COX4I1/F7/AQP3/MAP1B/ALDH3A1/IGFBP2/C2/TTPA/P2RX5/ALDH1A2/CYP26B1/STC1/MGMT/PPARG/SFRP1/PKLR/SST/FGF23/TRPM4/LPL/TRPC3/CYP1A1/PDK2/APOA1/SLC8A1/PTH/FKBP1B/ALPL/SETDB1/HLCS/SFRP2/PENK/PTGS2/BCHE/LRAT/MIR125B1	50
GO:0060603	mammary gland duct morphogenesis	2903-12-01	0.00282439706327502	0.0279037896869358	DDR1/PTCH1/MSX2/GLI2/KDM5B/WNT4/NTN1/CCL11/TBX3/LRP5/WNT5A/SOSTDC1	12
GO:0061036	positive regulation of cartilage development	2903-12-01	0.00282439706327502	0.0279037896869358	FGF18/GDF2/GDF5/LOXL2/SOX6/CCN1/ZBTB16/BMP2/SMAD3/GDF6/WNT5A/BMP6	12
[truncated: 112 more rows]

## Sheet: GO_TBRS
Supplementary Table S10 : Gene ontology enrichment analysis of DMPs in TBRS patients
ID	Description	GeneRatio	pvalue	p.adjust	geneID	Count
[truncated: 670 more rows]
